# Supplementary material for: Endogenous rhythmic growth in oak trees is regulated by internal clocks rather than resource availability
Source: J Exp Bot. 2015 Aug 28;66(22):7113–27. doi: 10.1093/jxb/erv408 (PMC4765786; doi:10.1093/jxb/erv408)
Supplement: Supplementary Data [file supp_erv408_jexbot137968_file003.xls]

## Sheet: Legend
Supplementary Table S1: Fold changes of DECS in the pairwise comparisons
Journal of Experimental Botany
Endogenous rhythmic growth in oak trees is regulated by internal clocks rather than resource availability
S. Herrmann, S. Recht, M. Boenn, L. Feldhahn. O. Angay, F. Fleischmann, M. T. Tarkka, T.E.E. Grams, F. Buscot
Table lists differentially expressed contigs (DEC) for pairwise comparison between developmental stages of Q. robur microcuttings under control and Piloderma croceum EMF-inoculation conditions in two different tissues
Illumina paired-end reads (average insert size 198 bp). The Illumina reads have been deposited to short reads archive with the accession number PRJNA268569
individual sheets correspond to pairwise comparisons
names are intuitive and systematically, e.g.
Cont_Leaf_snkD_srcA	Control	sinkD → sourceA	Leaves
Cont_Leaf_srcA_srcB	Control	SourceA → sourceB	Leaves
Pi_Leaf_snkD_srcA	Piloderma	sinkD → sourceA	Leaves
Cont_LR A_B	Control	A → B	Lateral roots
Pi_LR D_A	Piloderma	D → A	Lateral roots
Stage A	rest phase
Stage B	bud swelling
stage C	shoot elongation
Stage D	leaf expension

## Sheet: Paired end reads
Treatment	Number.of.reads	Mean.read.length	Absolute.number.of.preprocessed.reads	Mean.read.length.of.preprocessed.reads	Relative.number.of.preprocessed.reads	Absolute.number.of.mapped.reads	Absolute.number.of.contigs.with.at.least.one.mapped.read	Relative.number.of.contigs.with.at.least.one.mapped.read
Cont_Leaf_snk_C_1	14449926	100	14394729	98.3	99.6%	11065837	46300	71.5%
Cont_Leaf_snk_C_1	14449926	100	14394729	98.2	99.6%	11065837	46300	71.5%
Cont_Leaf_snk_C_2	14532992	100	14465593	98	99.5%	10794044	46475	71.7%
Cont_Leaf_snk_C_2	14532992	100	14465593	98.5	99.5%	10794044	46475	71.7%
Cont_Leaf_snk_C_3	12958207	100	12891665	99.1	99.5%	9922157	44871	69.3%
Cont_Leaf_snk_C_3	12958207	100	12891665	99.3	99.5%	9922157	44871	69.3%
Cont_Leaf_snk_D_1	14905718	100	14841769	99	99.6%	11371040	47099	72.7%
Cont_Leaf_snk_D_1	14905718	100	14841769	97.8	99.6%	11371040	47099	72.7%
Cont_Leaf_snk_D_2	14402837	100	14319019	96.5	99.4%	10969774	46881	72.4%
Cont_Leaf_snk_D_2	14402837	100	14319019	98.9	99.4%	10969774	46881	72.4%
Cont_Leaf_snk_D_3	14785626	100	14704564	99	99.5%	11176752	45988	71.0%
Cont_Leaf_snk_D_3	14785626	100	14704564	97.5	99.5%	11176752	45988	71.0%
Cont_Leaf_src_A_1	15130831	100	15057285	98.3	99.5%	11583623	46639	72.0%
Cont_Leaf_src_A_1	15130831	100	15057285	98.1	99.5%	11583623	46639	72.0%
Cont_Leaf_src_A_2	15548431	100	15463641	98.3	99.5%	11787168	46546	71.9%
Cont_Leaf_src_A_2	15548431	100	15463641	98.2	99.5%	11787168	46546	71.9%
Cont_Leaf_src_A_3	15351565	100	15299329	97.7	99.7%	11873832	46069	71.1%
Cont_Leaf_src_A_3	15351565	100	15299329	98.9	99.7%	11873832	46069	71.1%
Cont_Leaf_src_B_1	14908442	100	14820045	96.5	99.4%	11105439	47103	72.7%
Cont_Leaf_src_B_1	14908442	100	14820045	99	99.4%	11105439	47103	72.7%
Cont_Leaf_src_B_2	15306819	100	15236640	99	99.5%	11143963	46818	72.3%
Cont_Leaf_src_B_2	15306819	100	15236640	98	99.5%	11143963	46818	72.3%
Cont_Leaf_src_B_3	14830112	100	14764647	98.9	99.6%	10981417	44205	68.2%
Cont_Leaf_src_B_3	14830112	100	14764647	97.7	99.6%	10981417	44205	68.2%
Cont_Leaf_src_C_1	14898458	100	14834111	98.4	99.6%	11303276	46287	71.5%
Cont_Leaf_src_C_1	14898458	100	14834111	98.1	99.6%	11303276	46287	71.5%
Cont_Leaf_src_C_2	15468048	100	15370003	98.3	99.4%	11585719	46350	71.5%
Cont_Leaf_src_C_2	15468048	100	15370003	98.5	99.4%	11585719	46350	71.5%
Cont_Leaf_src_C_3	14984102	100	14913306	97	99.5%	11127520	46390	71.6%
Cont_Leaf_src_C_3	14984102	100	14913306	98.6	99.5%	11127520	46390	71.6%
Cont_Leaf_src_D_1	14878829	100	14806057	98.5	99.5%	11055537	46426	71.7%
Cont_Leaf_src_D_1	14878829	100	14806057	98.2	99.5%	11055537	46426	71.7%
Cont_Leaf_src_D_2	14538105	100	14486363	98.2	99.6%	11147038	45807	70.7%
Cont_Leaf_src_D_2	14538105	100	14486363	98.5	99.6%	11147038	45807	70.7%
Cont_Leaf_src_D_3	13837044	100	13776189	99.1	99.6%	10460310	44930	69.4%
Cont_Leaf_src_D_3	13837044	100	13776189	99.3	99.6%	10460310	44930	69.4%
Cont_LR_A_1	15047217	100	14966438	98.3	99.5%	11391332	48594	75.0%
Cont_LR_A_1	15047217	100	14966438	98	99.5%	11391332	48594	75.0%
Cont_LR_A_2	15594870	100	15489382	98.4	99.3%	11427044	49600	76.6%
Cont_LR_A_2	15594870	100	15489382	98.3	99.3%	11427044	49600	76.6%
Cont_LR_A_3	14969702	100	14889549	97.8	99.5%	11197363	48821	75.4%
Cont_LR_A_3	14969702	100	14889549	98.9	99.5%	11197363	48821	75.4%
Cont_LR_B_1	15414577	100	15332591	96.5	99.5%	11630772	48799	75.3%
Cont_LR_B_1	15414577	100	15332591	98.9	99.5%	11630772	48799	75.3%
Cont_LR_B_2	15587655	100	15516710	99.1	99.5%	11612787	49529	76.5%
Cont_LR_B_2	15587655	100	15516710	98	99.5%	11612787	49529	76.5%
Cont_LR_B_3	14754313	100	14674471	98.9	99.5%	11086583	48598	75.0%
Cont_LR_B_3	14754313	100	14674471	97.6	99.5%	11086583	48598	75.0%
Cont_LR_C_1	14624594	100	14557625	98.5	99.5%	10758853	47490	73.3%
Cont_LR_C_1	14624594	100	14557625	98.1	99.5%	10758853	47490	73.3%
Cont_LR_C_2	15617400	100	15525428	98.1	99.4%	11247860	48427	74.8%
Cont_LR_C_2	15617400	100	15525428	98.4	99.4%	11247860	48427	74.8%
Cont_LR_C_3	13001295	100	12926387	99.1	99.4%	9340651	46567	71.9%
Cont_LR_C_3	13001295	100	12926387	99.3	99.4%	9340651	46567	71.9%
Cont_LR_D_1	14567823	100	14497347	99.4	99.5%	11145141	48149	74.3%
Cont_LR_D_1	14567823	100	14497347	99.2	99.5%	11145141	48149	74.3%
Cont_LR_D_2	14820520	100	14738954	99.2	99.4%	10965446	48474	74.8%
Cont_LR_D_2	14820520	100	14738954	99.1	99.4%	10965446	48474	74.8%
Cont_LR_D_3	14988824	100	14898874	98.9	99.4%	10843202	48995	75.6%
Cont_LR_D_3	14988824	100	14898874	97.7	99.4%	10843202	48995	75.6%
Pi_Leaf_snk_C_1	15208172	100	15150513	98.4	99.6%	11665686	46437	71.7%
Pi_Leaf_snk_C_1	15208172	100	15150513	98.2	99.6%	11665686	46437	71.7%
Pi_Leaf_snk_C_2	14860629	100	14730584	98	99.1%	11114555	46358	71.6%
Pi_Leaf_snk_C_2	14860629	100	14730584	98.3	99.1%	11114555	46358	71.6%
Pi_Leaf_snk_D_1	14614064	100	14538358	98.3	99.5%	11109720	47346	73.1%
Pi_Leaf_snk_D_1	14614064	100	14538358	98.1	99.5%	11109720	47346	73.1%
Pi_Leaf_snk_D_2	14963289	100	14869380	98.4	99.4%	11272600	47020	72.6%
Pi_Leaf_snk_D_2	14963289	100	14869380	98.2	99.4%	11272600	47020	72.6%
Pi_Leaf_snk_D_3	14644638	100	14588852	97.7	99.6%	11211342	47447	73.2%
Pi_Leaf_snk_D_3	14644638	100	14588852	98.8	99.6%	11211342	47447	73.2%
Pi_Leaf_src_A_1	14960066	100	14879821	98.3	99.5%	11387859	46230	71.4%
Pi_Leaf_src_A_1	14960066	100	14879821	98	99.5%	11387859	46230	71.4%
Pi_Leaf_src_A_2	15359925	100	15271126	98.4	99.4%	11502524	46510	71.8%
Pi_Leaf_src_A_2	15359925	100	15271126	98.2	99.4%	11502524	46510	71.8%
Pi_Leaf_src_A_3	15159034	100	15101734	97.8	99.6%	11579362	46418	71.7%
Pi_Leaf_src_A_3	15159034	100	15101734	98.8	99.6%	11579362	46418	71.7%
Pi_Leaf_src_B_1	15544308	100	15469830	98.4	99.5%	11730520	46978	72.5%
Pi_Leaf_src_B_1	15544308	100	15469830	98.2	99.5%	11730520	46978	72.5%
Pi_Leaf_src_B_2	15216827	100	15131345	98.4	99.4%	11542504	45249	69.9%
Pi_Leaf_src_B_2	15216827	100	15131345	98.3	99.4%	11542504	45249	69.9%
Pi_Leaf_src_B_3	15187549	100	15130240	97.7	99.6%	11618198	45767	70.6%
Pi_Leaf_src_B_3	15187549	100	15130240	98.9	99.6%	11618198	45767	70.6%
Pi_Leaf_src_C_1	14393161	100	14331075	99	99.6%	10772810	45797	70.7%
Pi_Leaf_src_C_1	14393161	100	14331075	99.2	99.6%	10772810	45797	70.7%
Pi_Leaf_src_C_2	15074348	100	15005008	99.1	99.5%	11512993	45900	70.9%
Pi_Leaf_src_C_2	15074348	100	15005008	99.3	99.5%	11512993	45900	70.9%
Pi_Leaf_src_D_1	14472031	100	14372184	98.5	99.3%	10561992	45799	70.7%
Pi_Leaf_src_D_1	14472031	100	14372184	98.2	99.3%	10561992	45799	70.7%
Pi_Leaf_src_D_2	15510061	100	15452730	98.2	99.6%	11677634	46182	71.3%
Pi_Leaf_src_D_2	15510061	100	15452730	98.6	99.6%	11677634	46182	71.3%
Pi_Leaf_src_D_3	14358931	100	14296852	97	99.6%	10833069	47936	74.0%
Pi_Leaf_src_D_3	14358931	100	14296852	98.5	99.6%	10833069	47936	74.0%
Pi_LR_A_1	15309481	100	15201821	98.3	99.3%	11246550	48852	75.4%
Pi_LR_A_1	15309481	100	15201821	98.2	99.3%	11246550	48852	75.4%
Pi_LR_A_2	14389210	100	14267060	98.4	99.2%	10649763	48140	74.3%
Pi_LR_A_2	14389210	100	14267060	98.3	99.2%	10649763	48140	74.3%
Pi_LR_A_3	14429963	100	14349578	97.8	99.4%	10744763	49229	76.0%
Pi_LR_A_3	14429963	100	14349578	98.9	99.4%	10744763	49229	76.0%
Pi_LR_B_1	15524355	100	15442398	99.3	99.5%	11808274	48818	75.4%
Pi_LR_B_1	15524355	100	15442398	99.3	99.5%	11808274	48818	75.4%
Pi_LR_B_2	14499529	100	14404435	98.3	99.3%	10527403	48778	75.3%
Pi_LR_B_2	14499529	100	14404435	98.2	99.3%	10527403	48778	75.3%
Pi_LR_B_3	15182426	100	15104315	97.8	99.5%	10994828	47960	74.0%
Pi_LR_B_3	15182426	100	15104315	98.8	99.5%	10994828	47960	74.0%
Pi_LR_C_1	13144047	100	13078987	97	99.5%	9557364	49041	75.7%
Pi_LR_C_1	13144047	100	13078987	98.6	99.5%	9557364	49041	75.7%
Pi_LR_C_2	15067819	100	14989109	98.4	99.5%	11260681	49646	76.6%
Pi_LR_C_2	15067819	100	14989109	98.1	99.5%	11260681	49646	76.6%
Pi_LR_D_1	14971586	100	14868400	98.4	99.3%	10907593	49150	75.9%
Pi_LR_D_1	14971586	100	14868400	98.2	99.3%	10907593	49150	75.9%
Pi_LR_D_2	15014486	100	14923094	98.3	99.4%	11048275	49686	76.7%
Pi_LR_D_2	15014486	100	14923094	98.2	99.4%	11048275	49686	76.7%
Pi_LR_D_3	14651270	100	14581247	97.8	99.5%	10874847	49612	76.6%
Pi_LR_D_3	14651270	100	14581247	98.8	99.5%	10874847	49612	76.6%

## Sheet: Cont_Leaf_snkD_srcA
	logFC	FDR	Sequence.desc.
comp43491_c1_seq17	10.6683	5.15114e-33	protein
comp39292_c0_seq1	4.0256	1.93675e-19	protein
comp40766_c3_seq2	4.21462	5.93399e-15	leucine-rich repeat receptor protein kinase exs-like
comp35308_c0_seq2	2.89863	1.68894e-12	protein
comp3999_c0_seq1	-3.65296	4.77558e-12
comp28578_c0_seq1	4.9862	1.67746e-11	pathogenesis-related protein
comp40771_c0_seq1	4.14609	2.2024e-11	shikimate kinase
comp22770_c0_seq1	3.21564	3.52555e-11	wrky transcription
comp42180_c2_seq8	-3.23607	4.22842e-11	phospholipase d delta
comp43326_c0_seq2	2.30952	4.65717e-11	isoflavone reductase homolog
comp33257_c0_seq1	2.4321	7.89004e-11	immutans protein
comp29214_c0_seq1	-3.32984	1.35855e-10	pistil extensin like protein
comp33847_c0_seq1	3.72627	1.35855e-10	dihydroflavonol 4-reductase
comp29785_c0_seq1	3.55481	2.98801e-10	cytochrome p450
comp40754_c0_seq1	2.73308	3.55502e-10	sugar transporter erd6-like 7
comp43151_c1_seq8	2.1425	4.5206e-10	beta-glucosidase
comp28824_c0_seq2	6.8381	4.5206e-10	protein
comp43522_c0_seq8	2.60414	1.36241e-09	proline transporter
comp30529_c2_seq1	4.3208	1.36241e-09	flavonoid 3 -hydroxylase
comp43279_c0_seq2	8.15475	1.36241e-09	protein
comp47295_c0_seq1	3.3293	1.36241e-09	cationic peroxidase 1-like
comp36911_c0_seq8	3.0233	1.46954e-09	protein transparent testa
comp41670_c0_seq2	-8.93251	1.53519e-09	cyclin a-like protein
comp22524_c0_seq1	3.45425	1.65688e-09	peroxidase
comp34252_c0_seq1	3.55054	1.78585e-09	pathogen-related protein
comp42939_c0_seq1	4.29207	2.36332e-09	protein
comp34257_c0_seq1	-6.0516	2.58603e-09	pectate lyase
comp41921_c1_seq11	-2.14834	2.628e-09	tubulin beta
comp40539_c0_seq2	-2.08695	2.63018e-09	atp binding
comp43737_c0_seq2	6.45393	3.26844e-09	alpha-farnesene synthase
comp42143_c0_seq1	2.08067	3.32518e-09	(+)-neomenthol dehydrogenase
comp27777_c0_seq1	2.70515	3.50975e-09	rossmann-fold nad -binding domain-containing protein
comp43193_c0_seq1	-1.77339	4.95423e-09	calcium ion binding
comp37162_c0_seq1	2.48302	4.95423e-09	metal-nicotianamine transporter ysl1
comp30132_c0_seq1	1.73911	5.8466e-09	glutaredoxin
comp43375_c0_seq9	4.12432	5.8466e-09	conserved hypothetical protein
comp43151_c1_seq2	1.84315	6.84233e-09	beta glucosidase 11
comp43768_c1_seq13	2.50521	7.11383e-09	protein
comp38804_c2_seq1	-5.24173	8.19503e-09	pectate lyase
comp30437_c0_seq1	2.62072	1.2044e-08	predicted protein
comp34242_c0_seq1	-2.79572	1.29863e-08	unnamed protein product
comp31972_c1_seq4	3.5955	1.48557e-08	leucine-rich repeat receptor protein kinase exs-like
comp30885_c0_seq1	4.1532	1.54599e-08	1-aminocyclopropane-1-carboxylate oxidase
comp19856_c0_seq1	3.35906	1.54599e-08	saur family protein
comp42575_c0_seq1	2.22477	1.68423e-08	1-aminocyclopropane-1-carboxylate oxidase-like protein
comp41381_c0_seq1	-2.51565	1.68423e-08	protein
comp31280_c0_seq1	3.39126	2.2918e-08	anion exchanger family protein
comp24820_c0_seq1	6.2054	2.2918e-08	protein
comp35276_c0_seq1	-1.71901	2.40082e-08	o-acetyltransferase-like protein
comp43704_c0_seq14	3.9868	2.85846e-08	protein
comp29407_c0_seq1	4.3852	3.115e-08	anthocyanidin reductase
comp41315_c1_seq1	-1.53085	3.115e-08	kinesin motor protein
comp34809_c0_seq1	1.73846	3.16144e-08	conserved hypothetical protein
comp28647_c0_seq1	-5.99915	3.17248e-08	sucrose synthase
comp40766_c2_seq6	3.48904	3.19218e-08	leucine-rich repeat receptor protein kinase exs-like
comp30610_c0_seq1	-3.1558	5.7667e-08	14-3-3-like protein gf14 iota
comp42967_c1_seq2	-7.10489	5.85466e-08	protein
comp37147_c0_seq2	4.68451	6.27301e-08	probable lrr receptor-like serine threonine-protein kinase at4g36180-like
comp42225_c0_seq1	2.97736	6.66604e-08	serine-threonine protein plant-
comp32069_c0_seq1	3.25844	6.66604e-08	flavanone 3-hydroxylase
comp42442_c0_seq1	-2.36131	9.15902e-08	protein
comp32110_c0_seq1	-2.3243	9.87001e-08	sucrose synthase sus1
comp38282_c0_seq2	3.5194	9.97511e-08	probable nadh dehydrogenase-like
comp42884_c2_seq5	2.83594	9.97511e-08	cytochrome p450
comp37687_c0_seq1	2.36698	1.17696e-07	glucan -beta-glucosidase
comp37423_c0_seq1	3.60568	1.21805e-07	cationic peroxidase 1-like
comp43491_c1_seq20	3.91357	1.21805e-07	receptor-like protein
comp8584_c0_seq1	4.36903	1.21805e-07	geranylgeranyl pyrophosphate synthase
comp22998_c0_seq1	1.91228	1.23913e-07	PREDICTED: uncharacterized protein LOC100854960
comp25907_c0_seq1	3.16517	1.32943e-07	peptide transporter ptr1
comp39201_c1_seq3	4.99535	1.50818e-07	e3 ubiquitin-protein ligase xbat31-like
comp32873_c0_seq1	-1.85857	1.53492e-07	protein
comp30195_c0_seq1	3.5237	1.63472e-07	desacetoxyvindoline 4-
comp42999_c0_seq1	5.85174	2.1724e-07	protein srg1-like
comp34696_c0_seq1	-1.33974	2.2613e-07	glycoside hydrolase family 28 protein
comp32697_c1_seq1	-4.08856	2.41211e-07	ctp synthase
comp42914_c1_seq1	2.36993	2.41211e-07	calmodulin-binding protein
comp30877_c0_seq1	3.38978	2.57131e-07	probable lrr receptor-like serine threonine-protein kinase at4g36180-like
comp37380_c0_seq1	1.7078	2.82047e-07	solute carrier family 22 member 15-like
comp33147_c0_seq1	-3.69623	2.83556e-07	kinesin-like protein
comp42360_c0_seq6	-5.00344	3.19872e-07	dna replication licensing factor mcm5-a-like
comp33639_c0_seq2	-3.88113	3.31175e-07	at5g11000 t30n20_270
comp28607_c0_seq1	-1.78906	3.50427e-07	phytosulfokine receptor 2-like
comp39829_c0_seq1	-1.81319	3.92665e-07	c2 domain-containing protein
comp43044_c4_seq3	-1.17972	4.01048e-07	myosin family protein with dil domain
comp35210_c0_seq1	-4.59991	4.01048e-07	receptor-like kinase
comp43025_c0_seq5	-10.1454	4.17518e-07	bacterial-induced peroxidase
comp41528_c0_seq1	1.47886	4.45287e-07	sucrose-phosphatase 2
comp43378_c5_seq3	-4.04677	5.37683e-07	ddb1- and cul4-associated factor homolog 1-like
comp23234_c0_seq1	4.51709	5.5438e-07	protein
comp37785_c0_seq1	-6.21967	5.60551e-07	acid invertase
comp41857_c0_seq1	1.7708	6.32851e-07	glutathione s-transferase
comp32106_c0_seq1	-2.44491	6.7981e-07	pfkb-type carbohydrate kinase family protein
comp32551_c2_seq2	4.03552	6.88022e-07	leucine-rich repeat receptor protein kinase exs-like
comp39949_c0_seq1	-3.39839	7.11329e-07	methyltransferase pmt20
comp41121_c1_seq4	-1.40353	7.31829e-07	phagocytic receptor 1b-like
comp40754_c2_seq3	3.35938	7.35738e-07	sugar transporter erd6-like 7
comp43309_c0_seq2	5.15892	7.4559e-07	probable l-type lectin-domain containing receptor kinase -like
comp38374_c0_seq1	-3.0064	8.40878e-07	probable flavin-containing monooxygenase 1-like
comp31746_c0_seq1	3.71004	8.82198e-07	inositol oxygenase 1
comp19849_c0_seq1	1.66879	9.01633e-07	transcription elongation factor 1
comp42946_c2_seq1	-1.84075	1.00667e-06	rna recognition motif-containing protein
comp41034_c0_seq1	2.69933	1.00667e-06	cytochrome p450
comp22975_c0_seq1	3.29496	1.05353e-06	leucoanthocyanidin reductase
comp32025_c0_seq1	-6.1391	1.05361e-06	tonoplast intrinsic
comp42045_c0_seq1	2.55438	1.09368e-06	cop9 signalosome complex subunit 2-like
comp30466_c0_seq1	-2.16644	1.13038e-06	ketoacyl-acp reductase
comp32061_c0_seq1	2.99549	1.13038e-06	flavonoid 3 -hydroxylase
comp32057_c0_seq1	-2.0342	1.13038e-06	formin-like protein 20-like
comp31754_c0_seq3	2.18185	1.13038e-06	phosphorus starvation-induced protein
comp42055_c2_seq1	-2.22123	1.13038e-06	u-box domain-containing protein
comp41628_c0_seq1	-3.03855	1.13038e-06	atp binding
comp35980_c0_seq1	4.36748	1.24168e-06	chalcone synthase
comp36698_c0_seq1	-2.2922	1.36476e-06	o-glycosyl hydrolases family 17 protein
comp29092_c0_seq1	1.87244	1.36476e-06	epoxide hydrolase 2
comp40686_c1_seq1	5.29897	1.38417e-06	(-)-germacrene d synthase
comp37383_c0_seq2	-11.6922	1.46429e-06	proline-rich protein
comp41670_c0_seq1	-8.50102	1.46533e-06	cyclin a-like protein
comp30169_c1_seq1	-1.48402	1.48348e-06	pti1-like tyrosine-protein kinase at3g15890-like
comp35309_c0_seq1	2.02133	1.54524e-06	momilactone a synthase-like
comp118307_c0_seq1	-1.60193	1.63399e-06	tetratricopeptide repeat protein
comp43737_c0_seq5	4.60325	1.73223e-06	alpha-farnesene synthase
comp29477_c0_seq1	-2.21397	1.86733e-06	protein
comp36999_c0_seq1	-1.12778	1.87294e-06	cop1-interacting protein
comp42369_c1_seq1	1.29741	2.02858e-06	glutathione s-transferase
comp34100_c1_seq1	-1.78835	2.05299e-06	udp-glucuronic acid decarboxylase 1
comp41837_c0_seq1	-3.14083	2.11588e-06	p-loop containing nucleoside triphosphate hydrolase-like protein
comp42780_c1_seq1	-1.78584	2.15894e-06	argonaute protein group
comp43870_c0_seq1	-4.426	2.15894e-06	expansin
comp37341_c2_seq1	2.59269	2.26982e-06	protein
comp43777_c2_seq6	3.29461	2.32234e-06	dna mismatch repair protein msh6-1
comp43515_c0_seq1	4.56465	2.36311e-06	protein
comp21990_c0_seq2	1.42148	2.36761e-06	purple acid phosphatase
comp40802_c0_seq1	-3.0232	2.37919e-06	cyclin dependent kinase b
comp43536_c3_seq1	1.75802	2.43601e-06	dna topoisomerase 3-alpha-like
comp29137_c0_seq1	2.70914	2.44319e-06	ap2 erf domain-containing transcription factor
comp42872_c2_seq31	4.60002	2.52669e-06	protein
comp36768_c4_seq1	-3.25365	2.53908e-06	cyclin d3
comp43419_c0_seq4	-9.8442	2.56207e-06	meiotically up-regulated gene 66 protein
comp29890_c0_seq1	1.55895	2.69223e-06	serine acetyltransferase
comp43379_c1_seq3	1.92913	2.91188e-06	atp-binding cassette
comp39403_c0_seq1	-3.14705	3.00087e-06	gras family transcription factor
comp28647_c2_seq1	-6.087	3.19382e-06	sucrose synthase 2
comp33651_c1_seq2	6.08921	3.26579e-06	short chain dehydrogenase reductase
comp43708_c0_seq3	3.89363	3.2938e-06	protein
comp19945_c0_seq1	4.6489	3.47383e-06	cytochrome b5
comp23249_c0_seq1	1.34578	3.67603e-06	ubiquitin-like protein 5
comp39246_c0_seq8	-3.04035	3.67711e-06	histone 2
comp43455_c1_seq4	2.91763	3.76394e-06	zinc finger ccch domain-containing protein 48-like
comp22639_c1_seq1	-3.15841	3.81067e-06	ubiquitin-conjugating enzyme e2 19
comp38488_c1_seq1	-2.86137	3.94078e-06	protein
comp40811_c0_seq1	-4.19042	4.00957e-06	tubulin alpha-6 chain
comp41754_c0_seq1	1.5296	4.11935e-06	protein
comp41242_c0_seq13	3.05058	4.16931e-06	probable lrr receptor-like serine threonine-protein kinase at3g47570-like
comp27620_c0_seq2	-9.24675	4.25666e-06	fasciclin-like arabinogalactan protein 11-like
comp20793_c0_seq1	-1.52066	4.46367e-06	vesicle-associated protein 1-2-like
comp43491_c3_seq1	3.45717	4.46367e-06
comp41647_c0_seq3	-7.48631	4.46367e-06	carboxyl-terminal peptidase
comp20041_c0_seq1	-3.01879	4.46367e-06	at3g15630 msj11_3
comp39379_c0_seq1	-3.61506	4.46367e-06	protein
comp34041_c0_seq1	-3.1652	4.64479e-06	bipolar kinesin krp-
comp43874_c0_seq1	2.36459	4.73558e-06	chalcone isomerase
comp42007_c0_seq1	-1.30648	4.81017e-06	myosin 2
comp37718_c0_seq1	2.41094	4.83566e-06	tetratricopeptide repeat domain-containing protein
comp39421_c0_seq1	1.56041	4.94519e-06	protein
comp36281_c0_seq1	1.31337	4.94519e-06	haloacid dehalogenase-like hydrolase
comp34217_c0_seq1	-5.47765	4.94519e-06	f-box kelch repeat-containing f-box family protein
comp38384_c0_seq1	-2.79969	4.94519e-06	ankyrin repeat-containing
comp38417_c0_seq1	1.32984	4.98594e-06	multidrug resistance
comp42059_c0_seq5	-1.63509	4.9895e-06	protein scar2
comp30505_c0_seq1	-4.08488	5.02958e-06	sec14 cytosolic factor-like
comp43662_c3_seq5	8.00528	5.02958e-06	udp-glycosyltransferase 71c4
comp42991_c0_seq3	1.49157	5.06507e-06	lipoxygenase
comp41924_c8_seq1	2.37307	5.06999e-06	udp-glycosyltransferase 1
comp35165_c0_seq1	-2.54833	5.12517e-06	fusion protein of histone 2a and enhanced yellow fluorescence protein
comp40426_c0_seq1	-2.80742	5.22328e-06	kinesin-like protein
comp23531_c0_seq1	1.42545	5.22577e-06	profilin
comp37395_c0_seq1	-5.12082	5.28212e-06	protein
comp18660_c0_seq1	-9.13143	5.39872e-06	gdsl esterase lipase
comp43568_c0_seq8	2.17338	5.39872e-06	transparent testa 12
comp35850_c0_seq1	-2.92766	5.57447e-06	kinesin-related protein
comp36907_c0_seq1	-6.04735	5.57447e-06	endo-beta- -glucanase
comp42217_c1_seq5	2.15997	5.79138e-06	low quality protein: uncharacterized short-chain type dehydrogenase reductase y4vi-like
comp22753_c0_seq1	-2.14609	5.79138e-06	protein kinase
comp40764_c0_seq1	-1.19756	5.86681e-06	protein iq-domain 32-like
comp30073_c1_seq1	-1.92484	6.39178e-06	transposon protein en spm sub-class
comp40983_c0_seq1	-1.21196	6.51526e-06	protein
comp44165_c0_seq1	2.66281	6.51526e-06	blue copper protein
comp21202_c0_seq1	3.48675	6.70186e-06	anthocyanidin synthase
comp41213_c0_seq1	1.36788	6.70186e-06	phosphoribosyl pyrophosphate synthetase
comp33641_c0_seq1	-5.75531	6.86314e-06	sucrose synthase 1
comp37662_c0_seq2	-1.99354	6.89319e-06	udp-xyl synthase 6
comp42302_c3_seq1	-1.78248	7.2447e-06	cc-nbs-lrr resistance protein
comp40668_c1_seq3	1.60231	7.34243e-06	endo- - -beta-d-
comp31716_c0_seq1	5.33296	7.39706e-06	protein
comp40563_c1_seq1	-3.47968	7.49664e-06	cyclin
comp26212_c0_seq1	3.1242	7.63718e-06	peptide transporter ptr1
comp35922_c0_seq1	-3.61491	7.9387e-06	cellulose synthase a catalytic subunit 3
comp39472_c0_seq1	-2.69627	7.9407e-06	minichromosome maintenance protein 2
comp40230_c0_seq1	-4.83008	7.9567e-06	protein
comp43774_c0_seq5	-8.383	7.99762e-06	vacuolar protein sorting-associated protein 8 homolog
comp28824_c0_seq1	3.77814	7.99762e-06	protein
comp32339_c0_seq1	1.1385	8.04795e-06	eukaryotic translation initiation factor 1a-like
comp35391_c0_seq2	-7.67057	8.20032e-06	growth-regulating factor 3
comp37795_c0_seq1	2.83479	8.41779e-06	epoxide hydrolase 2
comp39463_c0_seq1	-1.66458	8.73365e-06	nadp-dependent malic enzyme
comp38911_c1_seq1	-2.46744	9.15524e-06	receptor protein kinase clavata1
comp42420_c0_seq3	5.73769	9.19687e-06	probable glutathione s-transferase-like
comp42559_c1_seq6	-2.67525	9.19687e-06	kinesin-like protein
comp41645_c0_seq1	-2.92045	9.19687e-06	sieve element occlusion c
comp27280_c0_seq1	-5.7157	9.19687e-06	protein
comp19246_c0_seq1	3.30926	9.19687e-06	monooxygenase 1
comp35261_c0_seq1	-3.48624	9.19687e-06	microtubule-associated protein rp eb family member 1-like
comp42715_c0_seq7	2.80519	9.3255e-06	protein
comp40166_c0_seq1	-2.57289	9.71834e-06	galactomannan galactosyltransferase
comp40732_c0_seq1	-2.38141	9.83059e-06	probable receptor protein kinase tmk1-like
comp42414_c2_seq1	-1.80359	9.84314e-06	cellulose synthase-like protein
comp40766_c1_seq1	6.66035	9.84314e-06	leucine-rich repeat receptor protein kinase exs-like
comp40991_c0_seq1	3.15644	9.88917e-06	wall-associated receptor kinase-like 20
comp43653_c1_seq1	-3.96795	1.01727e-05	protein
comp38631_c0_seq1	-4.10627	1.06424e-05	protein
comp43379_c1_seq4	3.86405	1.06923e-05	atp-binding cassette
comp32365_c0_seq1	-5.32471	1.07415e-05	glutathione s-transferase
comp37487_c0_seq1	-3.69428	1.07415e-05	microtubule-associated protein spiral2-like
comp40369_c0_seq1	1.37243	1.07415e-05	cysteine proteinase rd19a-like
comp30425_c0_seq1	1.11451	1.07657e-05	nadph dependent mannose 6-phosphate reductase
comp38954_c0_seq1	2.33869	1.10449e-05	protein tyrosine expressed
comp50499_c0_seq1	5.4491	1.1347e-05
comp36774_c0_seq2	-1.36554	1.1347e-05	transducin wd40 domain-containing protein
comp38296_c1_seq4	2.07976	1.24832e-05	nad h-quinone oxidoreductase subunit h
comp36430_c0_seq1	1.56998	1.25222e-05	protein
comp38107_c0_seq2	1.6337	1.31517e-05	protein
comp33413_c0_seq1	-8.18889	1.35206e-05	d6-type cyclin
comp38154_c0_seq5	-3.32188	1.35387e-05	protein
comp36121_c2_seq1	-2.00045	1.35672e-05	copper methylamine oxidase-like
comp35144_c0_seq1	-2.72698	1.40782e-05	endo-beta- -glucanase
comp32112_c0_seq4	-11.8876	1.40782e-05	gdsl esterase lipase
comp33340_c0_seq1	-3.88572	1.42013e-05	protein
comp40594_c1_seq1	-3.63599	1.42013e-05	protein
comp43363_c0_seq14	5.21082	1.42013e-05	protein
comp41561_c0_seq2	2.18294	1.42453e-05	PREDICTED: uncharacterized protein LOC100811368
comp37790_c0_seq1	-1.96901	1.45314e-05	pectin methyltransferase qua2
comp28813_c0_seq1	4.36911	1.45349e-05	glucose-6-phosphate phosphate translocator chloroplast
comp38648_c0_seq1	2.75315	1.49359e-05	alternative oxidase
comp42984_c2_seq4	1.39339	1.49359e-05	glutathione s-transferase
comp38567_c0_seq1	-2.26898	1.49509e-05	probable s-acyltransferase at3g26935-like
comp18382_c0_seq1	2.05832	1.54036e-05
comp40155_c0_seq2	-1.67534	1.54273e-05	coatomer subunit beta -3
comp32544_c0_seq2	3.14288	1.54717e-05	glutathione s-transferase
comp23545_c0_seq1	-3.82819	1.54717e-05	dna (cytosine-5)-methyltransferase
comp41452_c1_seq2	3.70636	1.54717e-05	g-type lectin s-receptor-like serine threonine-protein kinase rlk1-like
comp31548_c1_seq1	-2.9029	1.54717e-05	udp-glucose glucosyltransferase
comp36125_c0_seq1	-4.69457	1.54717e-05	fimbrin-like protein 2-like
comp35308_c0_seq1	1.89591	1.54717e-05	protein
comp43353_c0_seq1	2.14918	1.60914e-05	anthocyanidin 3-o-glucosyltransferase 5-like
comp31644_c0_seq1	2.10669	1.63155e-05	protein
comp40316_c0_seq1	3.69328	1.68585e-05	epoxide hydrolase 2
comp44103_c0_seq1	2.39101	1.69994e-05	protein
comp43767_c0_seq7	-2.11109	1.69994e-05	callose synthase
comp40701_c1_seq4	-1.15956	1.73697e-05	coatomer alpha
comp40227_c0_seq1	4.28244	1.75498e-05	udp-glucose:flavonoid 3-o-glucosyltransferase
comp43375_c0_seq1	3.24881	1.78983e-05	af378856_1 at4g19390 t5k18_170
comp42919_c1_seq1	-2.37876	1.80913e-05	protein kinase like protein
comp40811_c2_seq1	-3.66945	1.80913e-05	alpha tubulin 1
comp33395_c1_seq1	-3.08326	1.82612e-05	subtilase family protein
comp33434_c0_seq1	-2.59664	1.82612e-05	lectin protein kinase family protein
comp37477_c0_seq1	1.24789	1.82612e-05	uncharacterized isochorismatase family protein pnca
comp40686_c1_seq3	5.60061	1.82612e-05	sesquiterpene synthase
comp43279_c0_seq4	4.47134	1.82612e-05	protein
comp39849_c0_seq1	-2.89134	1.84916e-05	PREDICTED: uncharacterized protein LOC100241687
comp43484_c0_seq1	1.90777	1.84916e-05	ankyrin repeat-containing protein at3g12360-like
comp30670_c1_seq1	-1.40082	1.84916e-05	transcription factor tcp7-like
comp31197_c0_seq1	-1.99984	1.84916e-05	probable polyol transporter 4-like
comp37383_c0_seq1	-5.58816	1.84916e-05	proline-rich protein
comp34238_c0_seq1	-6.18076	1.86177e-05	protein
comp39096_c0_seq3	-2.12052	1.86804e-05	set domain protein
comp28813_c1_seq1	4.5855	1.87693e-05	glucose-6-phosphate phosphate translocator chloroplastic-like
comp37701_c0_seq1	-3.38437	1.9441e-05	g2 mitotic-specific cyclin s13-6
comp29975_c0_seq1	-3.93828	1.9547e-05	blue copper-like protein
comp33582_c0_seq2	-2.77053	1.9547e-05	protein
comp39829_c1_seq1	-2.40723	1.9547e-05	armadillo beta-catenin-like repeat and c2 domain-containing protein
comp25099_c0_seq1	3.10912	1.9776e-05	monooxygenase 1
comp36569_c0_seq1	2.07303	1.99173e-05	bifunctional dihydroflavonol 4-reductase flavanone 4-reductase-like
comp34986_c1_seq2	2.18115	1.99173e-05	cytosolic ascorbate peroxidase
comp42217_c1_seq7	1.91775	1.99374e-05	tropinone reductase
comp35766_c0_seq1	-2.72477	2.00077e-05	probable membrane-associated kinase regulator 1-like
comp43086_c1_seq1	1.68085	2.03927e-05	udp-glycosyltransferase 85a2-like
comp40863_c0_seq1	-4.78462	2.03927e-05	pectinesterase
comp33795_c0_seq1	-4.20773	2.11167e-05	subtilisin-like protease
comp37629_c0_seq3	-9.79176	2.16517e-05	protein
comp40844_c0_seq1	2.44103	2.18806e-05	phosphoglycerate mutase-like protein
comp39699_c0_seq1	-2.52174	2.21545e-05	protein
comp32747_c0_seq6	7.73689	2.23224e-05	caffeic acid o-methyltransferase
comp31468_c1_seq1	4.59159	2.23821e-05	protein
comp20019_c0_seq1	-1.42216	2.2636e-05	probable protein phosphatase 2c 52-like
comp43160_c0_seq9	2.91866	2.28826e-05	cytochrome p450
comp38019_c0_seq1	2.89676	2.29908e-05	ankyrin repeat-containing
comp37328_c0_seq1	-3.05484	2.33298e-05	mip tip subfamily
comp42764_c2_seq1	-4.42336	2.37957e-05	abnormal spindle-like microcephaly-associated protein
comp40116_c0_seq1	-3.39684	2.37957e-05	chalcone-flavanone isomerase family protein
comp27811_c0_seq1	-3.08747	2.40739e-05	kinesin heavy
comp41415_c0_seq26	2.35245	2.45832e-05	e3 ubiquitin-protein ligase rglg2
comp18514_c0_seq1	-8.43389	2.46386e-05	dsrna-binding protein 3
comp36473_c0_seq1	-1.6188	2.48128e-05	protein
comp34166_c0_seq1	-3.74703	2.48128e-05	protein
comp33052_c0_seq1	-2.99793	2.48128e-05	protein
comp33552_c0_seq2	3.02717	2.48128e-05
comp33112_c0_seq2	1.51387	2.54527e-05	farnesyl diphosphate synthase
comp41104_c0_seq1	-1.70412	2.586e-05	protein iq-domain 1-like
comp35196_c0_seq1	3.11992	2.58902e-05	alpha beta fold family protein
comp37878_c0_seq3	5.21995	2.58902e-05	lipid transfer protein
comp22330_c0_seq1	-1.61595	2.58902e-05	formin-like protein 20-like
comp40668_c1_seq10	1.22723	2.58956e-05	endo- - -beta-d-
comp26847_c0_seq1	5.14113	2.58956e-05
comp30073_c0_seq1	-1.85543	2.58956e-05	dna binding
comp37566_c0_seq2	2.41061	2.59411e-05	kelch repeat-containing protein
comp27852_c0_seq1	4.96779	2.64251e-05	calmodulin-like protein
comp43041_c0_seq4	-7.55261	2.69942e-05	receptor-like protein kinase feronia-like
comp32007_c0_seq1	1.73983	2.69942e-05	non-symbiotic hemoglobin 2
comp37696_c0_seq1	-4.66569	2.72527e-05	germin-like protein subfamily 3 member 2-like
comp42559_c1_seq1	-1.73913	2.75654e-05	kinesin-like protein
comp40189_c1_seq3	-8.28724	2.80889e-05	fatty acyl- reductase 3-like
comp40043_c0_seq1	2.5639	2.83134e-05	pantoate-beta-alanine ligase
comp37843_c0_seq1	1.93068	2.84318e-05	arogenate dehydratase prephenate dehydratase
comp38818_c0_seq1	-3.51222	2.8648e-05	atp binding
comp43595_c1_seq5	-1.4681	2.8845e-05	vacuolar protein sorting-associated protein 41 homolog
comp39978_c0_seq1	-1.99526	2.91214e-05	atp binding
comp40685_c0_seq1	-3.54238	2.94684e-05	expansin
comp43521_c0_seq4	-2.84041	2.99205e-05	early nodulin
comp43515_c0_seq3	2.44427	3.11774e-05	protein
comp29996_c0_seq2	-2.88718	3.11774e-05	transcription factor bhlh63-like
comp38505_c0_seq1	1.17221	3.15139e-05	zim17-type zinc finger protein
comp41260_c0_seq1	-1.91774	3.17894e-05	probably inactive leucine-rich repeat receptor-like protein kinase at3g28040-like
comp43799_c1_seq3	2.56723	3.28579e-05	probable leucine-rich repeat receptor-like protein kinase at5g49770-like
comp39887_c0_seq3	-2.15006	3.29867e-05	protein prolifera
comp38336_c2_seq1	-1.21248	3.30246e-05	14-3-3 protein
comp30567_c2_seq1	-1.27119	3.37273e-05	auxin response factor 7
comp27591_c0_seq1	-8.33003	3.42958e-05	gem-like protein 4
comp32862_c0_seq1	2.04114	3.4385e-05	carotenoid cleavage dioxygenase 1
comp33537_c0_seq1	-10.2431	3.44847e-05	cell wall
comp30083_c0_seq1	2.32474	3.45103e-05	amino acid selective channel protein
comp28518_c0_seq1	-1.46537	3.45704e-05	mannan endo- -beta-mannosidase 2-like
comp38494_c1_seq1	-1.22177	3.45704e-05	mitogen activated protein kinase 20-4
comp35447_c0_seq1	-1.67436	3.49827e-05	cbl-interacting serine threonine-protein
comp35098_c1_seq1	1.93904	3.49827e-05	endo- - -beta-d-
comp42502_c1_seq1	-1.15576	3.52679e-05	tplate protein
comp43828_c0_seq3	-1.94961	3.55185e-05	protein
comp43515_c0_seq2	4.3979	3.60559e-05	protein
comp37627_c0_seq2	-10.3846	3.74625e-05	auxin-induced protein 5ng4-like
comp43493_c0_seq2	-2.11847	3.74625e-05	feronia receptor-like kinase
comp41136_c0_seq1	1.93053	3.74625e-05	carotenoid cleavage dioxygenase 1
comp29531_c0_seq2	-5.71024	3.80403e-05
comp38770_c0_seq1	-3.3715	3.81574e-05	dnaj heat shock n-terminal domain-containing protein
comp27735_c0_seq1	3.82677	3.90257e-05	myb transcription factor myb84
comp40417_c0_seq1	-3.05799	3.90435e-05	kinesin-like protein kif2a-like
comp35179_c0_seq1	-3.27079	3.90451e-05	serine-threonine protein plant-
comp34978_c0_seq1	1.5406	3.90451e-05	ammonium transporter amt2
comp41330_c0_seq1	-4.11301	3.90857e-05	protein
comp40766_c2_seq5	2.86543	3.91931e-05	probable lrr receptor-like serine threonine-protein kinase at4g36180-like
comp28162_c0_seq1	-4.19615	3.92358e-05	glucan endo- -beta-glucosidase
comp34064_c0_seq1	-5.56658	3.95787e-05	gdsl esterase lipase
comp40109_c2_seq1	-2.24283	4.07475e-05
comp43351_c0_seq2	-1.36241	4.09888e-05	transducin wd40 domain-containing protein
comp41682_c0_seq1	1.43836	4.09888e-05	upf0308 protein chloroplastic
comp35881_c1_seq1	7.5052	4.15374e-05	erd6-like transporter
comp43582_c1_seq2	-8.33716	4.21721e-05	amidohydrolase family protein
comp20085_c0_seq1	1.07355	4.22611e-05	calmodulin
comp41898_c0_seq1	-1.84783	4.22698e-05	protein
comp39368_c0_seq6	-6.75004	4.29938e-05	zinc-finger domain of monoamine-oxidase a repressor r1 protein
comp40500_c3_seq1	-6.39657	4.39622e-05	lipid transfer protein
comp37041_c0_seq1	-4.4719	4.41433e-05	protein
comp40167_c0_seq1	-2.36626	4.41433e-05	mini-chromosome maintenance protein mcm6
comp242630_c0_seq1	-8.28028	4.55138e-05	o-acyltransferase wsd1
comp43328_c0_seq1	3.05292	4.55543e-05	cinnamyl alcohol dehydrogenase
comp29793_c3_seq1	1.55273	4.59913e-05
comp36675_c0_seq1	1.18084	4.59913e-05	protein
comp33223_c0_seq1	-1.90977	4.61776e-05	rna binding
comp39336_c1_seq1	-4.9809	4.62949e-05	protein
comp39639_c0_seq1	-2.45608	4.63569e-05	histone h2a
comp42925_c0_seq1	2.18787	4.63569e-05	cytochrome p450
comp42209_c0_seq3	-2.64857	4.6938e-05	udp-glycosyltransferase 92a1-like
comp43793_c0_seq2	1.39834	4.71519e-05	cellulose synthase-like protein e6-like
comp42602_c1_seq31	7.45864	4.72179e-05	protein
comp24718_c0_seq1	4.06793	4.80715e-05
comp43737_c0_seq6	3.992	4.83203e-05	alpha-farnesene synthase
comp43141_c0_seq1	1.33473	4.83864e-05	acyl- oxidase acx3
comp34601_c0_seq1	-1.05268	4.85578e-05	cdpk-related protein kinase
comp35259_c1_seq1	1.49699	4.93381e-05	red chlorophyll catabolite reductase
comp39739_c4_seq3	2.15721	4.97513e-05	heat shock transcription factor hsf4
comp37662_c0_seq1	-1.28929	5.05026e-05	udp-xyl synthase 5
comp43737_c0_seq1	3.79901	5.10367e-05	alpha-farnesene synthase
comp42602_c1_seq43	1.52106	5.10445e-05	puromycin-sensitive aminopeptidase-like
comp31380_c0_seq1	-6.87818	5.10544e-05	transcription factor upbeat1-like
comp42639_c0_seq4	6.89939	5.14232e-05	caffeic acid o-methyltransferase
comp40007_c0_seq1	-2.02974	5.1701e-05	nodulin-like protein
comp24891_c0_seq1	-2.19322	5.18112e-05	gras family transcription factor
comp40486_c0_seq2	-1.82232	5.19439e-05	probable methyltransferase pmt26-like
comp42980_c0_seq2	-2.76928	5.19439e-05	proliferating cell nuclear antigen
comp41595_c4_seq3	1.39314	5.2104e-05	probable peptide nitrate transporter at1g22540-like
comp39622_c0_seq2	-3.98362	5.2104e-05	tetratricopeptide repeat domain-containing protein
comp30313_c0_seq1	-2.1899	5.2104e-05	btb poz domain-containing protein at3g50780-like
comp23372_c0_seq1	2.12695	5.2104e-05	universal stress protein a-like protein
comp38877_c0_seq1	-1.12051	5.2104e-05	protein mei2-like 4-like
comp39602_c0_seq1	2.68847	5.21574e-05	n-terminal domain of eukaryotic serine threonine kinase-containing protein
comp42303_c0_seq1	-1.75836	5.22392e-05	alpha beta fold family protein
comp34508_c0_seq1	-2.86656	5.22392e-05	glutaredoxin domain-containing cysteine-rich protein
comp38658_c0_seq1	-8.91572	5.24085e-05	cytochrome p450
comp43312_c1_seq11	2.99673	5.24085e-05	major facilitator protein
comp28182_c0_seq1	-7.41408	5.24085e-05	phd finger
comp32741_c0_seq1	-5.7986	5.30904e-05
comp29199_c0_seq1	2.15044	5.39601e-05	carotenoid cleavage dioxygenase 1
comp32275_c0_seq1	-1.65489	5.43429e-05	ring fyve phd zinc finger protein
comp42872_c3_seq1	1.44987	5.46295e-05	predicted protein
comp41940_c0_seq9	1.61526	5.46295e-05	ferric reduction oxidase 4
comp24440_c0_seq1	-4.92965	5.46995e-05	predicted protein
comp40377_c0_seq2	-9.96493	5.53989e-05	peroxidase 9
comp30479_c0_seq1	-1.48898	5.5438e-05	protein
comp37248_c1_seq1	-2.26365	5.54881e-05	auxin efflux carrier-like protein
comp37142_c0_seq1	1.83522	5.59917e-05	wrky transcription factor 6-like
comp41872_c0_seq1	1.58725	5.66196e-05	hydroquinone glucosyltransferase-like
comp42369_c1_seq8	1.05713	5.68074e-05	glutathione s-transferase
comp30222_c0_seq1	-1.3318	5.81621e-05	organic anion
comp42967_c1_seq1	-1.75312	5.81621e-05	protein
comp39858_c0_seq1	-3.59214	5.81621e-05	targeting protein for xklp2
comp9712_c0_seq1	-6.60041	5.81621e-05	probable pectinesterase 15-like
comp42185_c1_seq1	-1.79086	5.81621e-05	atp binding
comp42926_c0_seq2	-7.24849	5.88285e-05	o-acyltransferase wsd1
comp40573_c0_seq1	-3.38977	5.91011e-05	kinesin-like protein kif3a
comp41640_c0_seq1	3.38661	5.92233e-05	protein
comp42511_c0_seq1	2.48426	5.96043e-05	udp-
comp43479_c0_seq3	7.78847	6.01029e-05	air9 protein
comp42781_c0_seq2	3.966	6.04735e-05	disease resistance response protein
comp39129_c1_seq1	-1.09792	6.04735e-05	protein
comp27443_c0_seq1	-7.86681	6.08078e-05	zinc finger
comp43793_c1_seq1	1.14821	6.1189e-05	cellulose synthase-like protein e6-like
comp41187_c0_seq1	1.41855	6.12161e-05	desacetoxyvindoline 4-
comp19220_c0_seq1	-3.2125	6.12161e-05
comp43724_c0_seq1	-2.4981	6.14284e-05	serine threonine protein kinase
comp44130_c0_seq1	-1.65809	6.22974e-05	gata type zinc finger transcription factor-like protein
comp40541_c0_seq2	1.58459	6.23733e-05	phosphoglycerate mutase det1-like
comp22559_c0_seq1	2.10328	6.2683e-05	gaga-binding transcriptional activator
comp32700_c1_seq1	-4.9826	6.323e-05	cyclin-dependent protein
comp29599_c0_seq1	-6.58014	6.48438e-05	gibberellin-regulated protein
comp42479_c0_seq1	8.56297	6.58972e-05	amine oxidase
comp38334_c0_seq1	-4.51257	6.58972e-05	plant disease resistance response partial
comp43246_c0_seq2	4.09821	6.60017e-05	probable peptide nitrate transporter at5g62680-like
comp22502_c0_seq1	0.996324	6.62216e-05	snf1-related protein kinase regulatory subunit beta-2
comp39348_c0_seq1	-5.87764	6.65394e-05	l-ascorbate oxidase-like protein
comp23014_c0_seq1	-1.26138	6.72119e-05	transcriptional activator demeter-like
comp42420_c0_seq1	2.02859	6.73327e-05	probable glutathione s-transferase-like
comp29078_c0_seq1	-3.81981	6.88114e-05	early nodulin-like protein
comp29793_c0_seq1	1.54143	7.00278e-05	translation factor
comp41747_c0_seq6	1.68161	7.01458e-05	aldehyde dehydrogenase
comp29816_c0_seq1	-2.33919	7.02281e-05	lysosomal beta glucosidase-like
comp28221_c0_seq2	-4.5074	7.02281e-05	protein
comp43776_c0_seq1	-4.30522	7.08234e-05	gdsl esterase lipase
comp38107_c0_seq1	-1.20007	7.11689e-05	exostosin family protein
comp31552_c0_seq1	-3.74404	7.14935e-05	microsomal omega-3 fatty acid desaturase
comp39767_c0_seq1	-1.80451	7.17833e-05	kinesin-like protein
comp42946_c3_seq1	-1.85527	7.17933e-05
comp40681_c0_seq1	-5.45472	7.19017e-05	protein
comp40451_c0_seq1	-1.92156	7.19017e-05	protein
comp34921_c0_seq1	-1.71063	7.2147e-05	nucleic acid binding
comp42792_c1_seq1	2.43048	7.2147e-05	cytochrome p450
comp41317_c1_seq1	1.26441	7.24528e-05	protein kinase chloroplast
comp43384_c0_seq2	1.42801	7.39874e-05	white-brown-complex abc transporter family
comp41662_c0_seq9	-10.3829	7.44401e-05	3-ketoacyl- synthase
comp41960_c0_seq1	-3.44694	7.45477e-05	protein
comp35351_c0_seq1	-10.2173	7.46165e-05	zinc finger
comp18387_c0_seq1	-6.86551	7.53075e-05	probable protein abil5-like
comp43832_c0_seq1	-2.40728	7.59205e-05	regulator of nonsense transcripts-like protein
comp38181_c0_seq1	-3.26893	7.59205e-05	probable inactive receptor kinase at5g58300-like
comp39157_c1_seq1	-3.21163	7.62934e-05	atp binding
comp37145_c0_seq1	2.07659	7.62934e-05	protein
comp42662_c2_seq2	2.54048	7.62934e-05	cytochrome p450 82a3-like
comp43588_c1_seq4	1.87998	7.6498e-05	transporter arsb-like
comp36601_c0_seq1	1.19396	7.6498e-05	nuclear transcription factor y subunit a-3
comp49447_c0_seq1	4.89199	7.6498e-05
comp27185_c0_seq1	-8.26342	7.674e-05	probable pectinesterase 68-like
comp36274_c1_seq1	2.09432	7.674e-05	protein
comp45023_c0_seq1	4.05321	7.7059e-05	nadph:quinone oxidoreductase
comp37999_c0_seq1	-1.2349	7.74925e-05	probable methyltransferase pmt8-like
comp40929_c1_seq1	-3.88652	7.74925e-05	reticulon-like protein b17-like
comp39211_c0_seq1	-3.35531	7.74925e-05	u-box domain-containing protein 10-like
comp43491_c1_seq9	9.58919	7.92394e-05	protein
comp38140_c1_seq1	2.24136	7.92394e-05	letm1 and ef-hand domain-containing protein mitochondrial-like
comp40528_c0_seq1	-2.46297	7.92394e-05	wd repeat and hmg-box dna-binding protein 1-like
comp29989_c0_seq1	-1.5043	7.95066e-05	btb poz domain-containing protein npy1-like
comp61623_c0_seq1	-9.32125	7.96481e-05	s-like rnase
comp24069_c0_seq1	-1.99195	8.09524e-05	transmembrane protein 87a-like
comp36054_c0_seq1	-1.49727	8.09524e-05	protein
comp35911_c0_seq1	-3.48351	8.13501e-05	cyclin-g-associated kinase
comp39257_c0_seq3	-7.22971	8.36129e-05	morc family cw-type zinc finger protein 3-like
comp19249_c0_seq1	-3.92619	8.37169e-05	protein
comp32558_c0_seq1	1.06653	8.37568e-05	molybdopterin cofactor
comp35453_c0_seq1	4.10363	8.41577e-05	gtp binding
comp37969_c1_seq1	-2.09381	8.4394e-05	replication factor c dna polymerase iii gamma-tau
comp35799_c0_seq3	1.36102	8.4987e-05	protein
comp44045_c0_seq1	-2.60959	8.51271e-05	kinesin heavy
comp38047_c2_seq5	3.69762	8.51271e-05	kinase-like protein
comp497952_c0_seq1	-6.61864	8.6848e-05	subtilisin-like serine endopeptidase family protein
comp43212_c0_seq4	7.37659	8.79222e-05	glutathione s-
comp29611_c0_seq1	-2.98442	8.79222e-05	protein
comp38655_c1_seq1	-5.58399	9.05481e-05	PREDICTED: uncharacterized protein LOC100819074
comp40522_c0_seq1	-3.17693	9.05862e-05	c2 domain-containing protein
comp43697_c1_seq2	-8.68824	9.12072e-05	kinesin motor family protein
comp42854_c0_seq1	-1.70975	9.26542e-05	galactokinase
comp38166_c0_seq3	-1.75552	9.29656e-05	alpha tubulin 1
comp39909_c0_seq3	-3.79753	9.40853e-05	g2 mitotic-specific cyclin-1-like
comp30700_c0_seq1	-1.98077	9.43239e-05	lustrin a-like
comp40679_c0_seq3	4.12158	9.44262e-05	mtn3-like protein
comp24923_c0_seq1	-1.04415	9.53008e-05	kinesin family member 2 24
comp38677_c0_seq1	-1.10899	9.55358e-05	protein scar2
comp31438_c0_seq1	1.86888	9.56329e-05	adipocyte plasma membrane-associated protein
comp39991_c1_seq3	-2.73787	9.59048e-05	cell division cycle cofactor of apc complex
comp38657_c1_seq1	1.87629	9.59048e-05	6-phosphofructokinase 3-like
comp38266_c0_seq1	-2.87603	9.61214e-05	mitogen-activated protein kinase kinase kinase
comp40987_c1_seq1	-1.57569	9.62017e-05	probable inactive receptor kinase at4g23740-like
comp34131_c0_seq1	-0.919088	9.69211e-05	receptor protein kinase perk1
comp43327_c3_seq2	-11.8033	9.69211e-05	protein
comp32074_c0_seq1	-1.12357	9.69211e-05	probable methyltransferase pmt2-like
comp33207_c0_seq1	4.19867	9.78894e-05	auxin-induced protein 6b
comp42337_c1_seq1	-1.96264	9.78894e-05	serine threonine-protein kinase nek5-like
comp37690_c0_seq1	-7.56936	9.83525e-05	protein
comp37551_c0_seq1	-3.18663	9.90918e-05	atp binding microtubule motor
comp32242_c0_seq1	-2.01919	0.000100341	haloacid dehalogenase-like hydrolase domain-containing protein
comp35692_c0_seq1	-2.31722	0.000100377	rhicadhesin receptor
comp35619_c1_seq1	-1.62787	0.000100517	l-ascorbate oxidase homolog
comp36617_c0_seq1	-2.74249	0.000100894	pectinesterase 3-like
comp28453_c0_seq1	2.3205	0.000101066	chalcone isomerase
comp37323_c0_seq1	2.76349	0.000101739	heat stress transcription factor b-3
comp33270_c0_seq1	-5.36681	0.000101739	protein
comp36200_c1_seq1	-1.00114	0.000101917	transcriptional activator demeter-like
comp35018_c0_seq2	1.83782	0.000104285	dna-binding protein
comp42616_c2_seq2	-2.90463	0.000106203	disease resistance protein rpp8
comp36328_c0_seq1	-0.96815	0.000106368	map 4 kinase alpha1
comp36564_c0_seq1	-2.40028	0.000106592	glycosyltransferase family gt8 protein
comp36166_c1_seq1	7.22874	0.000107451	glutamate-gated kainate-type ion channel receptor subunit 5
comp42080_c1_seq3	-6.35419	0.000107451	trans-caffeoyl-coa 3-o-methyltransferase-like protein
comp40110_c0_seq1	-1.7643	0.000107451	bel1-like homeodomain protein 3-like
comp41080_c0_seq2	1.30951	0.000108252	homogentisate phytyltransferase
comp39584_c0_seq1	1.04247	0.000108451	protein
comp37126_c0_seq2	-9.13645	0.000108989	peroxidase like protein
comp29700_c0_seq1	-3.29578	0.000109384	protein trichome birefringence-like 36
comp40550_c0_seq1	-2.05077	0.000109568	myosin heavy chain-related protein
comp43358_c0_seq1	-4.44879	0.000110249	probable polygalacturonase non-catalytic subunit jp650-like
comp41976_c0_seq3	1.68734	0.000112712	ribonuclease p mrp
comp40582_c1_seq1	-2.10098	0.000113959	kinesin light chain
comp30094_c0_seq1	1.67447	0.000114433	pyridoxal phosphate phosphatase phospho2
comp36111_c1_seq1	1.70514	0.000114433	sugar transport protein 5-like
comp37483_c0_seq9	8.68181	0.000114433	rab3 gtpase-activating protein non-catalytic subunit
comp32150_c0_seq2	2.9536	0.000117324	n2227-like domain-containing protein
comp40345_c0_seq1	-2.75685	0.000117863	origin recognition complex subunit 1-like
comp39300_c1_seq1	-2.03004	0.000118846	receptor protein kinase clavata1
comp42212_c1_seq1	-1.33293	0.000119276	duf246 domain-containing protein at1g04910-like
comp36207_c0_seq1	-4.48137	0.000119276	l-ascorbate oxidase
comp36121_c0_seq1	-2.27508	0.000120381	copper methylamine oxidase-like
comp32701_c0_seq1	-3.95047	0.000121613	unnamed protein product
comp41173_c0_seq3	-2.17359	0.000121909	aspartic proteinase nepenthesin-2-like
comp35176_c0_seq1	2.22454	0.000123525	disease resistance response protein
comp95100_c0_seq1	2.51843	0.000124153	protein
comp130857_c0_seq1	4.10115	0.000124153
comp41906_c0_seq2	4.57743	0.000125015	pathogenesis-related protein 1
comp44243_c0_seq1	-2.10968	0.000125015	gpi-anchored glycoprotein membrane precursor
comp32276_c0_seq1	-1.0406	0.000125706	hypothetical protein VITISV_012030
comp35148_c0_seq2	-1.02262	0.000125819	protein
comp35617_c0_seq1	1.349	0.000128202	branched-chain-amino-acid aminotransferase-like protein chloroplastic-like
comp33923_c0_seq1	1.1989	0.000129346	protein
comp23022_c0_seq1	3.41734	0.000129859	octicosapeptide phox bem1p domain-containing protein
comp39171_c1_seq1	-3.2879	0.000129917	hmg (high mobility group) box protein
comp20011_c0_seq1	-1.94321	0.000130042	basic blue protein
comp43358_c4_seq4	3.93464	0.000130042	polygalacturonase-1 non-catalytic subunit beta
comp33281_c1_seq2	-7.17912	0.000130083	protein
comp27757_c0_seq1	-3.58444	0.000130083
comp23538_c0_seq1	-3.40041	0.000130165	amino acid transporter
comp35611_c0_seq1	-4.92365	0.000130217	gibberellin induced protein
comp22616_c0_seq1	-2.23525	0.000130346	receptor-like protein kinase
comp42499_c0_seq1	-2.54569	0.000130346	c2 domain-containing protein
comp32295_c0_seq1	-1.97701	0.000130346	protein
comp38646_c0_seq1	-1.20821	0.000131402	kinesin-like calmodulin-binding protein homolog
comp31263_c0_seq1	-2.01962	0.000131402	protein
comp30835_c0_seq1	1.83786	0.000132592	protein
comp41933_c0_seq3	-6.82661	0.000133186	extensin-like protein
comp43025_c0_seq2	-7.11847	0.000133186	bacterial-induced peroxidase
comp32317_c0_seq1	-1.18773	0.000134177	protein
comp39269_c0_seq1	-3.43488	0.000134177	vacuolar iron transporter
comp29877_c0_seq1	1.07892	0.000135887	af385698_1 at2g43780
comp41766_c0_seq1	2.89951	0.000136235	amino acid transporter
comp30095_c0_seq1	-1.76087	0.000136235	probable galacturonosyltransferase 4-like
comp32080_c0_seq1	-2.93805	0.000137367	protein
comp35426_c0_seq1	1.97455	0.000137367	myb transcription factor
comp37841_c0_seq1	-1.5105	0.000137992	heavy-metal-associated domain-containing protein
comp40546_c1_seq3	-2.1097	0.000138012	xylosyltransferase 1-like
comp37011_c1_seq2	-0.996489	0.000138066	plant synaptotagmin
comp30218_c0_seq1	-1.04228	0.000138248	tudor pwwp mbt domain-containing protein
comp22482_c0_seq1	-1.58017	0.000138248	glucan endo- -beta-glucosidase
comp28901_c0_seq2	2.90119	0.000138248	predicted protein
comp34054_c0_seq1	-7.69426	0.000138248	gdsl esterase lipase
comp43139_c0_seq2	-3.54648	0.000140143	vacuolar protein sorting-associated protein
comp32917_c0_seq2	-3.44958	0.000141059	conserved hypothetical protein
comp29823_c1_seq1	-3.38231	0.000141722	auxin influx carrier component
comp29516_c0_seq1	3.36456	0.000142184	phenylcoumaran benzylic ether reductase -like protein
comp40754_c2_seq1	2.37102	0.000142588	sugar transporter erd6-like 7
comp41762_c0_seq1	-3.99309	0.000143269	pollen ole e 1 allergen and extensin family protein
comp41738_c0_seq1	-1.70074	0.000143926	o-glycosyl hydrolases family 17 protein
comp32923_c0_seq5	1.90324	0.000144374	protein
comp43423_c0_seq1	-1.93603	0.000145867	dna polymerase epsilon catalytic subunit a
comp39759_c0_seq1	1.96063	0.000146355	PREDICTED: uncharacterized protein LOC100261035
comp35144_c0_seq3	-4.50156	0.000147554	endoglucanase 17
comp43723_c0_seq1	-1.24337	0.000149979	myb-related protein 3r-1-like
comp40850_c0_seq1	-3.18617	0.000151477	probable xyloglucan glycosyltransferase 5-like
comp22943_c0_seq1	-1.16632	0.000152367	atp binding
comp33950_c0_seq1	1.57476	0.000152458	predicted protein
comp35153_c0_seq1	-1.99706	0.000152458	callose synthase 7-like
comp27757_c1_seq1	-2.79502	0.00015285
comp31832_c0_seq1	-1.91402	0.000153121	myo-inositol-1-phosphate synthase
comp42417_c0_seq4	-9.42057	0.000153121	heavy metal transport detoxification domain-containing protein
comp40491_c0_seq2	-1.17218	0.000153121	activating signal cointegrator 1 complex subunit
comp41320_c0_seq1	-2.9985	0.000153503	replication protein a 70 kda dna-binding subunit-like
comp41763_c0_seq2	1.80454	0.000154432	11-beta-hydroxysteroid dehydrogenase-like
comp37542_c0_seq1	1.09921	0.000155836	protein
comp40837_c0_seq1	-1.83996	0.000155836	mitochondrial chaperone bcs1-like isoform 4
comp38667_c0_seq1	-3.66917	0.000155836	farnesylated protein 3
comp25906_c0_seq2	5.96873	0.000155836
comp43518_c1_seq37	-8.62941	0.000155836	probable leucine-rich repeat receptor-like serine threonine-protein kinase at3g14840-like
comp21531_c0_seq1	-4.59854	0.000155983	xyloglucan endotransglucosylase hydrolase protein a
comp30130_c0_seq1	-0.885315	0.000155983	adp-ribosylation factor gtpase-activating protein agd7-like
comp43663_c0_seq1	1.62107	0.000155983	purine permease
comp28241_c0_seq1	-2.0609	0.000156709	transcription factor bhlh30
comp42234_c0_seq3	-1.15844	0.000159217	ran gtpase binding
comp42616_c1_seq4	-3.08946	0.000159217	disease resistance protein
comp38427_c0_seq1	1.76581	0.000160241	ammonium transporter amt2
comp26371_c0_seq1	-0.917821	0.000160648	neutral alkaline invertase
comp41428_c0_seq1	-5.42841	0.000160961	dna-damage-repair toleration protein drt100
comp32923_c0_seq1	2.23264	0.000162387	eukaryotic translation initiation factor 2 subunit beta-like
comp42680_c2_seq1	1.46802	0.000165357	methyltransferase ddb_g0268948-like
comp41045_c0_seq1	-3.17498	0.000169309	p-loop containing nucleoside triphosphate hydrolase-like protein
comp23214_c0_seq1	1.59498	0.000169321	predicted protein
comp42004_c0_seq1	-3.65561	0.000170106	protein
comp43358_c4_seq1	-4.17278	0.000170883	probable polygalacturonase non-catalytic subunit jp650-like
comp40337_c0_seq1	1.54929	0.00017375	conserved hypothetical protein
comp32322_c0_seq1	-1.80935	0.000175392	inducer of cbf expression 1
comp35010_c0_seq1	-0.898443	0.000175392	transmembrane 9 superfamily member 4-like
comp42763_c0_seq1	-3.01411	0.00017595	kinesin heavy
comp43837_c0_seq1	1.15975	0.000176545	cp12 domain-containing protein 1
comp33114_c0_seq1	-5.39663	0.000176766	pectate lyase
comp41558_c0_seq1	-3.43116	0.000176799	cyclin a2
comp36538_c0_seq1	-1.77538	0.00017735	glutamyl-trna amidotransferase subunit a-like
comp29599_c0_seq3	-3.78006	0.000177356	gibberellin-regulated protein
comp41457_c0_seq2	-2.2143	0.000177356	btb poz domain-containing protein at5g66560-like
comp27985_c0_seq1	-1.93639	0.000177356	nodulin 21 -like transporter family protein
comp29675_c0_seq1	-1.90605	0.00017817	zinc finger
comp41932_c0_seq8	8.57063	0.000178529	tms membrane family protein
comp30531_c0_seq1	-2.08107	0.000181643	peroxidase 73
comp38005_c0_seq1	-1.59696	0.000181643	calcium calmodulin-dependent serine threonine-protein kinase 1-like
comp32225_c0_seq1	-1.078	0.000181643	calmodulin binding
comp19974_c0_seq1	-1.74027	0.000183796	internalin protein
comp41947_c0_seq2	1.69209	0.000184454	protein transparent testa 12-like
comp38500_c0_seq2	1.59683	0.000184916	pyruvate kinase isozyme chloroplastic-like
comp33579_c0_seq1	1.22087	0.000185405	transposon unclassified
comp42543_c0_seq1	1.33782	0.000185405	probable inactive purple acid phosphatase 29-like
comp28154_c0_seq1	-6.29168	0.000188145	protein
comp38748_c0_seq9	-4.9887	0.000188851	atp binding
comp42997_c0_seq5	4.78892	0.000189313	caffeic acid 3-o-methyltransferase
comp40403_c0_seq5	2.35921	0.000191558	gibberellin 20 oxidase 1-like
comp18798_c0_seq1	2.9459	0.000191558	dirigent-like protein
comp43327_c3_seq1	-2.12221	0.000191558	protein
comp43592_c5_seq31	1.77194	0.000191558	probable leucine-rich repeat receptor-like serine threonine-protein kinase at3g14840-like
comp42420_c0_seq2	2.48922	0.000192635	receptor-like protein kinase
comp42824_c1_seq23	-8.98653	0.000193153	diphosphoinositol polyphosphate
comp26311_c0_seq1	-4.45204	0.00019319	tonoplast intrinsic
comp35428_c0_seq1	2.18197	0.000193806	tannin-related r2r3 myb transcription partial
comp30266_c0_seq1	-4.1942	0.000194099	serine carboxypeptidase-like 18-like
comp24729_c0_seq1	4.58587	0.000194978	blue copper protein
comp31803_c0_seq1	-1.78717	0.000195511	protein
comp42012_c0_seq1	-2.48688	0.000196132	nbs-containing resistance-like protein
comp37282_c0_seq1	-0.992016	0.000196132	serine carboxypeptidase-like 45-like
comp495630_c0_seq1	-6.40912	0.000196354	PREDICTED: uncharacterized protein LOC100248602
comp41100_c0_seq1	1.50317	0.000197304	isoamylase chloroplastic-like
comp42653_c0_seq2	1.73652	0.000197304	protein
comp35014_c0_seq1	3.25047	0.000199612	nac domain ipr003441
comp36121_c1_seq1	-1.69495	0.000200776	copper amine oxidase
comp22609_c0_seq1	-3.92309	0.000200776	hydroxyproline-rich protein
comp42903_c0_seq1	-2.25859	0.000201222	wall-associated receptor kinase 2-like
comp28391_c0_seq1	-5.69882	0.000201222	protodermal factor
comp42517_c0_seq1	-3.30304	0.000201345	phragmoplast-associated kinesin-related protein
comp35181_c0_seq1	-2.52615	0.000202217	atp binding
comp41998_c0_seq1	-1.75487	0.000202576	receptor protein kinase clavata1
comp33126_c0_seq1	2.4814	0.000202576	mannose-binding lectin-like protein
comp35460_c0_seq1	-0.958246	0.000202576	potassium efflux antiporter
comp30299_c0_seq1	1.50902	0.000204197	protein
comp32002_c0_seq1	-3.57619	0.000204502	protein
comp37378_c0_seq1	8.10363	0.000204502	coatomer subunit beta -2-like
comp33606_c0_seq1	1.1565	0.000206755	af385724_1 at1g13990
comp43327_c3_seq5	-10.3578	0.00020769	protein
comp39559_c0_seq1	-3.29478	0.00020769	checkpoint serine threonine-protein kinase
comp28648_c0_seq1	-3.15783	0.00020821	monocopper oxidase-like protein sku5
comp36409_c1_seq1	1.12212	0.000208235	monogalactosyldiacylglycerol synthase
comp19015_c0_seq1	-2.43513	0.000209764	plant-specific domain tigr01570 family protein
comp34454_c0_seq1	1.06031	0.000210225	pentatricopeptide repeat-containing protein at3g46870-like
comp30565_c0_seq1	1.01601	0.000210225	3-deoxy-d-arabino-heptulosonate 7-phosphate synthase
comp39887_c0_seq1	3.25328	0.000211622	protein prolifera
comp39199_c0_seq1	1.20861	0.00021228	protein
comp38166_c0_seq4	-9.16011	0.000212418	alpha tubulin 1
comp32689_c0_seq3	2.04384	0.000212605	tropinone reductase homolog at1g07440
comp41758_c0_seq1	2.15286	0.000214267	germin-like protein
comp43728_c1_seq21	-2.57129	0.00021598
comp22944_c0_seq1	2.16165	0.00021618	ankyrin repeat-containing protein
comp40079_c0_seq1	-2.9917	0.000216271	beta-xylosidase 3
comp38751_c0_seq1	-3.73037	0.000216271	dna polymerase iii subunit gamma tau
comp42043_c0_seq1	1.10001	0.000217168	ribonuclease j-like
comp33792_c0_seq1	1.04918	0.000218199	endo- - -beta-d-
comp22728_c0_seq1	-3.08018	0.000223077	laccase 90d
comp42612_c2_seq1	3.29214	0.000227376	cysteine-rich receptor-like protein kinase
comp41451_c2_seq6	3.31389	0.00022899	protein
comp16961_c0_seq1	-4.16959	0.00022899	predicted protein
comp41822_c0_seq5	1.39168	0.000233037	short-chain alcohol dehydrogenase
comp43407_c5_seq1	-1.41886	0.000233837	cop1-interacting protein
comp33123_c0_seq2	-2.28697	0.000233837	myb transcription factor mixta-like 8 protein
comp40559_c0_seq4	-3.12868	0.000235088	serine threonine-protein kinase bri1-like 2
comp4359_c0_seq2	1.06885	0.00023521
comp24800_c0_seq1	-1.47167	0.000236288	wcor413-like protein
comp39053_c0_seq14	2.36327	0.000236312	enhanced disease susceptibility 1
comp41024_c0_seq1	-1.81214	0.000236312	btb poz domain-containing protein at3g44820-like
comp37881_c0_seq1	7.0022	0.000236312	cytochrome c oxidase assembly protein
comp43387_c0_seq1	-1.84495	0.000236312	long-chain-alcohol oxidase fao1-like
comp38285_c0_seq1	-1.68858	0.000237927	transcription factor glabra 3-like
comp26766_c1_seq1	-4.75128	0.000237933	cucumisin
comp43509_c1_seq6	1.0749	0.00023996	protein
comp41054_c3_seq1	-2.7072	0.000240883	protein
comp131374_c0_seq1	3.55022	0.000242166
comp40119_c1_seq1	-1.19089	0.000243494	aspartic proteinase-like protein 2-like
comp35722_c0_seq1	1.0863	0.000244232	probable nad h-dependent oxidoreductase 1-like
comp33642_c0_seq3	2.07406	0.000244823	protein
comp22936_c0_seq1	-1.3377	0.000244927	harpin-induced protein
comp29121_c0_seq1	-4.18256	0.000246349	atp-binding cassette transporter
comp42492_c1_seq1	-4.24297	0.000246871	probable beta-d-xylosidase 2-like
comp43751_c0_seq1	1.3451	0.000248134	mitochondrial glycoprotein family protein
comp32733_c2_seq1	-5.16329	0.000248177	serine carboxypeptidase-like 45
comp29814_c1_seq1	2.63637	0.000249439	probable receptor-like protein kinase at1g67000-like
comp33871_c0_seq1	-9.87085	0.000249439	protein wax2-like
comp35440_c2_seq1	-2.93227	0.000250023	protein
comp19903_c0_seq1	-1.56513	0.000250636
comp43832_c0_seq18	-3.10847	0.000251238	lupus brain antigen-like protein
comp33352_c0_seq1	-1.11354	0.000251276	microtubule-associated protein tortifolia1
comp42879_c1_seq1	-2.87691	0.000251596	condensin-2 complex subunit d3-like
comp36517_c0_seq1	-3.37802	0.000251596	probable pectate lyase 12-like
comp30627_c0_seq1	-2.70056	0.000251596	tubulin alpha-4 chain-like
comp42666_c0_seq2	-1.09953	0.000252547	villin 2
comp39258_c0_seq3	-5.51312	0.000253363	stem-specific protein
comp37102_c0_seq1	-3.71198	0.000255291	carboxypeptidase d
comp35140_c0_seq3	-4.92224	0.000255291	cyclin-dependent kinase
comp43768_c1_seq4	4.07649	0.000255724	pleiotropic drug resistance protein 3-like
comp22749_c0_seq4	1.59579	0.000255724	2og-fe oxygenase family protein
comp37244_c0_seq1	-2.04884	0.000261228	aquaporin
comp38958_c0_seq1	-1.07527	0.000261374	bzip protein
comp43160_c0_seq6	2.40148	0.000261381	cytochrome p450
comp40850_c0_seq3	-6.8635	0.000263493	probable xyloglucan glycosyltransferase 5-like
comp23429_c0_seq2	1.04823	0.000264755	peroxisomal biogenesis factor 11 family protein
comp40549_c0_seq1	-1.13316	0.000265742	insulin-degrading enzyme-like
comp20522_c0_seq1	-2.85856	0.000265742	protein
comp40811_c1_seq1	-2.93784	0.000265742
comp165488_c0_seq1	-2.4212	0.000267302
comp31535_c0_seq1	-5.15232	0.000268958	protein iq-domain 18
comp39347_c0_seq3	1.89999	0.000268967	rrna-processing protein fcf2-like
comp43358_c4_seq3	3.102	0.000269043	probable polygalacturonase non-catalytic subunit jp650-like
comp38254_c0_seq1	-2.28094	0.000271167	protein
comp41320_c2_seq13	-1.56874	0.000271167	histone h2b
comp33482_c0_seq1	-1.48436	0.000271167	dihydrofolate reductase-thymidylate synthase
comp41281_c0_seq2	-4.97353	0.000271703	atp binding
comp31766_c0_seq1	-3.53728	0.000272507	myb transcription factor 2
comp43377_c1_seq9	2.1857	0.000272619	3-hydroxybenzoate 6-hydroxylase 1-like
comp41825_c0_seq1	-3.87176	0.000275364	endo- -beta-glucanase partial
comp41705_c1_seq1	-2.00101	0.000275954	receptor-like protein kinase
comp39076_c0_seq1	-2.59043	0.000275954	protein
comp36392_c0_seq1	-3.05393	0.000277289	rop guanine nucleotide exchange factor 1-like
comp35019_c0_seq1	1.211	0.000280717	sorbitol transporter
comp30627_c4_seq1	-2.69908	0.000282585	alpha- partial
comp38744_c1_seq1	-1.41483	0.000282585	ankyrin repeat-containing protein
comp42775_c3_seq2	-2.04272	0.000283097	probable lrr receptor-like serine threonine-protein kinase at1g63430-like
comp35195_c0_seq1	-1.12429	0.000283097	udp-glucose 6-
comp38288_c0_seq2	12.1898	0.000283487	pyrophosphate-dependent phosphofructokinase alpha subunit
comp31430_c0_seq1	-1.83515	0.000287112	long-chain-alcohol oxidase fao1-like
comp31723_c0_seq1	-6.36448	0.000287443	protein kinase
comp33497_c0_seq1	-1.42305	0.000288839	3-phosphoinositide-dependent protein kinase-1 pdk1
comp32098_c0_seq1	-1.46073	0.000289112	mip pip subfamily
comp35624_c1_seq1	-1.72083	0.000290338	conserved hypothetical protein
comp35609_c0_seq1	-2.45117	0.000290545	glycoside hydrolase family 28 protein
comp30074_c0_seq1	0.926202	0.000290864	transcription elongation factor 1
comp41353_c0_seq3	1.16737	0.000292177	monosaccharide-sensing protein
comp42577_c0_seq1	-4.32297	0.000292232	chromosome-associated kinesin
comp42891_c8_seq2	-7.00544	0.00029231	auxin response factor 6-like
comp32369_c0_seq1	0.880049	0.000293728	oxidoreductase glyr1-like
comp25160_c0_seq1	-0.913866	0.000293996	novel plant snare 13
comp35418_c1_seq1	1.5793	0.000296838	dihydroorotase
comp38367_c0_seq1	1.89424	0.000296838	flotillin-like protein
comp43794_c0_seq10	-1.42209	0.000297027	protein
comp43209_c0_seq8	1.35066	0.000298555	protein
comp32719_c1_seq1	-5.72347	0.000298555	carboxypeptidase d
comp106288_c0_seq1	5.35797	0.000298555	protein
comp41117_c0_seq1	1.42683	0.000298822	dehydrodolichyl diphosphate synthase 2-like
comp33145_c0_seq1	-6.38638	0.000299148	protein
comp43799_c1_seq2	2.66417	0.000299259	probable leucine-rich repeat receptor-like protein kinase at5g49770-like
comp38373_c0_seq1	-2.94525	0.000299817	serine-rich protein
comp40526_c0_seq1	1.1155	0.000299896	esterase lipase domain-containing protein
comp40819_c0_seq1	2.90545	0.000299896	glucan endo- -beta-glucosidase 14-like
comp40600_c1_seq2	0.916419	0.000300196	adp-ribosylation factor
comp39902_c0_seq1	1.51329	0.000301121	abc transporter a family member
comp31855_c0_seq1	0.969804	0.000301121	aarf domain-containing protein
comp42804_c0_seq2	-1.60029	0.000302182	heat shock protein
comp34100_c0_seq1	-1.26827	0.00030378	udp-glucuronic acid decarboxylase 1
comp42820_c0_seq1	1.27614	0.00030378	oligopeptidase a
comp43169_c1_seq4	1.54538	0.00030378	aminopeptidase c
comp33189_c0_seq1	-2.99548	0.000304289	serine threonine-protein kinase nek2-like
comp41476_c2_seq1	-1.46896	0.000304289	rna helicase expressed
comp38856_c0_seq1	1.91066	0.000305284	-bisphosphoglycerate-dependent phosphoglycerate mutase-like
comp43499_c0_seq2	-8.80569	0.000305284	transducin wd-40 repeat-containing protein
comp42280_c0_seq6	1.2768	0.000306864	alcohol dehydrogenase
comp36559_c0_seq1	1.128	0.000306864	af361857_1 at2g46220
comp19823_c0_seq1	1.09778	0.000306864	hydroquinone glucosyltransferase
comp30308_c0_seq1	-7.53747	0.000307029	protein
comp34067_c0_seq1	-7.04347	0.000309749	at3g29240 mxo21_9
comp41960_c1_seq1	-3.6902	0.000311435	d-3-phosphoglycerate chloroplastic-like
comp33630_c0_seq1	-1.2809	0.000312221	probably inactive leucine-rich repeat receptor-like protein kinase at3g28040-like
comp27714_c0_seq2	1.88191	0.000315492	nuclear transcription factor y subunit a-
comp2052_c0_seq1	-5.60312	0.000315628	protein
comp32085_c1_seq1	-1.20357	0.000315628	zinc finger protein 3-like
comp36325_c0_seq1	-0.915344	0.000316212	protein
comp33533_c0_seq1	-1.23649	0.000316212	ghmp kinase family protein
comp32589_c0_seq2	-2.16681	0.000316212	arogenate prephenate dehydratase
comp40697_c0_seq2	1.06965	0.000316714	acyl- n-acyltransferases-containing protein
comp37472_c2_seq1	-3.95452	0.000317035	protein
comp20079_c0_seq1	0.903712	0.000317266	sumo protein
comp37287_c1_seq1	-3.82896	0.000317266	protein
comp34456_c0_seq1	1.95028	0.000319921	tpa_exp: phytosulfokine peptide precursor
comp32051_c0_seq1	-1.75471	0.000319921	squalene monooxygenase-like
comp39319_c0_seq1	-1.49666	0.000321067	protein
comp40482_c0_seq2	-1.63961	0.000321067	protein
comp30841_c0_seq2	-2.5742	0.000321067	protein
comp43510_c0_seq1	-2.1883	0.000321612	pectin methylesterase
comp43041_c0_seq39	2.01203	0.000321612	receptor-like protein kinase feronia-like
comp19675_c0_seq1	-1.94891	0.000321612	protein
comp40048_c0_seq1	-2.02647	0.000321711	iaa-amino acid hydrolase ilr1-like 4-like
comp35380_c0_seq1	-1.31645	0.000322403	protein
comp41784_c1_seq1	-1.07461	0.00032409	homeobox leucine-zipper protein
comp29416_c0_seq1	1.31102	0.000324657	plastid alpha-amylase
comp39859_c1_seq7	2.36693	0.000324657	cytochrome p450
comp42781_c0_seq6	3.90795	0.000324657	disease resistance response protein
comp39777_c0_seq3	1.04863	0.000324657	plastid-specific 30s ribosomal protein chloroplast
comp42346_c0_seq4	1.12076	0.000324657	catalytic coenzyme binding protein
comp38642_c0_seq1	-1.68175	0.000325555	at4g20170 f1c12_90
comp43479_c0_seq5	-1.84034	0.000325555	air9 protein
comp28488_c0_seq1	-4.26237	0.000326533	f-box protein skip23
comp43603_c0_seq1	-1.28855	0.000326999	interferon-induced gtp-binding protein
comp37929_c0_seq1	-3.42903	0.000328478	hydroxycinnamoyl shikimate quinate hydroxycinnamoyltransferase-like protein
comp32581_c0_seq1	-1.00586	0.000329023	calcium ion binding protein
comp26403_c0_seq1	-5.97149	0.000329624	transducin wd-40 repeat-containing protein
comp42458_c0_seq1	-1.65242	0.00033006	receptor-like kinase
comp37040_c0_seq1	1.39055	0.000331456	major facilitator protein
comp41136_c0_seq3	1.47813	0.000332302	carotenoid cleavage dioxygenase 1
comp43059_c2_seq1	4.4579	0.000332302	cinnamyl alcohol dehydrogenase
comp38128_c1_seq1	-2.22462	0.000332302	protein
comp40268_c0_seq2	-3.35544	0.000334266	lrr receptor-like serine threonine-protein kinase fei 1-like
comp26512_c0_seq1	-5.47167	0.000334266	retroelement pol polyprotein
comp43793_c1_seq2	1.4692	0.000336717	cellulose synthase-like protein e6-like
comp34350_c0_seq1	-3.78427	0.000336857	gdsl esterase lipase
comp43527_c1_seq3	1.48068	0.00033912	platz transcription factor domain-containing protein
comp26646_c0_seq1	-4.68092	0.000342003	branchless trichome protein
comp33729_c0_seq1	-9.49524	0.000342452	serine carboxypeptidase-like 18-like
comp9700_c0_seq1	-4.87475	0.000343136	rhamnogalacturonate lyase
comp39558_c0_seq1	-1.80309	0.000343739	villin 1-
comp39874_c1_seq1	-1.29825	0.000343919	phospholipase d
comp37034_c1_seq1	-3.66571	0.000344816	probable serine threonine-protein kinase at1g54610-like
comp42275_c0_seq5	-1.52199	0.000347654	werner syndrome-like exonuclease-like
comp40265_c0_seq1	-2.38007	0.000353554	transducin wd40 domain-containing protein
comp41268_c0_seq1	-4.16191	0.000353554	laccase, putative
comp27735_c1_seq1	4.23843	0.00035674	myb transcription factor
comp33707_c0_seq1	-1.08743	0.000357598	bsd domain containing protein
comp34457_c0_seq1	-1.82626	0.00035944	f-box family protein
comp36418_c0_seq1	-2.4935	0.000360679	tubulin beta-2 beta-3 chain
comp38136_c0_seq2	0.979001	0.000362624	l-idonate 5-dehydrogenase
comp32084_c0_seq1	-5.90789	0.000362624	protein
comp37566_c0_seq1	1.57515	0.000364136	kelch repeat-containing protein
comp43030_c0_seq7	-1.13507	0.000364921	spfh domain-containing protein 2
comp42016_c0_seq2	-3.04417	0.000365484	enhanced disease susceptibility 5
comp42764_c2_seq3	-3.60074	0.000365776	abnormal spindle-like microcephaly-associated protein
comp36510_c2_seq1	-1.58832	0.000369454	cellulose synthase catalytic subunit
comp34326_c0_seq1	-2.40135	0.000370345	protein kinase
comp17964_c0_seq1	-3.36156	0.000371953
comp35074_c0_seq1	-1.26513	0.000371953	endo- -beta-glucanase
comp42759_c0_seq2	-3.41445	0.000373231	e2f transcription factor-like e2fe-like
comp32437_c0_seq1	0.99037	0.000378171	iron-sulfur assembly protein
comp34442_c1_seq1	-2.01305	0.000378171	serine carboxypeptidase-like 45
comp32719_c0_seq1	-5.79942	0.000378917	carboxypeptidase d
comp40209_c1_seq2	-2.23388	0.000380736	dynamin-related protein 1c
comp28752_c1_seq1	-5.30738	0.000381341	zinc finger
comp37104_c0_seq1	-1.33377	0.000381341	protein
comp39844_c0_seq2	-2.73131	0.000382387	leucine-rich repeat receptor-like protein kinase
comp40603_c0_seq1	3.16021	0.000382387	probable wrky transcription factor 40-like isoform 1
comp40000_c0_seq1	1.41658	0.000383443	2-oxoglutarate dehydrogenase e2 subunit
comp39125_c0_seq1	-7.82596	0.000384377	zinc finger
comp43430_c0_seq3	-4.90512	0.000384667	thaumatin-like protein
comp39598_c0_seq1	-2.54919	0.000384976	protein
comp36944_c0_seq2	1.63397	0.00038871	acyl carrier protein 3
comp43337_c0_seq3	-1.56797	0.000390226	cellulose synthase
comp39602_c0_seq2	2.02181	0.00039245	atp binding
comp34711_c0_seq1	-4.16797	0.000395499	gibberellin-regulated protein 1
comp40511_c0_seq6	-3.9715	0.000397091	beta-galactosidase
comp43296_c1_seq1	2.09036	0.000398006	nbs-lrr resistance protein
comp42369_c1_seq9	1.01406	0.000402625	glutathione s-transferase
comp39277_c0_seq1	-2.23275	0.000403053	plasma membrane intrinsic protein
comp42554_c0_seq1	-0.898565	0.000410238	myosin-like protein
comp42985_c0_seq1	-1.7395	0.000412612	protein
comp31959_c0_seq1	1.31325	0.00041523	-like phosphatidylinositol transfer protein
comp43212_c0_seq5	2.43804	0.000422519	glutathione s-
comp38859_c0_seq4	-1.146	0.000422519	PREDICTED: uncharacterized protein LOC100796233
comp36224_c1_seq1	-5.78464	0.000422519	transcription factor rf2b
comp43667_c2_seq1	-1.16576	0.000424939	protein
comp43498_c1_seq2	1.60469	0.000424939	cellulose synthase-like protein g3
comp20698_c0_seq1	-2.30401	0.000424939	actin depolymerizing factor 5
comp32476_c0_seq1	4.24239	0.000424939	protein
comp43998_c0_seq1	-2.51606	0.00042546	enoyl-acp reductase
comp41592_c0_seq1	-1.34666	0.00042546	aminophospholipid atpase
comp43363_c0_seq5	6.13632	0.000426797	protein
comp41131_c0_seq1	-3.2103	0.000430345	leucine-rich repeat family protein
comp38931_c0_seq1	1.86512	0.000431189	phosphoglucomutase phosphomannomutase family protein
comp35401_c0_seq1	0.907617	0.000432392	mate efflux family protein dtx1-like
comp41268_c0_seq2	-7.24796	0.000437057	low quality protein: laccase-14-like
comp35325_c0_seq1	1.21952	0.000438076	protein
comp39376_c1_seq1	-1.22057	0.000442767	phytosulfokine receptor
comp41224_c0_seq1	8.50674	0.000443004	phosphatidylinositol 3-and 4-kinase family protein
comp5614_c0_seq1	3.75537	0.000448459
comp40876_c0_seq1	1.411	0.000448593	cytochrome p450
comp33248_c0_seq1	-4.75239	0.000450725	zinc finger
comp41162_c0_seq1	-1.12316	0.000452218	peptide-n4-(n-acetyl-beta-glucosaminyl)asparagine amidase a-like
comp38807_c1_seq9	-2.26204	0.000452402	histone h4
comp40941_c1_seq12	8.48214	0.000452995	transmembrane fragile-x-f-associated protein
comp43357_c1_seq49	5.01547	0.000456462	protein
comp41317_c0_seq6	1.13533	0.000456548	protein kinase apk1b
comp29146_c0_seq1	-4.91698	0.000458714	aspartic proteinase nepenthesin-2-like
comp27811_c2_seq1	-2.89806	0.000458714	kinesin heavy
comp40013_c0_seq4	2.28475	0.000458787	cytochrome p450
comp20455_c0_seq1	-2.11154	0.000458787	heat shock protein 70
comp43298_c0_seq7	-3.53042	0.000459529	calcium-transporting atpase plasma membrane-type-like
comp34773_c0_seq1	1.87742	0.000460018	mitochondrial substrate carrier family protein
comp22702_c0_seq1	1.5083	0.000460964	non-specific lipid-transfer protein 2-like
comp30829_c0_seq1	-1.24152	0.000463069	antigen dbl-like protein
comp33758_c0_seq2	-1.58864	0.000463588	uncharacterized membrane protein at1g16860-like
comp40912_c0_seq1	-2.0462	0.000463588	glucan endo- -beta-glucosidase
comp41737_c0_seq2	-6.02304	0.000465306	flavonol 3-
comp23203_c0_seq1	-3.76799	0.00047125	ferredoxin-like protein
comp43481_c0_seq1	-1.09092	0.000471345	protein scar3
comp37956_c0_seq1	-1.61347	0.000471635	endo- -beta-xylanase a-like
comp26484_c0_seq1	-5.67837	0.000477195	nucleic acid binding
comp42182_c0_seq1	-0.977322	0.00047777	protein
comp27664_c0_seq1	0.99836	0.00047956	type iif peroxiredoxin
comp34314_c0_seq1	-5.54383	0.000480697	rna recognition motif-containing protein
comp42516_c0_seq4	-1.99729	0.000480697	dehydrin
comp41369_c1_seq1	-1.72831	0.000482345	amp dependent
comp40974_c0_seq1	-2.33688	0.000484077	rna-dependent rna polymerase family protein
comp36966_c0_seq1	-1.57198	0.000486779	alpha- -galacturonosyltransferase 1-like
comp28367_c0_seq1	-1.69718	0.000487333	aquaporin pip2-8
comp25465_c0_seq2	5.90214	0.000490169
comp33792_c2_seq1	0.951458	0.000497602	dienelactone hydrolase family protein
comp30847_c0_seq1	-3.19475	0.000498636	protein
comp40343_c0_seq5	4.24944	0.000498636	l-lactate dehydrogenase
comp19834_c0_seq1	-3.75495	0.000498636	gonadotropin beta chain
comp42143_c1_seq1	1.80753	0.000502679	rossmann-fold nad -binding domain-containing protein
comp30658_c0_seq2	-1.2407	0.000502679	transcription factor bhlh148
comp37482_c1_seq1	-1.3361	0.000502679	probable beta- -galactosyltransferase 11-like
comp315160_c0_seq1	-4.9856	0.000502681
comp39171_c0_seq1	-4.49446	0.000502786	high mobility group family
comp37585_c0_seq1	-4.38654	0.000506193	protein
comp26746_c0_seq1	-5.51392	0.000506232	syringolide-induced protein b15-3-5
comp40681_c0_seq2	-4.80084	0.000507766
comp35177_c0_seq2	1.7251	0.000515739	thioredoxin h2
comp36323_c0_seq1	-4.36979	0.000516546	serine threonine protein
comp40659_c2_seq1	-2.8559	0.000517189	zinc finger ccch domain-containing protein 15
comp40692_c1_seq1	-1.26366	0.000517189	histone h1
comp43888_c0_seq1	-5.22797	0.000517965
comp36481_c0_seq1	-7.31834	0.000518703	saur family protein
comp37830_c1_seq1	-3.03123	0.000518807
comp38167_c0_seq1	-2.23166	0.000518807	auxin efflux carrier component
comp27593_c0_seq1	-2.34109	0.000518807	rab gtpase-like protein c2b
comp23374_c0_seq1	-7.24776	0.000520041	hypothetical protein VITISV_006610
comp43481_c0_seq2	-1.49288	0.000521011	protein scar3
comp1876_c0_seq1	5.96308	0.000521011	gibberellin 2-oxidase
comp40890_c0_seq2	-4.32075	0.000522832	protein
comp41118_c1_seq1	-3.05009	0.000528197	protein weak chloroplast movement under blue light 1-like
comp42728_c0_seq1	-1.50024	0.000530143	uncharacterized mscs family protein at1g78610-like
comp37928_c4_seq5	-1.70276	0.000530143	chitinase-like protein 2
comp37644_c0_seq1	-3.07755	0.000530143	protein
comp37347_c0_seq1	-3.55487	0.00053184	serine-threonine protein plant-
comp36584_c0_seq1	-3.31676	0.000533094	poly polymerase
comp43378_c1_seq4	0.832663	0.000533884	nitrogen fixation protein
comp32651_c3_seq1	-2.30037	0.000536659	protein
comp37143_c0_seq1	-3.02515	0.000537877
comp43278_c0_seq10	2.84941	0.000537877	nudix hydrolase 2-like
comp40401_c8_seq1	-2.10009	0.000537877	somatic embryogenesis receptor kinase
comp43407_c1_seq1	-1.76806	0.000537877	cop1-interacting protein
comp40017_c0_seq1	-3.62119	0.000538407	conserved hypothetical protein
comp33512_c0_seq1	-2.03079	0.00053842	somatic embryogenesis receptor kinase
comp21659_c0_seq1	-7.42481	0.000538734	saur family protein
comp42283_c1_seq1	-0.952131	0.000539472	gyf domain-containing protein
comp39787_c0_seq1	-1.17538	0.000541242	serine-threonine protein plant-
comp36297_c4_seq1	-2.15298	0.000541633	actin
comp39539_c0_seq1	-2.22169	0.000542666	leucine-rich repeat receptor-like protein kinase
comp40401_c3_seq7	-2.67222	0.000542941	somatic embryogenesis receptor kinase 1
comp37612_c0_seq1	-2.08043	0.000542941	pinus taeda anonymous locus 0_17701_01 genomic sequence
comp7575_c0_seq1	-6.85652	0.000544428	gibberellin 20-oxidase
comp43748_c1_seq11	-1.77673	0.000545846	udp-glycosyltransferase 85a1
comp281319_c0_seq1	6.02784	0.000547537	glutamate receptor -like
comp42506_c0_seq2	-1.01359	0.000547537	vacuolar proton
comp43828_c0_seq1	-1.36573	0.000547666	protein
comp38228_c0_seq1	-4.98358	0.000549446	gdsl esterase lipase
comp28660_c0_seq1	-2.48616	0.000549446
comp27700_c0_seq1	-5.9405	0.000552948	lipid-binding start domain-containing protein
comp33955_c0_seq1	1.49748	0.000552948	dynein light chain
comp33392_c0_seq2	-1.65874	0.000552948	dual specificity protein phosphatase family protein
comp31644_c2_seq1	2.2652	0.000552948	nucleotide pyrophosphatase phosphodiesterase
comp26870_c0_seq1	2.49566	0.000552948	plant cell wall protein 88
comp33802_c0_seq1	1.42731	0.000552948	late embryogenesis abundant protein
comp41428_c0_seq3	-6.11687	0.000554496	dna-damage-repair toleration protein drt100
comp21247_c0_seq1	4.51113	0.000555416	thaumatin-like protein
comp42954_c1_seq2	1.51121	0.00055592	protein
comp35477_c0_seq1	-1.65425	0.000556801	atp binding
comp39893_c0_seq1	-2.6516	0.000558062	myosin heavy chain-related protein
comp33321_c0_seq1	-2.1351	0.000558119	high mobility group b protein 7-like
comp41019_c0_seq1	1.81966	0.000558737	annotation was added to scaffolds in november 2011~long chain fatty acid- ligase
comp35982_c0_seq1	1.04754	0.000558737	glutathione reductase
comp30567_c0_seq1	-1.01104	0.000558737	auxin response factor 7
comp30791_c0_seq1	-5.08377	0.000559403	anthocyanin 2
comp41984_c0_seq1	-2.26818	0.000563098	protein
comp42612_c6_seq2	4.86042	0.000566153	protein
comp30945_c0_seq1	-2.20401	0.000569999	dentin sialophosphoprotein precursor
comp43402_c1_seq1	-0.874583	0.000569999	catalytic pyridoxal phosphate binding protein
comp30468_c0_seq1	-0.890976	0.000571073	heterogeneous nuclear ribonucleoprotein
comp30658_c0_seq1	-0.962017	0.000574591	adenylyl cyclase-associated protein
comp23339_c0_seq1	1.7782	0.000576798	d-3-phosphoglycerate chloroplastic-like
comp41400_c0_seq1	-1.08463	0.000577865	della protein
comp38703_c0_seq1	-3.79673	0.000579284	l-type lectin-domain containing receptor kinase -like
comp43116_c0_seq2	2.27324	0.000580065	kinase-like protein
comp79579_c0_seq1	-5.27805	0.000582443	protein
comp27771_c0_seq1	3.45533	0.000584681	vq motif-containing protein
comp29882_c0_seq1	-4.01723	0.000585424	thaumatin-like protein
comp29139_c0_seq1	-1.03142	0.000586799	endoplasmic reticulum metallopeptidase
comp30433_c1_seq2	2.36997	0.000587473	saur family protein
comp23394_c1_seq1	-1.73214	0.000587473	myb-like transcription factor 1
comp37245_c0_seq1	-7.02699	0.000587473	aspartic proteinase nepenthesin-2-like
comp43097_c2_seq15	1.11669	0.000587849	histone deacetylase
comp39397_c0_seq1	2.47506	0.000589166	lysine histidine transporter
comp42472_c0_seq4	2.55914	0.000589485	sensitive to freezing 6 protein
comp32511_c0_seq1	1.00896	0.000591257	phosphate transporter
comp31718_c0_seq1	-1.55445	0.00059177	transcriptional activator demeter-like
comp49625_c0_seq1	3.3393	0.00059177
comp42666_c0_seq1	-0.892019	0.00059177	villin 2
comp19984_c0_seq1	1.63823	0.000592731	ap2 erf domain-containing transcription factor
comp36918_c0_seq1	1.03927	0.000595479	dj-1 family protein
comp31563_c0_seq1	-3.77854	0.000596348	f-box lrr-repeat protein 17-like
comp28647_c1_seq1	-5.13413	0.000606931	sucrose synthase 2
comp29459_c0_seq1	3.81961	0.000608705
comp42804_c0_seq3	-1.7891	0.000609206	heat shock protein
comp34023_c0_seq2	1.66369	0.000609273	nucleotide pyrophosphatase phosphodiesterase
comp30797_c0_seq1	-4.09025	0.000613014	mate efflux family protein chloroplastic-like
comp19836_c0_seq1	-4.26122	0.000618662	xyloglucan endotransglycosylase
comp41976_c0_seq2	1.35568	0.000618662	alpha beta-hydrolase family protein
comp37785_c1_seq1	-4.60071	0.000622618
comp34287_c0_seq1	-2.6589	0.000622916	ankyrin repeat-containing protein
comp38525_c0_seq1	-1.94393	0.000626025	3-hydroxy-3-methylglutaryl coenzyme a reductase
comp38795_c1_seq1	-2.73913	0.000628433	gdsl esterase lipase
comp31954_c0_seq1	-3.81332	0.000629034	PREDICTED: uncharacterized protein LOC100810951
comp33467_c0_seq2	-5.91449	0.000629034	arabinogalactan peptide 20
comp36768_c3_seq1	-3.40509	0.000629034
comp32619_c0_seq1	-1.26449	0.000629034	probable methyltransferase pmt11-like
comp38949_c0_seq2	0.904322	0.000629034	PREDICTED: uncharacterized protein LOC100257450
comp43337_c0_seq5	-1.54682	0.000630794	cellulose synthase
comp33747_c0_seq1	-2.70576	0.000631368	d6-type cyclin
comp42217_c1_seq4	1.50806	0.00063446	tropinone reductase homolog at1g07440
comp710386_c0_seq1	-7.09985	0.000634505	protein
comp33603_c0_seq1	-0.878432	0.000634736	calcium-binding ef hand family protein
comp23308_c0_seq1	-1.96315	0.000648583	d3-type cyclin
comp42953_c0_seq2	1.54324	0.000648889	PREDICTED: uncharacterized protein LOC100255146
comp37540_c0_seq1	0.947176	0.000648889	iron-sulfur cluster assembly enzyme mitochondrial-like
comp31333_c2_seq1	-4.19748	0.000648889	calmodulin binding
comp41921_c3_seq1	-3.32693	0.00065318	protein
comp43491_c1_seq10	7.63371	0.00065318	protein
comp20073_c0_seq1	-2.92206	0.000653612	auxin-induced protein 5ng4-like
comp37093_c0_seq1	-1.86966	0.000653612	receptor-like serine threonine-protein kinase ale2-like
comp39368_c0_seq8	-4.47827	0.00065482	zinc-finger domain of monoamine-oxidase a repressor r1 protein
comp37770_c0_seq1	-4.28054	0.000656432	protein
comp40383_c2_seq1	-1.77652	0.00066388	nsp-interacting kinase 1
comp81713_c0_seq1	-3.03241	0.00066388	protein
comp34714_c1_seq1	-2.43097	0.00066388	transcription factor rf2b
comp34864_c0_seq1	1.58815	0.000664032	protein
comp38615_c0_seq4	-3.47359	0.000667572	glucomannan 4-beta-mannosyltransferase 9-like
comp32743_c0_seq1	-1.16808	0.000667572	66 kda stress protein
comp39312_c0_seq1	-3.83307	0.000668795	vicianin hydrolase-like
comp43795_c1_seq1	-2.00515	0.000671336	nbs-containing resistance-like protein
comp39069_c0_seq1	-5.15152	0.000673188	mta sah
comp35124_c0_seq1	-1.8343	0.000673188	at1g67050
comp33932_c0_seq2	1.69321	0.000674114	fumarylacetoacetase
comp44355_c0_seq1	-1.95465	0.000674477	early nodulin-like protein
comp22849_c0_seq1	-2.0428	0.000679706	phototropic-responsive nph3-like protein
comp39246_c0_seq10	1.86164	0.00068059	swib domain-containing protein
comp34782_c0_seq1	0.997	0.000684405	protein
comp34496_c1_seq1	-3.46765	0.000689137	protein
comp31711_c2_seq1	-3.53914	0.000689495	boron transporter
comp35285_c0_seq1	0.902777	0.000690992	l-ascorbate peroxidase
comp39669_c0_seq1	-5.18067	0.000693227	at5g25460 f18g18_200
comp38985_c2_seq1	-1.07671	0.000693227	myosin heavy chain
comp42229_c0_seq1	-1.54193	0.00069408	inter-alpha-trypsin inhibitor heavy
comp28443_c1_seq1	1.36035	0.00069408	transcription factor tcp20-like
comp42566_c0_seq1	-3.65419	0.00069408	protein
comp39421_c1_seq1	1.27996	0.00069408	tetratricopeptide repeat-containing protein
comp29797_c0_seq1	-1.93243	0.00069408	pectin methylesterase
comp37882_c0_seq5	1.49938	0.000694692	probable protein phosphatase 2c 25-like
comp43321_c0_seq4	-6.52178	0.000694692	probable serine threonine-protein kinase at1g18390-like
comp34639_c1_seq1	1.2503	0.000694692	hypersensitive reaction associated ca2+-binding protein
comp37230_c2_seq2	1.74037	0.000694692	rna recognition motif-containing protein
comp41461_c2_seq2	-1.01531	0.000694692	phosphatidylinositol class b
comp35570_c0_seq1	-2.96545	0.000694692	anion exchanger family protein
comp31527_c0_seq1	-4.14466	0.000698398	snakin-1
comp44141_c0_seq1	1.72208	0.000702713	nad-malate dehydrogenase
comp31883_c0_seq1	1.85206	0.000703689	conserved hypothetical protein
comp41403_c0_seq1	-1.40601	0.000703689	protein pns1
comp42614_c0_seq2	-3.05626	0.000703689	kinase like protein
comp39398_c0_seq1	1.53285	0.000704366	calmodulin binding protein
comp42644_c0_seq2	-5.05472	0.000705487	leucine-rich repeat receptor-like protein kinase pxl2-like
comp37512_c0_seq1	-2.25313	0.000707703	protein
comp39675_c1_seq1	-1.12699	0.000711841	cyclin-dependent protein
comp30686_c1_seq1	-2.60213	0.000712413	glucan endo- -beta-glucosidase-like protein 3
comp32185_c0_seq1	-2.59273	0.00071568	retroelement pol polyprotein
comp43300_c0_seq3	2.57854	0.000715845	protein
comp41705_c0_seq1	2.23709	0.000716411	protein
comp40216_c1_seq1	-1.33333	0.000717663	patellin-
comp43784_c0_seq6	-6.33576	0.000717663	disease resistance protein identical
comp43097_c2_seq25	1.18817	0.000720904	histone deacetylase
comp30631_c0_seq1	1.35598	0.000728681	gibberellin receptor
comp41222_c1_seq3	2.83644	0.000728681	protein
comp41078_c0_seq3	-7.42682	0.000729896	lag1 and cln8 lipid-sensing domain containing protein
comp37931_c0_seq1	1.68115	0.000729896	4-coumarate: ligase
comp40561_c0_seq1	-2.28196	0.000730549	probable inactive leucine-rich repeat receptor-like protein kinase at1g66830-like
comp43793_c1_seq3	1.28342	0.000737307	cellulose synthase-like protein e6-like
comp33057_c1_seq1	-5.75898	0.00073797	protein
comp30777_c0_seq1	-7.2098	0.000742271	protein
comp35800_c1_seq1	-3.61244	0.000746289	brca1-associated ring domain protein 1
comp43207_c0_seq6	2.38023	0.000747757	aldo keto
comp32651_c1_seq1	-2.37076	0.000747821	protein
comp42614_c0_seq3	-6.38394	0.000748129	kinase like protein
comp40920_c0_seq1	2.13149	0.000748537	ribonuclease t2
comp43721_c0_seq4	2.37813	0.00075151	leucine-rich repeat protein kinase-like protein
comp37420_c0_seq1	-0.819315	0.000751576	protein
comp32816_c0_seq1	-1.00596	0.000751576	serine threonine protein
comp42170_c0_seq2	-2.44335	0.000751576	protein
comp36355_c0_seq3	1.33924	0.000752273	glutamate-gated kainate-type ion channel receptor subunit 5
comp42375_c0_seq5	-6.88128	0.000755812	b3 domain-containing protein
comp28126_c0_seq1	2.80688	0.000755888	glutathione transferase
comp40217_c3_seq1	-3.53108	0.000758325
comp36313_c0_seq1	0.93778	0.000759099	ribosome maturation factor rimm
comp38564_c2_seq1	-2.08558	0.000760175	c2h2-type zinc finger protein
comp36932_c1_seq2	-3.05875	0.000760175	nac domain-containing protein 7-like
comp35312_c1_seq3	-1.31336	0.000760175	brg-1 associated
comp43605_c0_seq1	1.55206	0.000760924	flavine-containing monoxygenase
comp43291_c0_seq2	-1.62896	0.000760924	tir-nbs-lrr resistance protein
comp35425_c0_seq1	-3.19644	0.00076181	probable leucine-rich repeat receptor-like protein kinase at1g68400-like
comp37833_c0_seq1	-1.75221	0.00076181	zinc finger protein zat9-like
comp34915_c0_seq1	-2.22792	0.00076218	structural constituent of cell
comp43788_c1_seq2	1.4351	0.000764131	probable lrr receptor-like serine threonine-protein kinase at4g08850-like
comp42309_c1_seq1	-2.1663	0.000772768	aspartic proteinase nepenthesin-2-like
comp33833_c0_seq1	-3.38837	0.000773773	glutaredoxin domain-containing cysteine-rich protein
comp24808_c0_seq1	4.06088	0.000776889	PREDICTED: uncharacterized protein LOC100778762
comp41621_c4_seq1	1.28247	0.000777222	dna binding
comp38443_c0_seq1	-2.82771	0.000778068	21 kda protein
comp35984_c0_seq1	1.06454	0.00078185	cytochrome c biogenesis protein precursor
comp43105_c1_seq1	-1.24576	0.00078185	nbs-containing resistance-like protein
comp30734_c0_seq1	1.94697	0.00078185	calcium-binding protein cml42
comp35719_c0_seq3	2.6107	0.000786543	PREDICTED: uncharacterized protein LOC100852780
comp31689_c0_seq1	-3.66725	0.000787953	syntaxin-related protein knolle
comp43218_c0_seq10	2.71392	0.000803567	cytochrome p450
comp37034_c0_seq1	-2.56763	0.000806149	probable serine threonine-protein kinase at1g54610-like
comp38018_c0_seq2	-2.27197	0.000809471	transferring glycosyl
comp59250_c0_seq1	2.67843	0.000812259
comp43359_c1_seq8	1.13317	0.000812752	probable lrr receptor-like serine threonine-protein kinase mrh1-like
comp32029_c0_seq1	0.971136	0.000815313	protein in2-1 homolog b-like
comp39856_c0_seq3	-2.82003	0.000815662	microtubule-associated protein
comp41784_c1_seq2	-0.964196	0.000816004	homeobox-leucine zipper protein athb-15
comp43484_c0_seq7	1.8418	0.000816866	ankyrin repeat-containing protein at3g12360-like
comp36790_c0_seq1	1.09381	0.000816866	50s ribosomal protein l1
comp19970_c0_seq1	-3.51802	0.000818697	cytochrome family subfamily polypeptide 4
comp43549_c0_seq15	2.50772	0.000822882	receptor-like protein 12-like
comp43853_c0_seq1	-2.21347	0.000824246	peroxidase
comp39571_c0_seq1	1.39122	0.000826951	pyruvate cytosolic isozyme-like
comp38488_c0_seq1	1.23501	0.000826951	phosphoenolpyruvate carboxylase kinase
comp42366_c1_seq1	-1.7074	0.000828547	protein
comp40892_c1_seq4	-1.98101	0.000829957	low temprature induced-like protein
comp43336_c0_seq1	-1.77106	0.000829957	probable lrr receptor-like serine threonine-protein kinase at1g67720-like
comp30081_c0_seq1	-3.71622	0.000830677	harpin-induced family protein
comp38923_c3_seq1	-2.14828	0.000833414	protein
comp30167_c1_seq1	1.09371	0.000844246	protein
comp34555_c1_seq1	-1.90905	0.000846462	ring u-box domain-containing protein
comp39447_c0_seq1	-1.69269	0.000851489	tir-nbs-lrr rct1-like resistance protein
comp38884_c0_seq1	-0.973267	0.000852004	biotin carboxyl carrier protein of acetyl- carboxylase
comp37373_c1_seq1	-4.73716	0.000852004	protein
comp42914_c1_seq6	2.16602	0.000852004	glucosyl transferase
comp42108_c0_seq1	-1.69637	0.000852004	leucine-rich repeat receptor-like protein kinase tdr-like
comp40135_c1_seq2	-0.968134	0.000852004	f-box kelch-repeat protein
comp40475_c2_seq6	2.09588	0.000852004	brassinosteroid insensitive 1-associated receptor kinase 1
comp21045_c0_seq1	1.09166	0.000852004	homocysteine s-methyltransferase
comp34830_c0_seq3	0.973227	0.00085244	beta- -mannosyl-glycoprotein 4-beta-n-acetylglucosaminyltransferase-like
comp40560_c1_seq1	2.09554	0.000852615	abc transporter b family member 11-like
comp29514_c0_seq1	-4.75543	0.000858617	predicted protein
comp38102_c0_seq1	-3.77073	0.000858824	proteophosphoglycan ppg1
comp34385_c0_seq1	-1.78953	0.000859243	transcription factor bhlh110-like
comp38860_c1_seq7	-1.78247	0.000860736	villin 4
comp43823_c0_seq7	-2.09006	0.000865295	dna topoisomerase ii
comp20678_c0_seq1	-2.1722	0.000866437	blue copper protein precursor
comp32951_c0_seq4	-1.0622	0.000867413	receptor protein kinase perk1
comp38655_c0_seq8	-4.26619	0.00087198	protein
comp43132_c0_seq2	-1.47088	0.00087737	anthranilate phosphoribosyltransferase-like protein
comp35985_c0_seq1	-0.832121	0.00087737	14-3-3 protein
comp42740_c0_seq3	1.43938	0.000881636	purple acid phosphatase
comp31711_c3_seq1	-3.58609	0.00088313	boron transporter
comp41607_c1_seq4	7.10038	0.000884278	mitochondrial carrier
comp19485_c0_seq1	-0.964451	0.000884278	auxin response factor 6-like
comp22928_c0_seq1	-2.12331	0.000895193
comp36729_c0_seq1	-6.38717	0.000899649	tubby-like protein
comp43255_c0_seq2	-1.91414	0.000899814	receptor-like protein kinase
comp37647_c0_seq1	-3.26866	0.000899814	leucine-rich repeat receptor-like tyrosine-protein kinase at2g41820-like
comp41451_c2_seq8	3.15405	0.000903049	potassium transporter 5
comp35971_c0_seq1	6.82631	0.000903139	calcium lipid binding
comp35881_c1_seq3	5.07398	0.000903139	erd6-like transporter
comp43181_c2_seq1	-1.10661	0.000905817	disease resistance rpp13-like protein 1-like
comp33796_c0_seq1	1.32595	0.000906969	protein
comp41451_c1_seq1	3.43177	0.000906969	potassium transporter
comp39316_c0_seq1	-3.62343	0.000906969	probable pectinesterase pectinesterase inhibitor 40-like
comp30297_c0_seq1	-1.21031	0.000907004	early-responsive to dehydration stress-related protein
comp40827_c0_seq8	9.1454	0.000909947	valyl-trna synthetase
comp42439_c2_seq1	-2.46114	0.000911183	phosphatidylinositol 4-kinase type 2-beta
comp30520_c0_seq1	-4.20022	0.000911183	peroxidase
comp27809_c1_seq1	-5.44083	0.000912946	rop-family small gtpase
comp30574_c1_seq1	-1.33694	0.00092111	trihelix transcription factor gt-2-like
comp17017_c0_seq1	-5.17402	0.00092111
comp25268_c0_seq1	-5.83139	0.000923096	wuschel-related homeobox 1-like
comp42124_c0_seq1	-1.36515	0.000927603	protein
comp41139_c2_seq1	-1.26261	0.000929639	protein strubbelig-receptor family 3-like
comp43452_c1_seq1	-4.27114	0.000933142	multicopper oxidase
comp22667_c0_seq1	1.12053	0.000933971	glutathione peroxidase
comp43728_c1_seq12	-1.43145	0.000934026	subtilisin-like protease c1
comp39143_c0_seq1	-2.16385	0.000935057	aspartyl protease family protein
comp34788_c0_seq3	2.19556	0.000940184	domain-containing receptor-like kinase
comp42497_c0_seq1	-0.903237	0.000941021	probable inactive receptor kinase at1g27190-like
comp40403_c0_seq7	3.5432	0.000942567	2-oxoglutarate-dependent dioxygenase
comp34547_c1_seq1	-1.58054	0.000943545	reticulon-like protein b1 isoform 1
comp36114_c0_seq1	2.03919	0.000947453	oxysterol-binding protein
comp35886_c0_seq1	-2.14662	0.000948076	gras family transcription factor
comp35637_c1_seq1	-3.0317	0.000948076	dehydration-responsive family protein
comp35110_c0_seq1	-2.40457	0.000948818	peroxidase 3
comp35444_c0_seq1	-1.75286	0.00095218	kinesin-like protein
comp17691_c0_seq1	-7.13011	0.000955748	pollen ole e 1 allergen and extensin family protein
comp43193_c0_seq2	-0.963902	0.000969153	calcium ion binding
comp33320_c0_seq1	1.98448	0.000970395	protein
comp39438_c1_seq1	-4.35075	0.000971196	protein kinase g11a
comp38177_c0_seq1	1.17121	0.000971788	at1g36320 f7f23_4
comp40583_c0_seq1	1.17129	0.000973148	protein
comp41561_c0_seq1	2.34482	0.000976577	PREDICTED: uncharacterized protein LOC100811368
comp34863_c0_seq1	-3.03827	0.000979092	protein
comp43385_c2_seq1	-2.351	0.000981038	protein
comp38802_c1_seq1	-3.30316	0.00098267	uv-b-insensitive 4
comp43499_c0_seq5	-5.6583	0.0009873	transducin wd-40 repeat-containing protein
comp34239_c1_seq1	-0.826074	0.00099068	transmembrane 9 superfamily member 4-like
comp39732_c0_seq1	-3.12714	0.00099068	subtilisin-like protease-like
comp42431_c1_seq4	-1.4104	0.00099068	interactor of constitutive active rops chloroplastic-like
comp31711_c1_seq1	-3.43878	0.00099068	anion exchanger family protein
comp42954_c1_seq6	1.968	0.00099068	peroxidase 48-like
comp33862_c1_seq1	2.08145	0.000994908	chalcone synthase
comp30684_c0_seq1	-1.18655	0.000997755	heavy metal p-type atpase
comp16729_c0_seq1	-6.91188	0.00100113	transcriptional regulator
comp38228_c2_seq1	-8.58553	0.00100519	auxin influx carrier component
comp36095_c0_seq1	-6.64391	0.00100519	transcription factor rf2b
comp36310_c1_seq1	-3.37412	0.00100794	probable inactive receptor kinase at4g23740-like
comp42158_c0_seq1	-0.778102	0.00100794	sh3 domain-containing protein
comp40829_c1_seq1	-7.51476	0.00100794	PREDICTED: uncharacterized protein LOC100249284
comp30627_c2_seq1	-2.66635	0.00100808	tubulin alpha-1 chain-like
comp43327_c3_seq3	-3.24335	0.0010163	protein
comp40597_c0_seq3	-2.14519	0.0010163	major facilitator protein
comp43553_c0_seq2	-2.04599	0.00101639	hexose carrier
comp40054_c0_seq3	1.35701	0.00102394	protein
comp41854_c0_seq1	-1.25431	0.00102394	inactive receptor kinase
comp34951_c0_seq1	-2.19048	0.00102778	protein kinase g11a-like
comp36753_c0_seq1	4.35709	0.00102778	protein
comp43226_c5_seq1	-1.12818	0.00103367	transcription factor bhlh66
comp40021_c0_seq1	-1.03048	0.00103399	protein pir
comp43549_c0_seq16	2.44624	0.00103399
comp35432_c0_seq2	-3.79764	0.00103399	histone z
comp42599_c0_seq1	2.83261	0.00103399	granule-bound starch synthase
comp35153_c1_seq1	-1.46639	0.00103399	callose synthase
comp37048_c0_seq1	-2.52133	0.00103699	protein
comp25618_c0_seq1	-2.96751	0.00104193	protein
comp36481_c0_seq4	-4.54301	0.00104351	saur family protein
comp26592_c0_seq1	1.70301	0.00104351
comp24909_c1_seq1	5.30337	0.00104837
comp42531_c1_seq1	2.01093	0.00104902	protein
comp43529_c1_seq3	4.413	0.00104966	transducin wd40 domain-containing protein
comp31468_c0_seq1	3.92048	0.00105454	upf0481 protein at3g02645-like
comp41323_c0_seq1	-8.17737	0.00105513	glycosyltransferase-like protein
comp20038_c0_seq1	2.15085	0.00105791	sigma factor binding protein
comp36811_c0_seq1	-3.51372	0.00106696	cc-nbs-lrr resistance protein
comp43697_c1_seq1	-7.89569	0.00106958	kinesin motor family protein
comp40603_c0_seq2	1.28529	0.00106958	probable wrky transcription factor 40-like isoform 1
comp38857_c0_seq1	-0.856857	0.00106958	katanin p80 wd40 repeat-containing subunit b1 homolog 1-like
comp40892_c1_seq6	-2.82863	0.00106988
comp29999_c0_seq1	-0.938703	0.00107153	microtubule-associated protein
comp21061_c0_seq1	-5.85088	0.00107153	pr-10 type pathogenesis-related protein
comp42139_c0_seq1	1.10322	0.00107286	protein srg1
comp37938_c1_seq1	-2.52938	0.00107286	protein kinase pvpk-1-like
comp40566_c1_seq1	1.13963	0.00107447	dihydropyrimidinase
comp36991_c1_seq1	0.872744	0.00107907	cysteine synthase
comp37715_c0_seq3	-1.68429	0.00107907	probable s-acyltransferase at1g69420-like
comp39438_c0_seq1	-4.12556	0.00107907	pid kinase
comp34931_c0_seq1	-1.37766	0.00107907	rac-like gtp-binding protein arac5
comp38176_c0_seq5	0.881335	0.00108071	protein
comp34900_c0_seq1	0.950793	0.00108071	mitochondrial-processing peptidase subunit alpha-like
comp27289_c0_seq1	1.86528	0.00108071	protein
comp28773_c0_seq1	1.95278	0.00108071	protein
comp37244_c1_seq1	-2.04601	0.00108071
comp20957_c0_seq1	4.8223	0.00108071	glutathione transferase gst 23
comp43002_c1_seq4	-2.44723	0.00108071	dna primase small subunit
comp29609_c0_seq1	-3.4525	0.00109178	phototropic-responsive nph3 family protein
comp38869_c2_seq4	-8.36528	0.00109306	alpha-l-fucosidase 2
comp29028_c0_seq1	4.47259	0.00109325	peptidase m
comp36773_c1_seq1	0.925202	0.00109647	dual specificity phosphatase cdc25
comp39507_c0_seq1	-0.944778	0.00109866	nucleoside-triphosphatase
comp38597_c0_seq1	-6.08247	0.00110088	expansin-b3-like precursor
comp37207_c0_seq1	-0.848129	0.0011052	conserved oligomeric golgi complex subunit 4-like
comp39728_c0_seq1	-1.3438	0.0011055	pyruvate kinase
comp33059_c0_seq1	-6.9259	0.00110618	3-ketoacyl- synthase 11-like
comp42130_c0_seq1	-1.17297	0.00110699	quasimodo1-like protein
comp35848_c0_seq2	-5.44528	0.00110699	s-adenosyl-methionine-sterol-c- methyltransferase
comp40096_c0_seq1	4.93421	0.00112525	class iv chitinase
comp28714_c0_seq1	1.35646	0.00112561	udp-glucose pyrophosphorylase 3
comp1183145_c0_seq1	-6.9256	0.00112561	at1g04220
comp41425_c0_seq4	-6.29114	0.00113082	rna splicing protein
comp27850_c0_seq1	-4.0023	0.00114259	metalloendoproteinase 1
comp43517_c0_seq3	-2.06937	0.00114259	at5g65440 mna5_17
comp33043_c0_seq5	7.17912	0.00114259	uridine-cytidine kinase c-like
comp34307_c0_seq1	-4.55169	0.0011473	conserved hypothetical protein
comp43378_c2_seq1	-2.2205	0.00115098	expansin
comp35093_c0_seq1	-2.66823	0.0011549	probable serine threonine-protein kinase at4g35230-like
comp38859_c0_seq1	-0.777346	0.00115712	protein
comp32590_c0_seq1	-0.97323	0.00115986	potassium channel beta subunit
comp30185_c1_seq1	0.966615	0.00115986	metal transporter nramp3
comp42225_c2_seq37	8.13085	0.00116268	cycloartenol synthase
comp31052_c0_seq1	-3.31504	0.00116524	transcription factor bhlh96-like
comp22730_c0_seq1	-1.10228	0.00116755	microtubule associated protein type 2
comp29786_c0_seq1	1.52542	0.00117373	triptychon and
comp41764_c0_seq1	-1.59581	0.0011776	protein binding
comp41413_c1_seq1	-3.53541	0.0011779	cyclin
comp41465_c0_seq1	-0.901134	0.0011779	rna polymerase ii c-terminal domain phosphatase-like 3-like
comp40684_c0_seq1	-1.12665	0.00117955	receptor-like serine threonine-protein kinase ale2-like
comp39358_c1_seq1	-4.0491	0.00118354	ap2 domain-containing transcription factor
comp43386_c0_seq1	1.05377	0.00118611	clavaminate synthase-like protein
comp39856_c0_seq4	-1.54592	0.00118706	microtubule-associated protein
comp20080_c0_seq1	-6.85511	0.00119025	chloroplast-targeted copper
comp23606_c0_seq1	1.69031	0.00119058	protein
comp43375_c0_seq8	3.02335	0.00119058	protein
comp41281_c0_seq1	-4.09627	0.00119058	atp binding
comp27833_c0_seq1	1.7052	0.00119114	wrky transcription
comp37579_c1_seq1	-4.09879	0.0011944	glycosyl hydrolase family 9
comp20570_c0_seq1	-4.07424	0.00119862	multicopper oxidase
comp32014_c0_seq1	-1.88257	0.00119862
comp42062_c1_seq1	-3.19763	0.00120155	protein
comp38869_c0_seq1	-6.74531	0.00120162	gdsl esterase lipase at5g14450-like
comp35978_c0_seq1	1.03748	0.00120908	zinc transporter
comp43337_c0_seq4	-0.965738	0.00121253	cellulose synthase
comp33791_c4_seq1	-6.52179	0.00121464	beta-ketoacyl-coa synthase family protein
comp35904_c1_seq1	-0.912928	0.00121759	protein kinase
comp42136_c0_seq1	-1.7771	0.00122164	protein
comp40599_c0_seq2	2.30462	0.0012219	probable lrr receptor-like serine threonine-protein kinase at3g47570-like
comp23508_c0_seq1	-2.45449	0.00122338	protein
comp36374_c0_seq1	2.36147	0.00122361	glucose-1-phosphate adenylyltransferase large subunit 1-like
comp32536_c0_seq1	2.85472	0.00123119	conserved hypothetical protein
comp43141_c0_seq9	-1.00938	0.00123122	mo25-like protein
comp28752_c0_seq1	-5.66417	0.00123122	gdsl esterase lipase
comp26844_c0_seq1	-4.2684	0.00123689	myb-related protein 3r-1-like
comp41822_c0_seq3	1.80509	0.00123717	short-chain alcohol dehydrogenase
comp37446_c0_seq1	-2.97608	0.00124025	glucose-methanol-choline oxidoreductase-like protein
comp36667_c0_seq1	-1.05217	0.00124731	transducin wd40 domain-containing protein
comp39838_c0_seq1	-2.45746	0.00125	ankyrin repeat-containing
comp35032_c0_seq2	2.04858	0.00125243	bzip family transcription factor
comp32385_c0_seq1	-2.66864	0.00126308	predicted protein
comp43291_c0_seq3	-2.01015	0.00126434	tir-nbs-lrr resistance protein
comp38823_c0_seq1	1.22092	0.00126578	flavonol synthase flavanone 3-
comp34714_c2_seq2	-4.87839	0.00126962	transcription factor rf2b
comp59423_c0_seq1	-3.82843	0.00127185	myb-related protein 3r-1-like
comp32047_c0_seq1	2.3162	0.00127185	protein
comp39367_c0_seq1	-2.39813	0.00127185	probable carboxylesterase 7-like
comp31417_c1_seq1	-4.32899	0.00127263	cyclin a3-1
comp40556_c0_seq1	-1.27028	0.00127666	elmo domain-containing protein a-like
comp37883_c0_seq2	-8.14083	0.00127906	peptidase m48 family protein
comp43768_c1_seq16	-6.01738	0.00127995	tpx2 (targeting protein for xklp2) protein family
comp38512_c0_seq1	-1.40937	0.00127995	udp-d-glucuronic acid 4-epimerase
comp29753_c0_seq1	-3.13693	0.00127995	predicted protein
comp34659_c0_seq1	1.13343	0.00127995	stress enhanced protein 2
comp41916_c0_seq1	-0.947112	0.00128603	nuclear matrix constituent protein 1-like
comp37691_c1_seq1	-2.94557	0.00128743	protein
comp34518_c1_seq2	-5.31623	0.00128881	alpha-expansin 8
comp23304_c0_seq1	-1.86785	0.00129012	high mobility group family
comp29003_c0_seq1	-2.58439	0.00129392	6-deoxocastasterone oxidase
comp28228_c0_seq1	0.933823	0.00129911	nucleoside diphosphate kinase 1
comp28991_c0_seq1	-1.68039	0.00130027	protein
comp42517_c1_seq1	-2.14002	0.00130105	phragmoplast-associated kinesin-related protein
comp36324_c1_seq5	4.00705	0.00130198	unnamed protein product
comp40840_c0_seq1	-0.832472	0.00130198	microtubule organization protein
comp22962_c1_seq1	-5.61172	0.00130198	transcription factor myb39-like
comp43231_c2_seq1	1.80393	0.00130198	protein
comp34146_c0_seq3	1.63032	0.0013058	protein
comp43391_c0_seq2	-0.893065	0.00130795	strubbelig-receptor family 6
comp37964_c0_seq1	-1.7004	0.00130892	transcription factor tcp9-like
comp19960_c0_seq1	1.55928	0.00132156	thiamin biosynthetic enzyme
comp35699_c0_seq1	6.13358	0.00132156	leucoanthocyanidin
comp838778_c0_seq1	-6.08439	0.00132319	dna binding protein
comp26766_c0_seq1	-3.91783	0.00132702	subtilisin-like protease
comp35835_c0_seq1	1.3339	0.00132969	probable xyloglucan endotransglucosylase hydrolase protein 23
comp247285_c0_seq1	-4.06182	0.001331	long-chain-alcohol oxidase fao1-like
comp34787_c1_seq1	-4.29683	0.001331	auxin efflux carrier component
comp36335_c0_seq4	2.36062	0.00133283	protein cobra-like
comp36061_c0_seq1	-2.47577	0.00134226	une1-like protein
comp35724_c0_seq1	-1.13667	0.00134572	xyloglucan 6-xylosyltransferase
comp39694_c0_seq1	-1.38531	0.00134602	kinesin calponin homology and calcium binding and coiled-coil domain-containing protein
comp30627_c3_seq1	-2.90399	0.00134787
comp34562_c0_seq2	-1.94913	0.00134959	transcription factor bpe-like
comp40563_c2_seq1	-2.80285	0.00134959	protein
comp43103_c0_seq1	1.60912	0.00134959	protein
comp35881_c1_seq6	4.12523	0.00134959	sugar transporter erd6-like 5-like
comp34161_c0_seq1	-3.40559	0.00134959	protein exordium like 5
comp43256_c0_seq1	1.6671	0.00134959	uncharacterized acetyltransferase at3g50280-like
comp34585_c0_seq1	4.23458	0.00134959	mlp-like protein 34
comp40005_c2_seq1	-1.76387	0.00134959	serine carboxypeptidase-like 42
comp41139_c1_seq4	-1.41787	0.00135405	protein strubbelig-receptor family 3-like
comp36677_c0_seq1	-7.27159	0.00135405	protein
comp42516_c0_seq5	-4.86543	0.0013554
comp42914_c0_seq4	1.90661	0.00135702	udp-glucosyl transferase 73d1
comp37969_c0_seq1	-1.5191	0.00135803	replication factor c dna polymerase iii gamma-tau
comp43760_c1_seq1	0.934263	0.00136492	atp-dependent clp protease adaptor protein
comp42726_c2_seq2	-2.57457	0.00137252	probable xyloglucan glycosyltransferase 12-like
comp25086_c0_seq1	-6.85749	0.00138361	formin-like protein 11-like
comp7902_c0_seq1	-4.68543	0.00138485	protein
comp42525_c0_seq1	1.69193	0.00138485	multidrug resistance
comp41675_c0_seq1	-2.38326	0.00139188	kinesin-like protein kif22-like
comp38576_c0_seq1	-1.41315	0.00139567	xylogalacturonan beta- -xylosyltransferase-like
comp38331_c0_seq1	-0.914798	0.00139682	ribonucleoside-diphosphate reductase large subunit
comp40844_c0_seq2	1.67821	0.00139926	phosphoglycerate mutase-like protein
comp42369_c1_seq16	0.994315	0.00140523	glutathione s-transferase
comp42378_c1_seq2	-3.82768	0.00140724	chaperone protein dnaj 10-like
comp37888_c0_seq2	-1.9253	0.00140893	protein vip1
comp40447_c0_seq1	-3.28894	0.00141404	protein hothead-like
comp34136_c0_seq2	-0.991928	0.00142488	calmodulin-binding transcription activator
comp41915_c0_seq1	-1.21694	0.00142488	protein
comp32026_c2_seq1	1.88121	0.00142488	protein
comp20103_c0_seq1	3.51647	0.00142488	blue copper protein
comp38883_c0_seq1	-3.09258	0.00142892	protein
comp40217_c4_seq1	-3.25646	0.0014295	heavy metal transport detoxification domain-containing protein
comp36409_c0_seq1	1.74533	0.0014295
comp31214_c1_seq1	-2.24341	0.00143221	lrr receptor-like serine threonine-protein kinase rch1-like
comp42153_c0_seq1	-2.55147	0.0014352	protein
comp40123_c0_seq3	0.993342	0.00143632	transmembrane protein c20orf108
comp35151_c0_seq1	-1.38239	0.00143668	f-box lrr-repeat protein
comp39014_c0_seq1	-0.700637	0.00144925	ankyrin repeat domain-containing protein 13b-like
comp35428_c0_seq2	4.35048	0.00145345	tannin-related r2r3 myb transcription partial
comp40494_c0_seq1	-0.804982	0.0014562	ethylene-overproduction protein 1-like
comp17258_c0_seq1	-4.96913	0.0014562	f-box family protein
comp34114_c0_seq5	2.01352	0.0014562	adenine nucleotide alpha hydrolases-like protein
comp37991_c0_seq4	1.07374	0.0014651	binding protein
comp34641_c0_seq1	-4.47777	0.0014699	protein
comp30565_c1_seq1	0.957576	0.00147378	2-dehydro-3-deoxyphosphoheptonate aldolase 3-deoxy-d-arabino-heptulosonate 7-phosphate synthetase
comp42050_c0_seq1	-2.75207	0.00147734	dna repair protein
comp3421_c0_seq1	5.9188	0.00147841	protein lurp-one-related 15-like
comp41698_c1_seq1	-4.45457	0.00147841	probable receptor-like protein kinase at1g30570-like
comp34590_c0_seq1	-4.7215	0.00147841	peroxidase 43-like
comp17723_c0_seq1	-3.14478	0.00147844	hypothetical protein MTR_1g089890
comp38714_c0_seq1	-4.31899	0.00148091	predicted protein
comp38134_c0_seq1	-2.92939	0.00150029	PREDICTED: uncharacterized protein LOC100260477
comp26430_c0_seq1	-5.2686	0.00150104	alpha-expansin 5
comp19897_c0_seq1	1.5469	0.00150104
comp43911_c0_seq1	1.22031	0.00150246	protein
comp34022_c1_seq2	1.32985	0.00150373	dna polymerase zeta subunit
comp41320_c2_seq18	-3.00705	0.00150912	histone h2
comp30240_c1_seq1	-1.26117	0.00150934	formin-like protein 18
comp35680_c0_seq1	-1.17482	0.00151414	2og-fe oxygenase family protein
comp42126_c1_seq5	-7.76586	0.00151414	isp4-like protein
comp34846_c0_seq2	2.20175	0.00151481	oligopeptide transporter opt family
comp32450_c0_seq1	-4.33612	0.00151528	cop1-interacting protein 7
comp35421_c0_seq1	-2.52497	0.00151894	glucan endo- -beta-glucosidase
comp23325_c0_seq1	-2.18681	0.00151894	PREDICTED: uncharacterized protein LOC100243770
comp33620_c1_seq1	-1.7349	0.00152204	nucleobase-ascorbate transporter 6
comp31509_c0_seq1	6.69625	0.00152599	PREDICTED: uncharacterized protein LOC100855082
comp107431_c0_seq1	2.82498	0.00152599
comp42919_c0_seq9	-1.5009	0.00152848	probable lrr receptor-like serine threonine-protein kinase at1g12460-like
comp32570_c0_seq1	-1.63603	0.00153009	anthocyanin 5-aromatic
comp106075_c0_seq1	-4.375	0.00153166
comp44758_c0_seq1	-5.71591	0.00153595	ac012187_10contains weak similarity to lip1 gene product gi
comp42644_c1_seq1	-3.99734	0.00153704	leucine-rich repeat receptor-like protein kinase pxl2-like
comp21561_c0_seq1	-5.18066	0.00153704	saur family protein
comp35600_c2_seq5	-6.2455	0.00153837	probable protein phosphatase 2c 10-like
comp39685_c0_seq1	-2.91652	0.00154814	9-cis-epoxycarotenoid dioxygenase
comp29931_c0_seq1	-1.07598	0.00155051	potassium efflux antiporter
comp42367_c1_seq1	8.24848	0.00155425	low quality protein: laccase-14-like
comp32383_c0_seq1	-1.73621	0.00155964	biotin carboxyl carrier protein subunit
comp25578_c0_seq1	-6.43028	0.00156403	protein root hair specific 4
comp39349_c0_seq1	-1.80026	0.00156403	s-locus-specific glycoprotein
comp32326_c0_seq1	0.954113	0.00156403	transcription factor tga1
comp36563_c0_seq2	1.97517	0.00156427	protein
comp31711_c0_seq1	-3.5766	0.00156603	boron transporter
comp30627_c1_seq1	-2.7652	0.00156603	tubulin alpha-6 chain
comp43788_c1_seq4	1.9133	0.00156603	probable lrr receptor-like serine threonine-protein kinase at4g08850-like
comp31359_c0_seq1	1.40741	0.00156706	protein
comp36674_c1_seq1	-1.5953	0.00156841	cyclin-dependent kinase inhibitor 1-like
comp25813_c1_seq1	-5.83301	0.00157055	protein
comp41109_c0_seq1	-2.71279	0.001577	condensin-2 complex subunit g2
comp35881_c3_seq1	-4.21437	0.001585	sugar transporter erd6-like 5-like
comp39430_c0_seq2	-1.81398	0.00159157	ring finger
comp23109_c0_seq1	-0.924181	0.00159471	pyruvate dehydrogenase e1 component subunit alpha-like
comp36393_c1_seq1	2.00482	0.00159471	cytochrome p450 82c4
comp41222_c1_seq8	4.56959	0.00159471	protein
comp41819_c2_seq1	-0.859911	0.00159471	centromere protein
comp34048_c0_seq1	1.51203	0.00159471	translocon at the inner envelope membrane of chloroplasts 20-iv
comp33719_c0_seq1	-4.14509	0.00161173	uncharacterized vacuolar membrane protein yml018c-like
comp40650_c0_seq1	-1.58452	0.00161194	dna replication licensing factor mcm4
comp39571_c1_seq1	1.14449	0.00162653	pyruvate kinase
comp30917_c0_seq2	1.53732	0.00162653	protein
comp38111_c0_seq1	-0.754684	0.00162738	coatomer subunit beta-1
comp19899_c0_seq1	0.892277	0.00162755	xylem serine proteinase
comp617787_c0_seq1	-4.01643	0.00162755	predicted protein
comp42451_c1_seq1	-3.97489	0.00163198	pinus taeda anonymous locus umn_2818_01 genomic sequence
comp104165_c0_seq1	-6.24115	0.00163456
comp43218_c0_seq4	-7.24135	0.00163633	cytochrome p450
comp113859_c0_seq1	-4.27059	0.00164051	atp-binding cassette transporter
comp38237_c0_seq1	-4.26687	0.00164229	endo- -beta-xylanase a
comp36573_c0_seq1	-0.859477	0.00164229	probable beta- -xylosyltransferase irx10l-like
comp19922_c1_seq1	-1.51019	0.00164229	fasciclin-like arabinogalactan protein 17
comp35872_c0_seq1	2.54572	0.00164278
comp36940_c1_seq1	-1.48535	0.00164721	basic leucine zipper transcription factor-like protein
comp37928_c4_seq2	-1.60097	0.00165371	chitinase-like protein 2
comp40663_c1_seq1	-1.41334	0.00165371	o-fucosyltransferase family protein
comp31540_c0_seq1	-0.910781	0.00165406	phosphatidylinositol-4-phosphate 5-kinase
comp30633_c0_seq1	-1.2943	0.00165573	protein
comp29532_c1_seq1	-3.51993	0.00165928	conserved hypothetical protein
comp36304_c2_seq1	-2.05235	0.00166309	heat shock cognate 70 kda
comp36040_c0_seq6	1.86752	0.00167113	flavonoid 3-
comp41737_c0_seq7	-6.47626	0.00167113	flavonol 3-
comp40597_c0_seq1	-1.18933	0.00167113	major facilitator protein
comp29279_c1_seq1	-3.33174	0.00167229	peroxidase 31
comp38649_c0_seq1	-2.64228	0.00167334	protein
comp41921_c1_seq5	-2.67509	0.0016743	tubulin beta-6 chain
comp39625_c0_seq1	-3.14891	0.00167662	histone h2b
comp42639_c0_seq3	4.52224	0.00167662	caffeic acid o-methyltransferase
comp29043_c0_seq1	-5.14806	0.00167861	protein
comp36570_c0_seq1	-3.18367	0.00167861	arm repeat-containing protein
comp193004_c0_seq1	1.83766	0.00167861
comp35594_c0_seq5	2.12073	0.00168118	protein rik-like
comp30096_c0_seq1	1.08784	0.00168542	dual-specificity phosphatase 3
comp42301_c1_seq2	5.20713	0.00169193	germin-like protein subfamily 1 member 14
comp38544_c0_seq1	-4.98979	0.00169193	peroxidase 2
comp30981_c0_seq1	-0.851355	0.00169518	dnaj heat shock protein
comp41921_c1_seq6	-3.29213	0.00170088	beta chain
comp42756_c1_seq1	-1.14212	0.00170181	lysine-specific demethylase ref6-like
comp44514_c0_seq1	-0.987941	0.00170181	predicted protein
comp38136_c0_seq1	0.891353	0.00170323	l-idonate 5-dehydrogenase
comp37295_c1_seq24	-7.68486	0.0017065	pectin lyase-like protein
comp32026_c1_seq1	-1.50594	0.00170934	hva22-like protein i
comp43325_c0_seq14	-3.97293	0.00171899	protein
comp40597_c0_seq10	-1.92312	0.00172083	major facilitator protein
comp33807_c0_seq1	-1.71336	0.00172394	PREDICTED: uncharacterized protein LOC100809927
comp43598_c1_seq5	-5.88832	0.00172833	duo pollen 3
comp35839_c0_seq1	-4.88797	0.00174039	pathogenesis-related protein pr-1
comp40395_c1_seq1	0.998299	0.00174054	structural constituent of ribosome
comp39404_c2_seq1	-1.52157	0.00174054	leucine rich repeat receptor
comp23394_c0_seq1	-1.91146	0.00174194	r2r3-myb transcription
comp31039_c0_seq1	-1.17865	0.00174776	cdpk-related protein kinase
comp38722_c0_seq3	-3.16434	0.00174776	white-brown-complex abc transporter family
comp1572756_c0_seq1	-1.30846	0.00174776
comp40701_c1_seq3	-0.767996	0.00174776	coatomer alpha
comp20409_c0_seq1	1.26611	0.00174776	post-illumination chlorophyll fluorescence increase protein
comp43348_c4_seq2	-1.98918	0.00175064	tmv resistance protein n-like
comp28910_c0_seq1	-1.94182	0.00175443	ap2 domain-containing transcription factor
comp42183_c1_seq1	1.01373	0.00175443	anthranilate phosphoribosyltransferase
comp39658_c0_seq1	0.863357	0.00175673	isocitrate dehydrogenase
comp36076_c0_seq1	5.2395	0.00175673	thaumatin-like protein
comp32855_c0_seq1	-3.08335	0.00175673	calmodulin binding
comp37848_c1_seq3	0.821416	0.00175673	serine acetyltransferase
comp36939_c0_seq1	-1.93685	0.00176898	protein
comp34576_c0_seq1	-2.0122	0.00177416	transcription factor bhlh62-like
comp41112_c0_seq2	1.04628	0.00177773	myosin-like expressed
comp36831_c1_seq1	-5.90095	0.00178414	probable l-type lectin-domain containing receptor kinase -like
comp39747_c1_seq1	-1.24619	0.00178619	cellulose synthase
comp47607_c0_seq1	-4.06422	0.00178619
comp34315_c0_seq1	1.8726	0.00179059	protein
comp33887_c0_seq1	0.876775	0.00179059	homeobox-leucine zipper protein hat5-like
comp28998_c0_seq1	-4.42547	0.00179059	predicted protein
comp19830_c0_seq2	0.821379	0.00179059	-dihydroxy-3-keto-5-methylthiopentene dioxygenase 3
comp28648_c1_seq1	-3.51399	0.00179471	monocopper oxidase-like protein sku5
comp40475_c2_seq5	2.84935	0.00179644	brassinosteroid insensitive 1-associated receptor kinase 1
comp32026_c0_seq1	-1.61823	0.00180567	hva22-like protein i
comp41537_c1_seq2	-2.88317	0.00180885	pectate lyase
comp28615_c0_seq1	-6.00997	0.00180885	cytochrome p450 86a2
comp43942_c0_seq1	-1.45458	0.00181532	cell elongation protein diminuto
comp20654_c0_seq1	1.42444	0.0018167	flavanone 3-dioxygenase-like
comp31896_c0_seq1	0.865412	0.00181776	predicted protein
comp43529_c0_seq1	1.08394	0.00182211	cysteine synthase
comp38724_c0_seq1	-1.99095	0.00182219	atp binding
comp40185_c0_seq1	1.3432	0.00182407	glyceraldehyde-3-phosphate dehydrogenase
comp292_c0_seq1	-3.79512	0.00182746	cc-nbs-lrr resistance protein
comp41946_c0_seq3	-5.92499	0.00183105	auxin-induced protein
comp37242_c0_seq1	-2.9261	0.00183105	phospholipase d alpha
comp42482_c0_seq3	-1.09733	0.0018329	armadillo repeat-containing kinesin-like protein 2
comp31864_c0_seq1	0.743232	0.00183539	glucose-6-phosphate isomerase
comp43684_c0_seq8	1.87915	0.00183584	probable receptor-like protein kinase at1g67000-like
comp42086_c0_seq2	-7.45012	0.00183726	auxin-induced protein 5ng4
comp20089_c0_seq1	-2.12723	0.00184756	protein iq-domain 31-like
comp37147_c0_seq1	3.81254	0.00184756	leucine-rich repeat receptor protein kinase exs-like
comp30006_c0_seq1	-1.99454	0.00185197	conserved hypothetical protein
comp39763_c1_seq1	-2.0785	0.00185385	receptor-like protein kinase
comp35090_c0_seq1	1.78014	0.00185385	predicted protein
comp43209_c0_seq2	1.34769	0.00186067	atp binding
comp32315_c1_seq1	-3.11548	0.00186459	rop guanine nucleotide exchange
comp41281_c1_seq1	-3.94342	0.00187975	atp binding
comp39011_c0_seq1	2.01054	0.00188066	tannin-related r2r3 myb transcription partial
comp22802_c0_seq1	0.730089	0.00188211	transcription initiation factor tfiid subunit
comp43062_c4_seq16	-2.83556	0.00188254	tmv resistance protein n-like
comp38588_c1_seq1	1.19425	0.0018835	alpha- -galacturonosyltransferase
comp7250_c0_seq1	-4.12814	0.0018835
comp38985_c0_seq1	-0.849105	0.00188795	c-terminal binding protein
comp36422_c0_seq2	1.48961	0.00188941	protein
comp43049_c1_seq1	3.01271	0.00189692	pleiotropic drug resistance protein
comp32396_c0_seq1	-5.25433	0.00189692	21 kda protein
comp29927_c0_seq1	-4.15367	0.00189747	aspartyl protease
comp41431_c0_seq1	-1.78545	0.00189747	leucine-rich repeat receptor-like kinase
comp40659_c0_seq6	-6.39129	0.00190072	rna recognition motif-containing protein
comp43204_c0_seq1	-2.96171	0.00190104	oligopeptide transporter opt family
comp43096_c0_seq1	-1.8256	0.0019026	thioesterase family protein
comp37563_c0_seq5	-2.6665	0.0019026	kinase interacting (kip1-like) family protein
comp36224_c1_seq2	-6.95197	0.00190362	transcription factor bzip48
comp36939_c0_seq4	-2.41464	0.00190362	protein
comp38132_c0_seq1	-1.03703	0.00190362	probable galacturonosyltransferase 7-like
comp34149_c0_seq2	-3.02216	0.0019043	protein
comp22110_c0_seq1	0.690159	0.00191525	dna-directed rna polymerase ii subunit rpb4
comp35808_c0_seq1	1.80802	0.00191676	pi-plc x domain-containing protein at5g67130-like
comp29401_c0_seq2	2.53361	0.00192158	protein
comp24119_c1_seq1	2.96692	0.00192173	receptor protein kinase-like protein
comp49884_c0_seq1	2.09247	0.00192587
comp34125_c0_seq1	-3.28996	0.00193141	protein iq-domain 14-like
comp38257_c0_seq31	8.59201	0.00193141	lysine histidine transporter 1
comp22749_c0_seq2	1.21036	0.00193141	2og-fe oxygenase family protein
comp42471_c1_seq4	-4.02956	0.00193141	beta-galactosidase 3-like
comp244042_c0_seq1	-6.98459	0.00193141	cytochrome p450 86a2-like
comp32801_c0_seq1	1.46665	0.00194228	gras family transcription factor
comp30724_c0_seq1	-1.70899	0.00194446	protein
comp38935_c0_seq1	0.974945	0.00194986	protein
comp31281_c0_seq1	-6.79019	0.0019503	protein
comp349301_c0_seq1	5.30559	0.00195429
comp44202_c0_seq1	-2.45843	0.00195903	beta- -glucanase
comp33791_c1_seq1	-6.34419	0.00196011	beta-ketoacyl-coa synthase family protein
comp23320_c0_seq1	-1.26049	0.00196385	afg1-like protein
comp35428_c0_seq3	2.34258	0.00196385
comp40234_c0_seq1	0.837144	0.00196385	charged multivesicular body protein
comp36850_c1_seq7	2.63421	0.00196789	protein
comp40822_c0_seq3	1.35595	0.00196789	glycerophosphodiester phosphodiesterase gde1-like isoform 1
comp39773_c5_seq7	-1.93691	0.00196982	multicopper oxidase
comp42208_c0_seq1	2.02116	0.00197173	serine carboxypeptidase-like 18
comp29597_c0_seq1	8.69344	0.00198074	lupus la
comp22894_c0_seq1	0.972335	0.00198116	gamma-interferon-inducible lysosomal thiol reductase
comp35753_c0_seq1	-1.17124	0.00198637	lin-54-like protein
comp28048_c0_seq1	-2.56485	0.00199029	ring zinc finger protein
comp40509_c0_seq1	-0.877176	0.00199029	dna binding
comp9780_c0_seq1	-2.81463	0.00199678	dna polymerase alpha catalytic subunit
comp33275_c0_seq1	-3.45351	0.00199678	heat stress transcription factor b-4
comp39122_c1_seq7	1.50368	0.00199678	probable wrky transcription factor 70-like
comp36628_c0_seq1	-2.54712	0.00200966	serine-threonine protein plant-
comp40064_c0_seq1	-1.54188	0.00202222	trichome birefringence-like 27 protein
comp37416_c0_seq4	-2.86783	0.00202324	l-ascorbate oxidase homolog
comp32873_c1_seq1	-2.09782	0.00202432
comp28923_c0_seq1	-0.996346	0.00203386	protein
comp32315_c2_seq1	-3.10288	0.00203709	rop guanine nucleotide exchange factor
comp32006_c0_seq3	1.70997	0.0020437	udp-glycosyltransferase 85a1
comp38582_c0_seq1	-0.717433	0.00205125	probable beta- -galactosyltransferase 14-like
comp32334_c1_seq1	1.45486	0.00205125	heavy metal transport detoxification protein
comp22866_c0_seq1	-4.71778	0.00205948
comp33623_c0_seq2	0.780677	0.00205948	skp1 family protein
comp39590_c1_seq1	-1.87936	0.00205948	proline-rich family protein
comp43663_c0_seq2	1.47091	0.0020606	purine permease
comp31692_c0_seq1	1.1044	0.00206695
comp41345_c0_seq5	7.19757	0.00206915	upf0614 protein c14orf102-like
comp715766_c0_seq1	-5.44346	0.00206926	disease resistance protein at4g27190-like
comp40653_c1_seq1	-1.81328	0.0020752	predicted protein
comp30055_c0_seq1	0.882916	0.00208229	2c-methyl-d-erythritol -cyclodiphosphate synthase
comp42715_c0_seq2	2.23917	0.00208321	probable leucine-rich repeat receptor-like protein kinase at5g49770-like
comp2587668_c0_seq1	-5.83382	0.00208466	probable pectinesterase 8-like
comp34658_c0_seq1	-1.49684	0.00208557	transcription factor bim1
comp42215_c0_seq1	6.32775	0.00209319	protein
comp38722_c0_seq2	-2.99171	0.00209319	white-brown-complex abc transporter family
comp16555_c0_seq1	0.905368	0.00210574	heat shock protein binding protein
comp21540_c0_seq1	-1.0401	0.00210671	golgin candidate 2-like
comp32912_c1_seq1	-2.24135	0.0021076	protein
comp30923_c0_seq1	0.826884	0.0021076	aaa-type atpase family protein
comp16012_c0_seq1	-7.53543	0.0021076	glutaredoxin
comp34270_c0_seq2	-4.58144	0.0021076	laccase 110c
comp40426_c0_seq2	-4.32854	0.00211131	kinesin-like protein
comp21145_c0_seq1	-5.84169	0.00211556	beta-ketoacyl- synthase
comp40005_c0_seq1	-2.0401	0.00212018	serine carboxypeptidase-like protein
comp40990_c1_seq1	-2.44359	0.00213825	atp binding
comp27613_c0_seq1	-4.81137	0.00213998	early nodulin-like protein 1-like
comp36310_c0_seq1	-3.30099	0.00214158	pinus taeda anonymous locus 2_2125_01 genomic sequence
comp29753_c0_seq2	-5.68911	0.00214498
comp42123_c0_seq1	-1.76355	0.00214631	abc transporter c family member 10-like
comp30574_c0_seq1	-1.33932	0.00215105	gt-2 factor
comp27591_c1_seq1	-6.01641	0.00215105	protein
comp39226_c0_seq1	-3.57751	0.00215948	cationic peroxidase 1-like
comp19936_c0_seq1	-4.91515	0.00217269
comp34842_c0_seq1	-4.12289	0.00217396	glycine-rich protein
comp28822_c1_seq1	-2.66771	0.00218357	probable receptor protein kinase tmk1-like
comp38204_c0_seq2	-2.91696	0.00219645	rac gtp binding protein arac7
comp35398_c0_seq1	-1.37065	0.00219645	f-box family protein
comp42764_c2_seq4	-3.6019	0.00219929	pinus taeda anonymous locus 0_14875_01 genomic sequence
comp38234_c1_seq1	-4.50916	0.00219929	acidic endochitinase
comp31408_c0_seq1	-1.16602	0.00219929	auxilin-like protein
comp32208_c0_seq1	-5.26541	0.00219929	cytochrome p450 716b2
comp42231_c0_seq2	1.19474	0.00219941	btb and taz domain protein 4
comp28636_c1_seq2	-1.87824	0.0022028	actin
comp30000_c0_seq1	0.825539	0.00220319	oligopeptide transporter opt family
comp37639_c0_seq1	-2.70618	0.00220319	transcription factor bhlh49
comp32632_c1_seq1	1.92008	0.00220319	high affinity inorganic phosphate transporter
comp43166_c0_seq1	-0.913936	0.0022112	gtpase activating
comp27995_c0_seq1	-1.08597	0.0022112	subtilisin-like protease
comp36911_c0_seq1	1.96707	0.00221303	multidrug resistance
comp35279_c1_seq1	-3.07674	0.00221761	peroxidase
comp39431_c0_seq1	-1.6225	0.00223724	at3g08600 f17o14_7
comp43806_c1_seq1	-1.0069	0.0022446	two-pore calcium channel
comp40366_c1_seq1	5.25501	0.00225035	blight-associated protein p12 precursor
comp36368_c0_seq1	-1.47664	0.00225313	auxin-responsive protein
comp32835_c1_seq1	-1.01777	0.00226293	histidine kinase 3
comp37191_c0_seq13	1.62244	0.00226462	protein
comp41824_c0_seq1	-1.40552	0.00226647	protein
comp36090_c1_seq1	-2.81876	0.00227019	chloroplast-targeted copper
comp31586_c0_seq2	2.15356	0.00228415	agamous-like protein
comp40877_c1_seq3	-1.02572	0.00228415	probable galacturonosyltransferase 15-like
comp39053_c0_seq9	1.86043	0.00228415	enhanced disease susceptibility 1
comp42129_c0_seq1	1.02206	0.00228415	polyneuridine-aldehyde esterase
comp43531_c0_seq1	-1.40944	0.00228415	wall-associated receptor kinase 2-like
comp34217_c0_seq2	-5.96035	0.00228504	f-box kelch repeat-containing f-box family protein
comp32561_c0_seq1	-1.24411	0.00229422	predicted protein
comp26152_c0_seq1	2.41429	0.00229684	nucleotide pyrophosphatase phosphodiesterase
comp39926_c0_seq1	-0.754749	0.00229822	ap-1 complex subunit mu-1-i-like
comp39317_c2_seq3	-4.82194	0.00230358	protein
comp39391_c1_seq2	-2.09325	0.00230566	late embryogenesis abundant hydroxyproline-rich glycoprotein
comp43518_c1_seq22	-8.91783	0.00232042	atp binding
comp23315_c0_seq1	-2.03225	0.0023236	auxin-regulated protein
comp39645_c1_seq4	-3.63903	0.0023236
comp1602308_c0_seq1	-4.76536	0.0023236
comp34974_c0_seq1	-1.04698	0.0023311	calmodulin-related protein
comp29823_c3_seq1	-3.31538	0.00233278	aux1-like permease
comp42616_c1_seq2	-1.92616	0.00233715	disease resistance protein
comp35626_c0_seq1	-2.24405	0.00234136	myb-like protein sp
comp38204_c0_seq3	-2.62138	0.00234351	rho family gtpase
comp43262_c0_seq2	1.73209	0.00234403	kinase-like protein
comp42665_c0_seq1	-2.90997	0.00234804	serine-threonine protein plant-
comp42409_c0_seq16	1.352	0.0023638	myo inositol
comp42095_c1_seq3	-1.2352	0.00238474	protein
comp40826_c0_seq3	6.17318	0.00238529	poly(adp-ribose) glycohydrolase 1
comp29294_c0_seq1	6.42009	0.00238529	lob domain-containing protein 41-like
comp32339_c1_seq1	1.10519	0.00238707
comp42492_c1_seq2	-3.12589	0.00238822	beta xylosidase
comp23407_c0_seq1	-2.90732	0.00238822	protein
comp42644_c0_seq1	-5.94162	0.00239114	receptor-like protein kinase
comp36450_c0_seq1	2.28111	0.00239229	predicted protein
comp24296_c0_seq1	2.56646	0.00239229	probable lrr receptor-like serine threonine-protein kinase at1g06840-like
comp30270_c0_seq1	-3.76871	0.00239619	peroxidase 16
comp43476_c0_seq4	1.53682	0.00239998	haloacid dehalogenase-like hydrolase domain-containing protein
comp31886_c0_seq1	0.880556	0.00241329	zn- - containing protein
comp42894_c0_seq1	-1.60008	0.00241333	trichohyalin like protein
comp44232_c0_seq1	0.73542	0.00242047	atp-dependent clp protease proteolytic subunit 3
comp19942_c0_seq1	-3.73584	0.00242047	conserved hypothetical protein
comp35373_c0_seq1	-1.5785	0.00242946	cucumisin-like
comp29823_c0_seq1	-2.64819	0.00243547	amino acid
comp32859_c0_seq1	-1.80334	0.0024372	gdsl esterase lipase cprd49
comp42012_c0_seq2	-2.09992	0.00245058	nbs-containing resistance-like protein
comp41256_c0_seq2	0.887687	0.00246104	protein kinase domain-containing protein
comp43374_c0_seq5	1.28905	0.00246366	mgatp-energized glutathione s-conjugate
comp33820_c2_seq1	-3.77109	0.0024649	protein
comp1082_c0_seq1	-3.51558	0.00246969	synaptonemal complex protein 1-like
comp41268_c0_seq3	-3.92085	0.00247275	low quality protein: laccase-14-like
comp39053_c0_seq15	3.02435	0.00247638	enhanced disease susceptibility 1
comp35021_c0_seq1	-2.07869	0.00247937	microtubule-associated protein
comp43756_c0_seq1	-1.32344	0.00247937	gdp-mannose -dehydratase
comp36508_c0_seq1	-1.09758	0.00247989	ac079280_6 transposon
comp43894_c0_seq1	-2.32672	0.00248033	lactoylglutathione lyase
comp29186_c0_seq1	-1.98414	0.00248193	protein
comp43212_c0_seq6	3.85141	0.00248409	glutathione s-
comp34394_c0_seq1	6.46151	0.00248409	u-box domain-containing protein
comp43012_c1_seq1	-2.78049	0.00249302	condensin complex subunit 3-like
comp42388_c0_seq1	1.49565	0.0024962	cytochrome p450
comp43309_c0_seq5	4.20271	0.00250385	probable l-type lectin-domain containing receptor kinase -like
comp41205_c0_seq1	1.21983	0.00250385	metal-nicotianamine transporter ysl3
comp35334_c1_seq1	-2.33903	0.00250628	atp binding
comp35892_c0_seq1	-0.955194	0.00252633	protein iq-domain 31-like
comp37535_c0_seq3	-6.89468	0.00253145	npr1-1 protein
comp34375_c0_seq1	-2.54627	0.00253194	auxin influx carrier component
comp33543_c0_seq1	6.54429	0.0025352	protein
comp37134_c1_seq1	-3.69754	0.00253697	formin-like protein 8-like
comp25236_c0_seq1	2.77836	0.00253697	serine threonine-protein kinase
comp36322_c0_seq1	-3.19896	0.00254603	sieve element-occluding protein
comp40668_c1_seq18	5.84021	0.00255584	endo- - -beta-d-
comp33792_c1_seq1	0.913811	0.00256643
comp38813_c0_seq1	-1.73267	0.00256912	microtubule-associated protein spiral2-like
comp42724_c0_seq1	-0.98448	0.00256912	hexose transporter
comp42726_c0_seq1	0.87266	0.00256983	acyl:coa ligase acetate-coa synthetase-like protein
comp32645_c0_seq1	-2.1574	0.00257215	atp binding microtubule motor family protein
comp36432_c0_seq1	-1.40017	0.00257777	PREDICTED: uncharacterized protein LOC100854914
comp25110_c0_seq1	-5.65354	0.00257777	erecta-like kinase
comp22871_c0_seq1	-2.72227	0.0025802	protein
comp34020_c1_seq2	-1.75649	0.00258803	udp-glucose dehydrogenase
comp38609_c0_seq1	1.18962	0.00259419	phosphorylase family protein
comp39479_c0_seq4	0.893235	0.00259472	atp-dependent clp protease proteolytic subunit
comp43296_c0_seq2	1.78959	0.00259789	nbs-lrr resistance protein
comp28253_c0_seq1	-5.24682	0.00259789	PREDICTED: uncharacterized protein At4g30180-like
comp34010_c0_seq1	-2.20552	0.00259789	basic helix-loop-helix
comp35382_c0_seq1	-2.86763	0.00260034	serine carboxypeptidase-like 18-like
comp40754_c1_seq1	1.23688	0.00260309	inositol phosphate kinase
comp42913_c0_seq1	-0.949436	0.00260309	beach domain-containing protein lvsa-like
comp16322_c0_seq1	-5.61099	0.00261274
comp42858_c0_seq13	-1.85166	0.00262832
comp41662_c0_seq3	1.56997	0.00263756	3-ketoacyl- synthase
comp35178_c0_seq1	-3.39956	0.00264164	protein
comp38974_c0_seq13	3.4861	0.00264427
comp19858_c0_seq1	-0.73665	0.00266698	transmembrane 9 superfamily member 3-like
comp43563_c2_seq9	2.33921	0.00266698	s-locus-specific glycoprotein s13
comp41516_c0_seq1	-3.82853	0.00266708	basic 7s globulin 2 precursor small
comp35344_c0_seq1	-6.678	0.00267312	sialyltransferase-like protein
comp33008_c1_seq1	-1.3313	0.00267636	myosin heavy embryonic smooth muscle
comp35245_c0_seq1	-1.05186	0.00269196	probable leucine-rich repeat receptor-like serine threonine-protein kinase at5g15730-like
comp36263_c1_seq3	1.4289	0.00269393	zinc finger ccch domain-containing protein 15 homolog
comp42492_c0_seq1	-3.42315	0.00269393	beta-xylosidase 1
comp41026_c0_seq1	-2.90492	0.00269958	serine threonine-protein kinase pbs1-like isoform 2
comp33600_c0_seq1	-1.71245	0.00270241	fimbrin-like protein 2-like
comp33238_c0_seq1	2.5225	0.00270513	mate efflux family protein alf5-like
comp43279_c0_seq7	3.36002	0.00270558	kinase-like protein
comp23287_c0_seq1	-3.3286	0.00270599	predicted protein
comp38322_c1_seq1	-2.59325	0.00271723
comp27734_c0_seq1	-5.14536	0.00271735	transcription factor tcp4-like
comp38114_c0_seq1	-4.19358	0.00271735	probable pectinesterase pectinesterase inhibitor 41-like
comp30478_c0_seq1	0.853823	0.00272182	eukaryotic translation initiation factor 1a-like
comp36911_c0_seq5	1.56338	0.00272304	transparent testa 12
comp36362_c0_seq1	1.15118	0.00272312	bile acid:na+ symporter family protein
comp41699_c0_seq1	-4.24904	0.0027274	protein
comp38855_c1_seq1	-1.34602	0.00272927	predicted protein
comp47371_c0_seq1	-1.15953	0.00273801	acyl- -binding domain 3
comp29852_c1_seq1	-1.30963	0.00273948	serine carboxypeptidase-like 45-like
comp36907_c1_seq1	-5.67463	0.0027497
comp40556_c1_seq1	-2.72629	0.00275035
comp33368_c0_seq1	0.696271	0.00275675	ctc-interacting domain 5
comp35876_c0_seq1	-2.97347	0.00276103	protein
comp42000_c0_seq3	-0.757668	0.00277041	protein kinase domain-containing protein
comp18897_c0_seq1	-3.8331	0.00277041
comp41477_c0_seq5	3.41326	0.00277741	pentatricopeptide repeat-containing protein
comp34106_c0_seq1	0.907678	0.00277788	adenylosuccinate synthetase
comp40241_c0_seq3	-2.48444	0.00277929	amidase -like isoform 2
comp35879_c0_seq2	-3.77593	0.00278372	gamma-interferon-inducible lysosomal thiol reductase
comp32956_c0_seq1	-0.822152	0.00278372	retrograde golgi transport protein rgp1-like protein
comp32315_c3_seq1	-3.01156	0.00278736	rop guanine nucleotide exchange factor 1-like
comp35354_c0_seq1	-4.15766	0.00278805	lipid binding
comp39942_c0_seq1	-0.795788	0.00281055	nudix hydrolase chloroplastic-like
comp44121_c0_seq1	0.840176	0.00281418	glycine-rich rna-binding
comp42698_c2_seq9	-1.83545	0.00282396	aldo keto
comp38373_c0_seq2	-3.06512	0.00282545	serine-rich protein
comp43312_c1_seq3	2.24333	0.00282545	major facilitator protein
comp40509_c3_seq1	-1.31661	0.00282599	dna binding
comp21637_c0_seq1	1.23227	0.00282599	bet v 1 allergen
comp42449_c0_seq1	1.09772	0.00282786	protein
comp43429_c0_seq3	1.19461	0.00283171	protein
comp41269_c0_seq1	-3.13599	0.00283478	protein
comp36823_c1_seq1	-2.84936	0.00284222	trichome birefringence-like 34 protein
comp6472_c0_seq1	-5.53384	0.00284222	homeobox-leucine zipper protein meristem l1
comp36401_c0_seq1	-0.835666	0.00284222	protein
comp41423_c0_seq1	1.05109	0.00284568	zinc finger protein
comp34589_c2_seq1	-1.67617	0.00284568	ap2-like ethylene-responsive transcription factor ant-like
comp39460_c1_seq4	-2.12357	0.00284568	protein
comp28901_c0_seq1	1.32468	0.00284568	predicted protein
comp37778_c0_seq1	0.786616	0.00285162	at4g15940 dl4011w
comp41092_c2_seq8	-1.46922	0.00286038	ribonuclease 3-like protein 2-like
comp29401_c0_seq1	4.67029	0.00286038	bifunctional dihydroflavonol 4-reductase flavanone 4-reductase-like
comp32807_c0_seq2	1.4514	0.00286038	wrky transcription
comp29630_c0_seq1	-3.15337	0.00286051	peroxidase 49 precursor
comp38271_c0_seq1	-2.43334	0.00286051	protein binding
comp30894_c0_seq1	2.17335	0.00286104	domain-containing receptor-like kinase
comp22795_c0_seq1	-0.823804	0.00287088	wpp domain-interacting tail-anchored protein 2
comp41061_c2_seq5	0.888444	0.00287469	splicing factor 3b subunit 2
comp30888_c0_seq1	-2.41851	0.00288292	rpp4 candidate
comp43490_c1_seq13	2.42187	0.00288836	receptor protein kinase-like protein
comp29823_c2_seq1	-4.074	0.00288836
comp32549_c0_seq1	-4.61701	0.00289027	formin-like protein 11-like
comp30888_c0_seq4	-2.60798	0.00289661	disease resistance protein
comp44074_c0_seq1	-2.44446	0.00290966	calmodulin-like protein
comp38260_c1_seq3	-3.06699	0.00291423	ca2+ antiporter cation exchanger
comp36333_c0_seq1	-1.04965	0.00291776	hydroxyproline-rich glycoprotein family protein
comp40767_c0_seq2	-1.60957	0.00291856	glycine decarboxylase complex h-protein
comp29902_c0_seq1	-2.27816	0.00292713	nac domain ipr003441
comp31131_c0_seq1	-4.54536	0.00293563	predicted protein
comp43419_c0_seq2	1.0065	0.00293773	3-hydroxybenzoate 6-hydroxylase
comp39032_c0_seq12	1.97857	0.00294908	plant cell wall protein 88
comp41798_c0_seq1	0.780975	0.00295116	ribose-phosphate pyrophosphokinase
comp34084_c1_seq1	7.01432	0.00296498	glutelin type-a
comp37838_c0_seq1	-1.01229	0.0029664	peptide-o-fucosyltransferase
comp40976_c0_seq3	-1.07183	0.00297154	letm1-like protein
comp29155_c0_seq1	-5.74658	0.00297154	pinus taeda anonymous locus 0_8252_01 genomic sequence
comp19870_c0_seq1	0.802077	0.00297154	atp-dependent clp protease proteolytic subunit-related protein chloroplastic-like
comp30056_c0_seq2	-6.39197	0.00297154	b3 domain-containing protein os06g0194400-like
comp37287_c0_seq1	-5.44722	0.00297154	sulfite exporter family protein
comp35302_c0_seq1	0.748627	0.00297154	ring finger protein 10-like
comp39024_c0_seq1	1.23928	0.00297205	ring u-box domain-containing protein
comp44182_c0_seq1	-2.67972	0.00297294	hva22-like protein c
comp43708_c1_seq17	2.05223	0.00297774	protein
comp28358_c0_seq1	1.09408	0.00297774	tyrosine specific protein phosphatase family protein
comp34001_c0_seq2	-7.23437	0.00298497	protein
comp28376_c0_seq1	1.04994	0.00298497	enolase
comp41687_c0_seq1	-1.08128	0.00298497	glycosyltransferase
comp43230_c0_seq15	-7.98922	0.00298497	efr3-like protein
comp31800_c0_seq1	-1.45188	0.00298982	apoplastic invertase
comp42558_c0_seq1	-1.44209	0.00299551	protein
comp43380_c1_seq1	-1.29992	0.00299551	arm-repeat tetratricopeptide repeat-like protein
comp29740_c0_seq1	-4.05516	0.00299551	protein
comp35154_c0_seq1	-5.17881	0.00302561	gdsl esterase lipase
comp37376_c0_seq1	-1.4431	0.00302561	tpr repeat-containing thioredoxin ttl1-like
comp37712_c0_seq16	-1.28682	0.00302814	protein
comp38225_c1_seq1	-1.77964	0.00303435	leucine-rich repeat
comp36850_c1_seq5	2.86628	0.00304106	protein
comp28086_c0_seq1	-1.81736	0.00304542	protein
comp38893_c0_seq1	-3.08905	0.00304542	protein
comp22608_c0_seq1	0.732393	0.00304644	predicted protein
comp36911_c0_seq3	1.88959	0.00304644	transparent testa 12
comp38831_c0_seq5	-5.3511	0.00306194	peroxidase 5-like
comp32633_c0_seq1	-0.997698	0.00306323	protein
comp43588_c1_seq5	1.73454	0.00306532	transporter arsb-like
comp34531_c0_seq1	-1.59298	0.00306744	protein
comp21861_c0_seq1	-2.51029	0.00306882	protein
comp36297_c1_seq1	-2.37422	0.00306882
comp33806_c0_seq1	-3.09116	0.00306882	vacuolar protein sorting-associated protein 2 homolog 2-like
comp38157_c0_seq1	-2.938	0.00307103	p-loop containing nucleoside triphosphate hydrolase-like protein
comp34802_c0_seq1	-4.32544	0.00308174	at3g08600 f17o14_7
comp38112_c0_seq1	1.17243	0.00308703	conserved hypothetical protein
comp38157_c0_seq2	-4.0175	0.00309172	centromere-associated protein e-like
comp34790_c0_seq1	-7.06858	0.00309172	protein
comp43373_c1_seq1	-1.39679	0.00309478	brassinosteroid receptor
comp37545_c0_seq1	-5.30566	0.00309803	abc transporter family protein
comp39523_c0_seq1	-3.004	0.00310037	protein kinase family protein
comp32769_c0_seq1	-4.50147	0.00310069	serine-threonine protein plant-
comp33006_c0_seq1	-1.72054	0.00310344	lung seven transmembrane receptor-like protein
comp33862_c0_seq1	1.83465	0.0031048	chalcone synthase
comp36258_c0_seq1	1.3194	0.00312918	protein kinase chloroplastic-like
comp37014_c0_seq2	-1.69808	0.00313524	probable sugar phosphate phosphate translocator at3g11320
comp37302_c0_seq1	2.11413	0.00314311	serine threonine-protein kinase
comp39766_c0_seq1	-3.03539	0.00315323	protein
comp34698_c0_seq1	0.951568	0.00316142	alpha beta-hydrolase-like protein
comp37628_c0_seq1	-1.23728	0.00317768	fatty acid 2-hydroxylase-like
comp32727_c1_seq1	-3.35326	0.00318035	tetratricopeptide repeat protein 7b-like
comp18746_c0_seq1	-3.15256	0.0032008	universal stress protein family protein
comp37287_c0_seq3	-2.87744	0.0032008	protein
comp36831_c0_seq1	-5.82645	0.00321059	probable l-type lectin-domain containing receptor kinase -like
comp40560_c8_seq1	2.2072	0.00321388	multidrug pheromone mdr abc transporter family
comp38860_c1_seq8	-1.08619	0.00321388	villin 4
comp21574_c0_seq1	1.46192	0.00321547	3-hydroxyisobutyryl- hydrolase-like protein 5-like
comp41504_c0_seq3	2.21055	0.00321547	leucine-rich repeat receptor protein kinase exs-like
comp40244_c0_seq1	-1.81388	0.00321547	purple acid phosphatase 22-like
comp42764_c1_seq1	-4.09907	0.00321547	abnormal spindle-like microcephaly-associated protein
comp31865_c0_seq1	-2.45462	0.0032214	leucine-rich repeat family protein
comp23242_c0_seq1	0.731672	0.00322378	predicted protein
comp36981_c0_seq1	-1.11206	0.00323278	glycine dehydrogenase
comp42987_c0_seq2	5.48599	0.00324441	hyoscyamine 6-dioxygenase-like
comp35285_c0_seq4	-1.93117	0.00324767	l-ascorbate peroxidase
comp42156_c0_seq2	5.96457	0.00324767	bifunctional monodehydroascorbate reductase and carbonic anhydrase nectarin-3-like
comp37413_c0_seq1	0.876071	0.00324767	angio-associated migratory cell
comp29074_c1_seq1	0.818452	0.00324767	chaperone protein dnaj mitochondrial-like
comp43486_c1_seq1	-2.24243	0.00325682	protein
comp28521_c0_seq1	-1.78857	0.00325763	protein
comp18782_c0_seq1	-4.50768	0.00325763	hypothetical protein VITISV_008153
comp33114_c1_seq1	-5.44535	0.00325763	pectate lyase
comp42372_c0_seq1	-0.854102	0.00326717	at5g06970 moj9_14
comp41257_c0_seq1	-0.775815	0.00327728	vernalization5 vin3-like protein
comp35578_c0_seq1	-1.25937	0.00328923	probable lrr receptor-like serine threonine-protein kinase at2g23950-like
comp86232_c0_seq1	3.97342	0.00328956
comp38500_c0_seq1	-3.29692	0.00329395	polygalacturonase-like protein
comp37681_c0_seq1	0.882993	0.00329395	threonine aldolase
comp43933_c0_seq1	0.698575	0.00330145	ubiquitin-fold modifier 1
comp30577_c0_seq1	0.986521	0.00331645	phosphatidylinositol transfer protein alpha isoform
comp30270_c1_seq1	-4.14909	0.00331802	peroxidase
comp503801_c0_seq1	2.20756	0.00331802	serine-threonine protein plant-
comp38784_c2_seq1	-1.1307	0.00332024	tubby-like f-box protein 5-like
comp31834_c0_seq1	-4.04674	0.00332212	unnamed protein product
comp38537_c0_seq2	-4.17487	0.00332427	at1g65900 f12p19_7
comp40850_c0_seq5	-1.47532	0.00332575	transferring glycosyl
comp43692_c0_seq1	-1.49229	0.00332761	tetratricopeptide-like helical domain-containing protein
[truncated: 1,138 more rows]

## Sheet: Cont_Leaf_srcA_srcB
logFC	FDR	Sequence.desc.
comp31012_c0_seq1	-8.37861	1.11026e-07	armadillo beta-catenin repeat family protein
comp37227_c0_seq1	-2.91175	2.98586e-05	protein wax2-like
comp23063_c0_seq1	-8.74051	9.44847e-05	protein
comp22675_c0_seq1	-2.09676	0.000319959	fiber protein fb34
comp44110_c0_seq1	-1.59355	0.000319959	bcl-2-associated athanogene 3
comp33816_c0_seq1	-3.82487	0.000319959	zinc finger
comp42302_c0_seq2	-6.65494	0.000319959	cc-nbs-lrr resistance protein
comp40435_c0_seq9	-8.01766	0.000348987	protein strubbelig-receptor family 8-like
comp39192_c0_seq8	-3.78356	0.000399812	alpha-l-fucosidase 2
comp41306_c0_seq2	-3.35098	0.000399812	sphingoid long-chain bases kinase 1-like
comp39617_c0_seq1	-2.84818	0.000464212	long chain acyl- synthetase 1
comp35903_c1_seq1	-1.78934	0.000512898	probable rhamnose biosynthetic enzyme 1-like
comp42038_c2_seq1	-2.99187	0.000540853	udp-glycosyltransferase 91a1-like
comp35798_c0_seq4	-8.0745	0.000553829	alpha beta fold family protein
comp34555_c1_seq1	-2.42579	0.000670197	ring u-box domain-containing protein
comp34926_c0_seq1	-3.57249	0.000670197	nac domain ipr003441
comp36812_c1_seq1	-8.07226	0.00088147	actin related protein 2
comp22846_c2_seq1	-5.74519	0.000978584	lob domain-containing protein
comp35200_c1_seq29	-1.38055	0.00100259	serine threonine-protein kinase afc2
comp41195_c0_seq1	-0.954268	0.00113887	auxin-induced protein 5ng4
comp41141_c0_seq1	-2.58224	0.00113887	3 -n-debenzoyl-2 -deoxytaxol n-benzoyltransferase-like
comp20023_c0_seq1	-1.15239	0.00148334	acyl acyl-carrier-protein thioesterase type b
comp36848_c0_seq4	-2.40237	0.00177197	upf0497 membrane protein
comp44038_c0_seq1	-1.97737	0.00177197	lipid transfer
comp40773_c0_seq3	-8.18474	0.00197182	protein
comp43479_c0_seq3	-7.78847	0.00204586	air9 protein
comp43419_c0_seq4	8.07091	0.00226102	meiotically up-regulated gene 66 protein
comp35637_c0_seq1	-5.06373	0.00248089	protein
comp42586_c0_seq2	-3.03982	0.00254965	cysteine proteinase
comp41855_c0_seq1	-2.43016	0.00306769	3-ketoacyl- synthase 4-like
comp30487_c1_seq1	-3.44463	0.00319372	gdsl esterase lipase
comp43451_c0_seq6	4.46619	0.00407559	probable receptor-like protein kinase at1g11050-like
comp36689_c0_seq1	-4.81386	0.00428867	ring finger and transmembrane domain-containing protein 2-like
comp697096_c0_seq1	5.76319	0.00428867
comp37075_c0_seq1	-2.86286	0.00461716	protein odorant1-like
comp28606_c0_seq1	-3.53643	0.00461716	cobra-like protein
comp17537_c0_seq1	-3.66831	0.00461716
comp36267_c0_seq1	-4.02012	0.00461716	glycerol-3-phosphate acyltransferase
comp34896_c1_seq2	-7.60369	0.00461716	ethylene-responsive transcription factor win1-like
comp23544_c1_seq1	-3.94923	0.00461716	alpha beta fold family protein
comp41479_c0_seq1	-6.38118	0.00461716	protein
comp37244_c0_seq1	-2.07418	0.00461716	aquaporin
comp30487_c0_seq1	-3.37343	0.00461716	gdsl esterase lipase
comp33910_c0_seq2	-2.56957	0.00500003	protein
comp19558_c0_seq1	-2.08047	0.00500003	serine carboxypeptidase-like 48-like
comp32974_c0_seq1	-4.33599	0.00500003	pectinesterase 11
comp35851_c0_seq2	-1.76321	0.00500003	predicted protein
comp29788_c0_seq1	-2.36232	0.00554355	porin voltage-dependent anion-selective channel protein
comp26427_c0_seq1	-5.22527	0.00589037	cytochrome p450
comp41033_c0_seq1	-7.3736	0.00599316	at5g60720 mup24_130
comp34939_c0_seq5	-5.37671	0.00599316	chloroplast processing peptidase
comp36945_c1_seq5	-2.07906	0.00599316	unnamed protein product
comp23131_c0_seq1	-4.08877	0.00599316	plant glycogenin-like starch initiation protein 1
comp39523_c0_seq1	-6.46373	0.00599316	protein kinase family protein
comp43818_c2_seq1	-2.37452	0.00624294
comp41291_c0_seq2	-2.50028	0.0066677	at3g21550 mil23_11
comp31480_c0_seq1	-4.07959	0.00681075	protein
comp34033_c1_seq1	-1.14024	0.00708507	at5g21070 t10f18_100
comp30901_c0_seq1	-1.73088	0.00708507	bifunctional dihydroflavonol 4-reductase flavanone 4-reductase-like
comp30351_c0_seq1	-1.79144	0.00708507	nac domain ipr003441
comp30713_c0_seq1	-2.20292	0.00735959	probable polygalacturonase-like
comp33548_c0_seq1	-1.32801	0.0073801	white-brown-complex abc transporter family
comp41245_c0_seq1	-0.940764	0.0073801	desacetoxyvindoline 4-
comp19922_c1_seq1	-1.66801	0.0073801	fasciclin-like arabinogalactan protein 17
comp19845_c0_seq1	-2.52394	0.0082655	at1g56580 f25p12_18
comp34866_c0_seq2	-0.898359	0.00847488	protein
comp38518_c0_seq1	-4.69815	0.00850261	cytochrome p450
comp33608_c0_seq1	-3.22217	0.00850365	udp-glycosyltransferase 91a1-like
comp36865_c1_seq1	-3.83817	0.00850365	squamosa promoter-binding-like protein 12-like
comp29510_c0_seq1	-1.70952	0.00850365	aspartic proteinase
comp43010_c0_seq7	-7.62355	0.00850365	6-phosphofructokinase 3-like
comp41324_c1_seq1	-1.3614	0.00860602	rossmann-fold nad -binding domain-containing protein
comp32859_c0_seq1	-2.17662	0.00973502	gdsl esterase lipase cprd49

## Sheet: Cont_Leaf_srcB_srcC
	logFC	FDR	Sequence.desc.
comp41306_c0_seq2	3.67213	0.000222693	sphingoid long-chain bases kinase 1-like
comp39192_c0_seq8	4.04717	0.000222693	alpha-l-fucosidase 2
comp31012_c0_seq1	7.14302	0.000280282	armadillo beta-catenin repeat family protein
comp35798_c0_seq4	8.30545	0.000808898	alpha beta fold family protein
comp32112_c0_seq1	-6.5571	0.00463324	zinc finger
comp42077_c2_seq6	-7.20345	0.00687446	protein
comp42261_c0_seq4	8.08882	0.00687446	xylan 1 4-beta-xylosidase
comp42302_c0_seq2	5.89441	0.00687446	cc-nbs-lrr resistance protein
comp31012_c0_seq2	-7.50124	0.00687446	armadillo beta-catenin repeat family protein
comp34939_c0_seq5	5.71058	0.00727741	chloroplast processing peptidase
comp36812_c1_seq1	7.56098	0.00800411	actin related protein 2

## Sheet: Cont_Leaf_srcC_srcD
	logFC	FDR	Sequence.desc.
comp41794_c1_seq1	-7.74803	1.30263e-08	type i inositol- -trisphosphate 5-phosphatase cvp2-like
comp42077_c2_seq6	7.68848	0.00338372	protein

## Sheet: Cont_LR A_B
	logFC	FDR	Sequence.desc.
comp37819_c1_seq3	-9.85945	0.000115953	o-linked c transferase like protein
comp42301_c0_seq2	-5.17643	0.000950373	type-a response regulator
comp39814_c1_seq6	8.64524	0.000950373	nucleic acid binding
comp37819_c1_seq1	-8.59083	0.00735741	o-linked c transferase like protein
comp36277_c0_seq1	-5.90573	0.00735741	glutamyl-trna amidotransferase subunit a

## Sheet: Cont_LR B_C
	logFC	FDR	Sequence.desc.
comp40189_c1_seq3	-1.99039	1.13913e-09	fatty acyl- reductase 3-like
comp31832_c0_seq1	-2.35463	1.13913e-09	myo-inositol-1-phosphate synthase
comp43697_c1_seq1	-7.35237	1.13913e-09	kinesin motor family protein
comp41240_c0_seq2	-2.0538	4.08383e-09	prephenate aminotransferase
comp42429_c0_seq6	2.44057	6.14911e-09	thioesterase family protein
comp29599_c0_seq1	-3.4934	7.75967e-09	gibberellin-regulated protein
comp43332_c0_seq1	-4.71571	7.75967e-09	cytochrome p450
comp21855_c0_seq1	2.59458	7.75967e-09	protein
comp43527_c1_seq3	2.72605	4.41646e-08	platz transcription factor domain-containing protein
comp43508_c1_seq5	-3.3264	4.41646e-08	metacaspase type ii
comp30052_c0_seq1	-2.16241	6.84247e-08	lipid transfer protein
comp23189_c0_seq1	3.02019	7.83138e-08	triptychon and
comp33862_c0_seq1	-3.42109	7.83138e-08	chalcone synthase
comp42983_c0_seq20	-10.336	8.00023e-08	erd6-like transporter
comp38636_c0_seq1	-2.1086	8.00023e-08	chromatin remodeling complex subunit
comp29861_c0_seq1	2.23076	8.00023e-08	thioredoxin-like protein
comp43552_c0_seq12	-4.66956	8.00023e-08	ferric reductase-like transmembrane component
comp43552_c0_seq20	-3.44256	8.70366e-08	nadph oxidase
comp36040_c0_seq4	-3.74162	1.15569e-07	flavonoid 3-
comp38968_c0_seq3	-3.11531	1.15569e-07	momilactone a synthase-like
comp29571_c0_seq1	1.6807	1.15569e-07	protein phosphatase
comp33862_c1_seq1	-3.41296	1.15569e-07	chalcone synthase
comp30197_c0_seq1	2.93874	1.30316e-07	protein
comp32775_c0_seq1	2.23859	1.34832e-07	octicosapeptide phox bem1p domain-containing protein
comp17937_c0_seq1	-8.71116	1.69039e-07	conserved hypothetical protein
comp44155_c0_seq1	-3.81927	1.7534e-07	tannin-related r2r3 myb transcription partial
comp34177_c0_seq1	-3.35405	1.77617e-07	2-hydroxyisoflavanone dehydratase
comp30487_c1_seq1	-2.7399	1.77617e-07	gdsl esterase lipase
comp32544_c0_seq2	-2.88383	1.78454e-07	glutathione s-transferase
comp33669_c0_seq1	3.31559	1.88352e-07	nematode-resistance protein
comp43452_c0_seq12	-4.37407	1.88352e-07	lacasse diphenol oxidase
comp42907_c0_seq6	-4.68745	1.90889e-07	tetratricopeptide repeat-containing protein
comp37347_c0_seq1	-2.8732	1.90889e-07	serine-threonine protein plant-
comp35020_c0_seq1	2.46069	2.37397e-07	conserved hypothetical protein
comp32038_c0_seq2	-2.85778	2.53135e-07	cytochrome p450
comp41450_c0_seq1	-3.56972	2.65518e-07	cytochrome p450
comp43626_c0_seq7	3.25219	2.98167e-07	glycosyltransferase family protein
comp41118_c1_seq1	-2.53934	3.53718e-07	protein weak chloroplast movement under blue light 1-like
comp42266_c0_seq2	-3.4898	3.85815e-07	auxin-induced protein 5ng4-like
comp34202_c0_seq1	4.64076	4.03371e-07	protein clavata3 esr-related 6
comp41909_c0_seq1	2.63268	4.49301e-07	neutral invertase
comp42016_c0_seq2	-3.66011	4.81096e-07	enhanced disease susceptibility 5
comp39481_c1_seq2	1.94466	4.81096e-07	cinnamoyl- reductase
comp39472_c0_seq1	-2.80771	5.27558e-07	minichromosome maintenance protein 2
comp22975_c0_seq1	-3.16586	5.39628e-07	leucoanthocyanidin reductase
comp34340_c0_seq2	-4.35018	5.39628e-07	protein notum homolog
comp42662_c2_seq1	3.0238	5.87993e-07	cytochrome p450 82a3-like
comp40426_c0_seq1	-2.77379	5.87993e-07	kinesin-like protein
comp28862_c0_seq3	1.83682	6.07801e-07	pgps d10
comp39749_c0_seq1	1.98778	6.67331e-07	mlo-like protein 12-like
comp28897_c0_seq1	2.12444	6.67331e-07	protein
comp32188_c0_seq1	3.27447	6.67331e-07	farnesylated protein 3
comp38313_c1_seq1	1.82697	6.96868e-07	homogentisate -dioxygenase
comp31731_c0_seq2	-6.61627	7.07323e-07	beta-
comp43452_c0_seq3	-5.89344	7.07323e-07	low quality protein: laccase-14-like
comp39783_c0_seq1	4.39886	7.07323e-07
comp43489_c1_seq2	-2.1009	7.07323e-07	protein
comp37996_c0_seq1	2.15929	7.07323e-07	erythronate-4-phosphate dehydrogenase family protein
comp36219_c1_seq1	-2.06362	7.07323e-07	protein
comp39719_c0_seq1	-8.48244	7.13232e-07	serine threonine-protein kinase haspin-like
comp43332_c0_seq2	-4.56583	7.13232e-07	cytochrome p450
comp43527_c1_seq4	2.68019	7.23376e-07	platz transcription factor domain-containing protein
comp28737_c0_seq1	1.69185	7.24278e-07	ap2 erf domain-containing transcription factor
comp36569_c0_seq1	-2.97659	7.24278e-07	bifunctional dihydroflavonol 4-reductase flavanone 4-reductase-like
comp23031_c0_seq1	2.0069	7.24278e-07	myb-like transcription factor 6
comp42208_c0_seq1	-3.21591	7.27202e-07	serine carboxypeptidase-like 18
comp23482_c0_seq1	1.62947	7.27202e-07	5 -methylthioadenosine s-adenosylhomocysteine nucleosidase
comp36389_c0_seq1	-4.07326	7.27202e-07	serine carboxypeptidase-like 18-like
comp41259_c0_seq2	2.73262	7.27202e-07	thymidylate kinase
comp19960_c0_seq1	-2.54698	7.27202e-07	thiamin biosynthetic enzyme
comp43035_c1_seq25	2.27091	7.27202e-07	nodulin 21 -like transporter family protein
comp42644_c1_seq1	-3.71713	7.27202e-07	leucine-rich repeat receptor-like protein kinase pxl2-like
comp41173_c0_seq3	-2.83824	7.27202e-07	aspartic proteinase nepenthesin-2-like
comp43602_c1_seq1	-4.6678	7.2823e-07	beta-glucosidase 24-like
comp32160_c1_seq1	-3.00453	7.36082e-07	predicted protein
comp43768_c1_seq2	-9.25059	7.92687e-07	pleiotropic drug resistance protein 3-like
comp19836_c0_seq1	-3.21286	8.26591e-07	xyloglucan endotransglycosylase
comp36245_c0_seq1	2.00862	8.26591e-07	protein
comp37280_c0_seq1	2.21443	8.26591e-07	ap2 domain-containing transcription factor
comp39731_c0_seq3	-7.98731	8.26591e-07	protein
comp32491_c1_seq1	1.89954	8.26591e-07
comp32442_c0_seq1	4.7329	8.26591e-07	hypothetical protein VITISV_011279
comp43198_c1_seq1	-2.83173	8.33363e-07	tannin-related r2r3 myb transcription partial
comp41621_c2_seq1	-3.00216	8.40294e-07	glucose-6-phosphate dehydrogenase
comp21045_c0_seq1	2.10954	8.40294e-07	homocysteine s-methyltransferase
comp20570_c0_seq1	-4.13437	8.40294e-07	multicopper oxidase
comp39286_c1_seq1	-2.08166	8.74818e-07	abc transporter b family member 19-like
comp38291_c0_seq1	2.01972	9.12577e-07	integral membrane family protein
comp40351_c0_seq21	-3.21395	9.21362e-07	serine carboxypeptidase-like 18-like
comp36418_c0_seq1	-2.53888	9.34916e-07	tubulin beta-2 beta-3 chain
comp38244_c0_seq1	-3.45999	9.36908e-07	auxin:hydrogen
comp36279_c0_seq2	-1.66922	9.36908e-07	zinc finger ccch domain-containing protein 53-like
comp43142_c0_seq1	2.92067	9.36908e-07	casp-like protein at2g36330-like
comp28496_c0_seq1	2.13469	9.36908e-07	glutaryl- dehydrogenase
comp37295_c1_seq23	-5.46466	9.36908e-07	pectin lyase-like protein
comp29129_c1_seq1	1.59941	9.38517e-07	response to low sulfur 3 protein
comp43109_c0_seq2	1.86114	9.38517e-07	calmodulin binding protein
comp40447_c1_seq2	2.11209	9.38517e-07	conserved hypothetical protein
comp37830_c1_seq1	-2.73195	9.45992e-07
comp22542_c0_seq1	2.97772	9.72381e-07	nac domain protein nac4
comp34173_c0_seq1	1.67983	1.02604e-06	hypothetical protein
comp33667_c1_seq1	3.29357	1.04238e-06	arogenate dehydrogenase chloroplastic-like
comp33008_c1_seq1	-2.30294	1.06436e-06	myosin heavy embryonic smooth muscle
comp43863_c0_seq1	-3.01207	1.06436e-06	bifunctional 3-dehydroquinate dehydratase shikimate chloroplastic-like
comp29792_c1_seq1	3.03922	1.08884e-06	protein
comp42979_c0_seq1	3.07591	1.08884e-06	glutelin type-a
comp106075_c0_seq1	5.69998	1.08884e-06
comp69818_c0_seq1	4.26353	1.08884e-06	protein
comp29609_c0_seq1	-2.01744	1.08884e-06	phototropic-responsive nph3 family protein
comp23105_c0_seq1	-2.75132	1.08884e-06	predicted protein
comp36067_c0_seq1	3.85146	1.08884e-06	tonoplast dicarboxylate transporter
comp43142_c0_seq2	3.58944	1.08884e-06	casp-like protein at2g38480-like
comp36297_c4_seq1	-2.54826	1.08884e-06	actin
comp34041_c0_seq1	-2.81066	1.08884e-06	bipolar kinesin krp-
comp43002_c1_seq4	-2.83711	1.08884e-06	dna primase small subunit
comp41397_c0_seq1	2.85127	1.08884e-06	amp dependent
comp35382_c0_seq1	-3.75591	1.08884e-06	serine carboxypeptidase-like 18-like
comp32548_c0_seq1	2.40627	1.08884e-06	PREDICTED: uncharacterized protein LOC100809574
comp22782_c0_seq1	2.48652	1.08884e-06	af211540_1avr9 cf-9 rapidly elicited protein 75
comp43654_c1_seq4	3.26329	1.11485e-06	endoribonuclease dicer homolog 1-like
comp37373_c0_seq1	-2.57518	1.13265e-06	PREDICTED: uncharacterized protein LOC100264846
comp40892_c3_seq1	2.52222	1.13265e-06	dynein light chain
comp39164_c1_seq1	-2.88137	1.13265e-06	2-dehydro-3-deoxyphosphoheptonate aldolase 3-deoxy-d-arabino-heptulosonate 7-phosphate synthetase
comp41507_c1_seq1	3.73052	1.13265e-06	ap2 domain-containing transcription factor
comp32111_c0_seq1	1.51777	1.13265e-06	dna binding
comp28636_c0_seq1	-2.46799	1.13265e-06	actin partial
comp28453_c0_seq1	-3.27867	1.13265e-06	chalcone isomerase
comp38331_c0_seq1	-2.02054	1.13265e-06	ribonucleoside-diphosphate reductase large subunit
comp28637_c0_seq1	-2.21176	1.13265e-06	lamin-like protein
comp30266_c0_seq1	-3.9579	1.13265e-06	serine carboxypeptidase-like 18-like
comp42662_c0_seq6	2.45821	1.15729e-06	cytochrome p450
comp28221_c0_seq1	-3.73457	1.16221e-06	protein
comp33729_c0_seq2	-3.70468	1.16221e-06	serine carboxypeptidase-like 18-like
comp35114_c0_seq1	2.6393	1.16221e-06	zinc finger protein zat10-like
comp42344_c5_seq5	1.88447	1.16221e-06	dead box atp-dependent rna
comp35585_c0_seq1	3.19717	1.18047e-06	nac domain ipr003441
comp30424_c1_seq1	1.91561	1.18047e-06	myb family transcription factor
comp31858_c0_seq1	-3.9102	1.22014e-06	serine
comp40014_c0_seq4	1.96637	1.25098e-06	protein
comp23381_c0_seq1	4.48026	1.25098e-06	temperature-induced lipocalin
comp34503_c0_seq1	-2.38656	1.25098e-06	probable lrr receptor-like serine threonine-protein kinase at4g20940-like
comp33748_c0_seq1	-3.08568	1.29897e-06	histone h1
comp39773_c5_seq2	-3.85613	1.30444e-06	low quality protein: laccase-14-like
comp19945_c0_seq1	-3.51585	1.32366e-06	cytochrome b5
comp39210_c1_seq2	2.17828	1.32366e-06	isovaleryl- dehydrogenase
comp42249_c0_seq2	-2.16939	1.3291e-06	iq domain-containing protein
comp38769_c0_seq1	1.91428	1.34956e-06	protein
comp30126_c0_seq1	-2.81025	1.34956e-06	photolyase blue-light receptor 2
comp24909_c0_seq1	-3.58483	1.3767e-06	cytoplasmic dynein light
comp39887_c0_seq3	-2.85748	1.44573e-06	protein prolifera
comp43961_c0_seq1	-3.43116	1.44573e-06	bifunctional 3-dehydroquinate dehydratase shikimate chloroplastic-like
comp34368_c0_seq1	3.34532	1.44884e-06	probable -trehalose-phosphate synthase
comp28636_c1_seq2	-2.71907	1.46331e-06	actin
comp30505_c0_seq1	-2.79375	1.46331e-06	sec14 cytosolic factor-like
comp33017_c0_seq1	-3.06797	1.4719e-06	protein
comp20095_c0_seq1	1.74301	1.4719e-06	hydroxyproline-rich glycoprotein
comp30189_c0_seq1	3.52166	1.47854e-06	at5g02020 t7h20_70
comp41188_c1_seq1	-2.1936	1.47854e-06	protein
comp37712_c0_seq5	2.00525	1.47854e-06	transducin wd-40 repeat-containing protein
comp30616_c0_seq3	-3.49647	1.48228e-06	transposon mutator sub-class
comp37041_c0_seq1	-2.4704	1.49287e-06	protein
comp23234_c0_seq1	-3.21224	1.512e-06	protein
comp36297_c3_seq1	-2.32975	1.51974e-06	actin
comp40417_c0_seq1	-2.01635	1.59765e-06	kinesin-like protein kif2a-like
comp42599_c0_seq1	-2.84046	1.64019e-06	granule-bound starch synthase
comp22800_c0_seq2	1.50333	1.65185e-06	f-box lrr-repeat protein
comp30266_c1_seq1	-4.10846	1.65185e-06	serine
comp28983_c0_seq1	3.89865	1.68972e-06	nac domain protein
comp39773_c5_seq1	-4.22279	1.70603e-06	low quality protein: laccase-14-like
comp30294_c0_seq1	2.19894	1.72678e-06	pathogenesis-related thaumatin-like protein
comp40940_c0_seq1	1.78934	1.86417e-06	mip sip subfamily
comp40123_c0_seq1	-2.99108	1.90362e-06	glucan endo- -beta-glucosidase
comp33981_c0_seq1	2.14899	1.93804e-06	thioredoxin-like 1-1
comp39350_c0_seq1	-1.7918	1.93804e-06	sulfate transporter
comp23308_c0_seq1	-1.95314	1.94461e-06	d3-type cyclin
comp29174_c0_seq1	2.02836	1.94461e-06	phytochrome a-associated f-box protein
comp34360_c0_seq1	1.34475	1.94461e-06	at1g61067 at1g61067
comp32038_c0_seq1	-2.86499	1.94461e-06	cytochrome p450
comp28991_c0_seq1	2.25924	1.95187e-06	protein
comp34176_c0_seq3	1.90604	1.98928e-06	1-aminocyclopropane-1-carboxylate oxidase
comp41347_c0_seq1	-2.17996	2.01039e-06	protein
comp43584_c2_seq5	-2.15085	2.06332e-06	beta-amyrin synthase
comp32590_c0_seq1	-2.00972	2.06332e-06	potassium channel beta subunit
comp31087_c0_seq2	4.60895	2.08748e-06	branched-chain-amino-acid aminotransferase 2
comp42698_c2_seq13	-9.7334	2.08748e-06	aldo keto
comp43224_c0_seq2	-3.58067	2.09473e-06	novel plant snare 11
comp33246_c0_seq3	-2.57203	2.09473e-06	reversibly glycosylated polypeptide
comp37839_c0_seq2	2.73272	2.09473e-06	methylcrotonoyl- carboxylase beta mitochondrial
comp21202_c0_seq1	-3.40601	2.11754e-06	anthocyanidin synthase
comp39641_c0_seq1	-1.76015	2.11754e-06	plac8 domain-containing protein
comp29700_c0_seq1	-2.44589	2.11754e-06	protein trichome birefringence-like 36
comp35110_c0_seq1	-2.28904	2.11754e-06	peroxidase 3
comp40964_c1_seq2	1.95403	2.11754e-06	glycerol-3-phosphate acyltransferase
comp235549_c0_seq1	2.83064	2.13284e-06
comp42662_c1_seq1	3.1124	2.14065e-06	cytochrome p450 82a3-like
comp35210_c0_seq1	-2.89869	2.19704e-06	receptor-like kinase
comp40109_c2_seq1	-2.23326	2.20519e-06
comp23217_c0_seq1	1.56717	2.20948e-06	hypersensitive-induced response protein
comp30610_c0_seq1	-2.41589	2.20948e-06	14-3-3-like protein gf14 iota
comp36224_c1_seq1	-3.80806	2.23221e-06	transcription factor rf2b
comp20461_c0_seq1	-3.01822	2.27222e-06	microtubule binding protein
comp34332_c1_seq1	2.44001	2.30569e-06	fus-interacting serine-arginine-rich protein
comp38525_c0_seq1	-2.57404	2.32802e-06	3-hydroxy-3-methylglutaryl coenzyme a reductase
comp38975_c0_seq1	2.59109	2.32802e-06	khg kdpg aldolase
comp23394_c1_seq1	1.9831	2.4088e-06	myb-like transcription factor 1
comp41045_c0_seq6	-4.14134	2.4088e-06	2-hydroxyisoflavanone dehydratase
comp41738_c0_seq1	-2.45371	2.41836e-06	o-glycosyl hydrolases family 17 protein
comp39841_c1_seq1	-3.1203	2.41836e-06	at5g51550 k17n15_10
comp32491_c0_seq1	1.86845	2.44962e-06	protein
comp29792_c0_seq1	3.37965	2.45156e-06
comp34797_c0_seq1	1.37697	2.56912e-06	protein
comp29532_c0_seq1	-2.88762	2.57105e-06	protein
comp32442_c1_seq1	4.92993	2.57105e-06
comp43058_c0_seq6	-7.98861	2.57105e-06	dna replication licensing factor mcm9-like
comp30792_c0_seq2	-2.42537	2.57725e-06	protein
comp35031_c0_seq1	2.86932	2.57725e-06	21 kda protein
comp38937_c1_seq1	2.90436	2.57725e-06	transcription initiation factor iib
comp30487_c0_seq1	-2.49743	2.57725e-06	gdsl esterase lipase
comp36931_c0_seq1	2.69636	2.60788e-06	leucine-rich repeat-containing
comp41056_c0_seq2	-2.61446	2.63466e-06	phosphoglycerate mutase-like protein
comp35103_c1_seq4	1.69867	2.67531e-06	actin depolymerizing factor 4
comp42451_c1_seq1	-2.96513	2.69294e-06	pinus taeda anonymous locus umn_2818_01 genomic sequence
comp19936_c0_seq1	-4.32881	2.69294e-06
comp33246_c2_seq1	-2.43	2.69294e-06	alpha- -glucan-protein synthase
comp40511_c0_seq3	4.90768	2.79248e-06	beta-galactosidase
comp39171_c1_seq1	-2.78751	2.82788e-06	hmg (high mobility group) box protein
comp34783_c0_seq1	3.41425	2.84779e-06	carbonic anhydrase
comp34161_c0_seq1	-3.30649	2.94651e-06	protein exordium like 5
comp40403_c0_seq7	2.13938	2.94929e-06	2-oxoglutarate-dependent dioxygenase
comp37819_c1_seq3	9.29739	2.94929e-06	o-linked c transferase like protein
comp35425_c0_seq1	-2.16864	3.05905e-06	probable leucine-rich repeat receptor-like protein kinase at1g68400-like
comp41850_c1_seq1	-1.85904	3.09282e-06	dna binding
comp42644_c0_seq1	-3.38464	3.1295e-06	receptor-like protein kinase
comp40923_c0_seq1	2.22223	3.20639e-06	udp-glucose 4-epimerase
comp41125_c1_seq3	-3.0254	3.21348e-06	5 -nucleotidase sure-like
comp42727_c0_seq6	-8.03364	3.25093e-06	major facilitator protein
comp34707_c0_seq1	3.18549	3.25093e-06	probable -trehalose-phosphate synthase
comp31731_c0_seq1	-4.58935	3.3296e-06	glycosyl hydrolase family 1 protein
comp36374_c0_seq1	-4.25171	3.34536e-06	glucose-1-phosphate adenylyltransferase large subunit 1-like
comp36083_c0_seq2	-3.98492	3.34536e-06	s-adenosyl-l-homocysteine hydrolase
comp40681_c0_seq1	-3.81102	3.34536e-06	protein
comp35761_c0_seq1	1.90193	3.39585e-06	protein frigida-like
comp43552_c0_seq15	-3.43696	3.41321e-06	ferric reductase-like transmembrane component
comp42267_c0_seq1	1.53031	3.41321e-06	two-component response regulator arr
comp32993_c0_seq2	-7.49782	3.41321e-06	protein
comp36905_c1_seq1	-1.89596	3.41321e-06	mannan endo- -beta-mannosidase 7
comp24069_c0_seq1	-2.01325	3.45642e-06	transmembrane protein 87a-like
comp42229_c0_seq1	-1.86287	3.49262e-06	inter-alpha-trypsin inhibitor heavy
comp36812_c1_seq1	-8.398	3.53089e-06	actin related protein 2
comp40371_c0_seq1	-2.72121	3.53967e-06	sieve element-occluding protein
comp37093_c0_seq1	-1.88664	3.53967e-06	receptor-like serine threonine-protein kinase ale2-like
comp43334_c1_seq2	4.0679	3.57552e-06	peptide nitrate transporter at2g37900-like
comp42763_c0_seq1	-2.40358	3.57552e-06	kinesin heavy
comp37869_c0_seq1	-1.78952	3.69529e-06	viral a-type inclusion protein
comp39542_c1_seq1	-1.68894	3.69901e-06	microtubule-associated proteins 65-1
comp32392_c0_seq1	2.71719	3.74606e-06	auxin-responsive protein
comp43768_c1_seq4	-8.46784	3.74606e-06	pleiotropic drug resistance protein 3-like
comp41615_c0_seq1	1.84746	3.75362e-06	ring finger protein
comp38064_c0_seq1	-3.97841	3.79287e-06	protein
comp39763_c1_seq1	-2.28865	3.80082e-06	receptor-like protein kinase
comp30351_c0_seq1	2.35472	3.85199e-06	nac domain ipr003441
comp40892_c1_seq3	-3.05003	3.89834e-06	probable inactive purple acid phosphatase 29-like
comp42459_c0_seq1	4.01574	3.89834e-06	zeatin o-glucosyltransferase-like
comp42950_c1_seq4	1.77716	3.90616e-06	galactokinase like protein
comp37844_c0_seq1	1.70164	3.97475e-06	ap2 erf domain-containing transcription factor
comp22654_c0_seq1	-4.53136	3.99751e-06	cytochrome p450
comp40588_c0_seq3	9.26001	4.00335e-06	protein ddb_g0268328-like
comp40563_c1_seq1	-2.82924	4.00335e-06	cyclin
comp19664_c0_seq1	1.82013	4.00335e-06	thaumatin-like protein
comp43693_c1_seq1	1.59746	4.01288e-06	sodium proton exchanger
comp42980_c0_seq2	-3.08925	4.01304e-06	proliferating cell nuclear antigen
comp37173_c0_seq2	2.59251	4.05614e-06	myb transcription factor myb52
comp40838_c0_seq8	1.39377	4.05614e-06	3-hydroxybutyryl- dehydrogenase
comp32176_c0_seq1	3.73971	4.16985e-06	PREDICTED: uncharacterized protein LOC100812842
comp35729_c0_seq5	2.10428	4.27119e-06	racemase and acting on amino acids and
comp43051_c3_seq1	-2.21064	4.27821e-06	subtilisin-like protease-like
comp31868_c0_seq1	-3.1666	4.43074e-06	l-ascorbate oxidase homolog
comp40555_c0_seq1	2.50166	4.43074e-06	protein phloem protein 2-like a10-like
comp43776_c0_seq1	-4.12481	4.47739e-06	gdsl esterase lipase
comp28873_c0_seq1	1.6671	4.49488e-06	protein brassinazole-resistant 2
comp40677_c1_seq1	10.2099	4.58506e-06	inactive beta-amylase 4
comp42308_c2_seq7	2.19462	4.62975e-06	protein
comp39277_c2_seq6	2.13223	4.62975e-06	protein
comp32069_c0_seq1	-3.0077	4.71549e-06	flavanone 3-hydroxylase
comp34513_c0_seq1	1.51896	4.71549e-06	cid5 ipd1
comp32334_c1_seq1	1.95816	4.71549e-06	heavy metal transport detoxification protein
comp32871_c0_seq1	-2.00393	4.71549e-06	acyl- -binding domain-containing protein
comp36911_c0_seq8	-2.17575	4.78489e-06	protein transparent testa
comp33547_c0_seq1	-1.93576	4.82459e-06	lem3 (ligand-effect modulator 3) family protein
comp36801_c1_seq2	-2.03756	4.83529e-06	t-complex protein 1 subunit gamma-like
comp43793_c1_seq3	2.41691	4.90057e-06	cellulose synthase-like protein e6-like
comp43183_c0_seq2	-1.53782	4.90057e-06	phosphoserine aminotransferase
comp43629_c0_seq1	-2.15273	4.91093e-06	udp-glycosyltransferase 73c2-like
comp40401_c0_seq4	2.13538	4.91093e-06	f-box family protein
comp28914_c0_seq1	1.96143	4.9155e-06	at5g37260-like protein
comp42967_c1_seq2	-4.8328	5.01003e-06	protein
comp40941_c1_seq9	1.42469	5.01663e-06	transmembrane fragile-x-f-associated protein
comp39614_c0_seq1	2.48537	5.04134e-06	harpin-induced protein
comp19835_c0_seq1	1.74416	5.07824e-06	single-stranded nucleic acid binding r3h protein
comp31981_c0_seq1	1.77442	5.11038e-06
comp41076_c0_seq1	-1.53344	5.15867e-06	centromere protein
comp18142_c0_seq1	3.28133	5.22583e-06	f-box lrr-repeat protein
comp43207_c0_seq4	1.89973	5.30449e-06	aldo keto
comp38525_c1_seq1	-2.48673	5.30449e-06	3-hydroxy-3-methylglutaryl-coenzyme a reductase 1-like
comp38921_c0_seq2	-1.76175	5.30449e-06	luminal binding protein
comp42405_c0_seq4	-2.56676	5.30449e-06	microtubule associated protein type 2
comp41583_c0_seq2	-3.79049	5.30452e-06	peroxidase 16
comp22871_c0_seq1	6.74418	5.30452e-06	protein
comp35980_c0_seq1	-3.09855	5.3307e-06	chalcone synthase
comp36283_c1_seq2	-1.65783	5.3307e-06	arid bright dna-binding domain-containing protein
comp43584_c2_seq11	-2.46567	5.3307e-06	beta-amyrin synthase
comp40607_c0_seq1	3.65276	5.37187e-06	f-box lrr-repeat protein 12
comp40167_c0_seq1	-2.70965	5.39749e-06	mini-chromosome maintenance protein mcm6
comp41980_c0_seq1	-1.91106	5.46667e-06	palmitoyl protein thioesterase family protein
comp30705_c0_seq1	1.90707	5.4713e-06	quinone reductase family protein
comp40116_c0_seq1	-3.14328	5.52036e-06	chalcone-flavanone isomerase family protein
comp40265_c0_seq1	-2.58436	5.54057e-06	transducin wd40 domain-containing protein
comp35916_c0_seq1	-2.26624	5.58144e-06	multidrug resistance
comp43695_c0_seq9	1.57755	5.66432e-06	binding protein
comp27757_c1_seq1	-2.39818	5.7393e-06
comp36009_c0_seq1	2.59636	5.82317e-06	hypersensitive-induced response protein
comp40421_c0_seq1	1.78106	5.84058e-06	protein
comp22718_c0_seq1	1.99059	5.84058e-06	-like protein
comp35165_c0_seq1	-2.36304	5.84058e-06	fusion protein of histone 2a and enhanced yellow fluorescence protein
comp36995_c0_seq1	2.20782	5.86101e-06	tyramine n-feruloyltransferase 4
comp40650_c0_seq1	-2.47993	5.87964e-06	dna replication licensing factor mcm4
comp39151_c0_seq1	1.95604	5.99929e-06	galactinol synthase 1
comp30328_c0_seq1	-2.95976	6.04562e-06
comp42715_c0_seq3	2.13379	6.04562e-06	probable leucine-rich repeat receptor-like protein kinase at5g49770-like
comp29407_c0_seq1	-2.43331	6.04562e-06	anthocyanidin reductase
comp19380_c0_seq2	3.44043	6.0822e-06	protein phloem protein 2-like a2
comp23214_c0_seq1	2.79803	6.10189e-06	predicted protein
comp38986_c0_seq1	-1.84278	6.11458e-06	adp-glucose pyrophosphorylase small subunit
comp35922_c0_seq1	-3.00975	6.11458e-06	cellulose synthase a catalytic subunit 3
comp34933_c0_seq1	-4.09863	6.11458e-06
comp32889_c0_seq1	-3.36725	6.12414e-06	protein
comp41045_c0_seq1	-2.12192	6.1355e-06	p-loop containing nucleoside triphosphate hydrolase-like protein
comp23434_c0_seq1	2.0609	6.16544e-06	protein dehydration-induced 19 homolog 3-like isoform 1
comp38394_c0_seq1	-3.51708	6.3075e-06	2-oxoacid-dependent dioxygenase
comp36930_c0_seq1	1.53273	6.3106e-06	nucleobase ascorbate transporter
comp40811_c2_seq1	-2.92278	6.47404e-06	alpha tubulin 1
comp39767_c0_seq1	-2.44563	6.47826e-06	kinesin-like protein
comp42976_c1_seq3	-1.96872	6.51945e-06	zinc finger ccch domain-containing protein 53-like
comp20549_c0_seq1	-2.25486	6.51949e-06	transcription factor lim1
comp42967_c1_seq1	-1.40333	6.55606e-06	protein
comp35292_c0_seq1	-3.7477	6.55664e-06	pollen-specific protein c13
comp41445_c0_seq1	-1.51681	6.62766e-06	mitochondrial elongation factor tu
comp37048_c0_seq1	-2.48877	6.65641e-06	protein
comp35850_c0_seq1	-1.88803	6.6847e-06	kinesin-related protein
comp35619_c1_seq1	-2.79013	6.76223e-06	l-ascorbate oxidase homolog
comp40441_c0_seq1	2.80067	6.81196e-06	predicted protein
comp42818_c1_seq1	-1.59035	6.89199e-06	elongation factor 1-gamma
comp35663_c0_seq4	-3.15968	6.89199e-06	mitotic spindle checkpoint protein mad2
comp41410_c0_seq2	2.16253	6.89199e-06	protein
comp39324_c1_seq6	-8.74017	6.89199e-06	mlp-like protein 28
comp42237_c0_seq1	-1.82734	6.89199e-06	protein
comp30106_c1_seq4	1.5168	6.89199e-06	transcriptional corepressor leunig
comp34408_c0_seq1	-2.53765	6.89199e-06	kinesin like protein
comp30246_c0_seq1	1.49413	6.91178e-06	pre-mrna-splicing factor cwc15
comp30529_c2_seq1	-3.73493	6.91178e-06	flavonoid 3 -hydroxylase
comp40345_c0_seq1	-2.69245	6.91767e-06	origin recognition complex subunit 1-like
comp43466_c0_seq10	-6.17541	6.9778e-06	tmv resistance protein n
comp39975_c0_seq1	1.3128	7.00467e-06	elongation factor
comp40351_c0_seq2	-3.95219	7.00467e-06	serine carboxypeptidase-like 18-like
comp42025_c4_seq1	1.81869	7.00467e-06	probable wrky transcription factor 33
comp35800_c1_seq1	-3.16553	7.09168e-06	brca1-associated ring domain protein 1
comp30363_c1_seq1	-2.28083	7.09678e-06	nitrilase-associated protein
comp23489_c0_seq1	2.73965	7.12852e-06	amino acid
comp43059_c1_seq1	2.23594	7.18806e-06	g-box binding factor
comp36511_c0_seq1	3.85127	7.34121e-06	f-box family protein
comp44014_c0_seq1	1.62673	7.34121e-06	monoglyceride lipase-like
comp35116_c2_seq2	-7.80441	7.34121e-06	probable pectinesterase 53-like
comp36125_c0_seq1	-2.70356	7.4637e-06	fimbrin-like protein 2-like
comp32226_c0_seq1	-1.79614	7.5305e-06	myb-like hth transcriptional regulator family protein
comp42614_c0_seq3	-8.10853	7.61973e-06	kinase like protein
comp41320_c0_seq1	-2.86385	7.70761e-06	replication protein a 70 kda dna-binding subunit-like
comp34544_c0_seq1	-1.92556	7.77156e-06	cp protein
comp38643_c1_seq1	-2.0372	7.77156e-06	uncharacterized gpi-anchored protein at4g28100-like
comp39174_c2_seq1	1.63956	7.77156e-06	hypersensitive-induced response protein
comp28232_c0_seq1	-2.72509	7.80785e-06	fasciclin-like arabinogalactan protein
comp36294_c0_seq1	1.3129	7.80785e-06	cysteine proteinase inhibitor
comp30534_c0_seq2	1.43812	7.8238e-06	chloroplast omega-6 fatty acid desaturase
comp28979_c0_seq1	1.55859	7.94981e-06	glutaredoxin c1
comp19904_c0_seq1	-1.70623	7.9758e-06	calreticulin
comp35868_c0_seq1	1.44396	7.9965e-06	wound-induced protein
comp41108_c1_seq1	-1.43412	8.0536e-06	leucine-rich receptor-like protein kinase
comp37711_c1_seq1	3.48809	8.0568e-06	speckle-type poz protein
comp39967_c0_seq1	1.24431	8.1177e-06	uracil phosphoribosyltransferase
comp37915_c0_seq1	1.72398	8.12224e-06	phototropic-responsive nph3-like protein
comp43755_c2_seq12	-2.8582	8.16691e-06
comp28648_c0_seq1	-2.26339	8.16691e-06	monocopper oxidase-like protein sku5
comp40069_c1_seq3	2.37066	8.21231e-06	protein phosphatase 2c
comp42634_c0_seq2	3.20551	8.21299e-06	beta-carotene hydroxylase
comp41284_c0_seq8	-7.50512	8.21299e-06	protein
comp35625_c0_seq1	1.56577	8.21299e-06	mitochondrial substrate carrier family protein
comp32718_c0_seq1	2.26245	8.25109e-06	snf1-related protein kinase regulatory subunit gamma-1-like
comp35858_c0_seq1	4.99603	8.29367e-06	dna binding
comp43524_c0_seq5	1.65519	8.32835e-06	adipocyte plasma membrane-associated
comp38355_c0_seq1	2.62644	8.37652e-06	protein
comp38498_c0_seq1	1.75488	8.37652e-06	eukaryotic translation initiation factor 5-like
comp39453_c0_seq1	-3.4949	8.51887e-06	arabinanase levansucrase invertase
comp37380_c0_seq1	2.503	8.86172e-06	solute carrier family 22 member 15-like
comp32772_c3_seq1	1.45578	8.86172e-06	protein
comp28940_c1_seq1	-2.87956	8.92259e-06	serine
comp22941_c0_seq1	-3.90198	8.92276e-06	wall-associated receptor kinase-like protein
comp28406_c0_seq4	-2.07154	8.9363e-06	methionine synthase
comp35642_c0_seq1	-2.07693	8.9363e-06	wd-repeat protein
comp33006_c0_seq1	-1.50558	9.0965e-06	lung seven transmembrane receptor-like protein
comp40642_c0_seq1	2.10246	9.43136e-06	nucleic acid binding
comp40289_c0_seq2	-3.76335	9.43136e-06	erd6-like transporter
comp37447_c0_seq1	-2.12126	9.4506e-06	tetratricopeptide repeat protein 7a-like
comp30737_c0_seq1	1.54802	9.53335e-06	thioredoxin-like 1-1
comp34166_c0_seq1	-2.93708	9.53335e-06	protein
comp42169_c0_seq1	-1.73002	9.55746e-06	-n-methylcoclaurine 3 -hydroxylase
comp36936_c2_seq1	-1.91088	9.59885e-06	glucan endo- -beta-glucosidase
comp32472_c2_seq1	1.7833	9.64126e-06	nuclear transcription factor y subunit a-1-like
comp21287_c0_seq1	1.86181	9.64126e-06	vacuolar iron transporter homolog 4-like
comp40900_c0_seq2	-2.59665	9.64529e-06	protein
comp30953_c0_seq2	-3.21117	9.74478e-06	protein
comp32620_c0_seq1	-3.08808	9.75564e-06	serine carboxypeptidase-like 18-like
comp32683_c0_seq1	-2.43218	9.75564e-06	beta-galactosidase 3
comp36310_c1_seq1	-2.19616	9.75956e-06	probable inactive receptor kinase at4g23740-like
comp31012_c0_seq1	-3.25928	9.76547e-06	armadillo beta-catenin repeat family protein
comp40803_c0_seq1	-1.4397	9.79347e-06	mlo-like protein 11
comp29219_c0_seq1	-1.49769	9.84519e-06	chaperonin cpn60- mitochondrial-like isoform 1
comp34711_c0_seq1	-3.77969	1.00181e-05	gibberellin-regulated protein 1
comp39348_c0_seq1	-3.68316	1.00678e-05	l-ascorbate oxidase-like protein
comp42924_c1_seq1	1.30211	1.01355e-05	regulator of chromosome condensation family protein
comp39239_c0_seq1	-2.65402	1.01355e-05	protein
comp22609_c0_seq1	-3.11134	1.01355e-05	hydroxyproline-rich protein
comp32472_c0_seq1	1.8204	1.01748e-05	nuclear transcription factor y subunit a-
comp23196_c0_seq2	-2.19782	1.01824e-05	PREDICTED: uncharacterized protein LOC100261790
comp40820_c0_seq1	1.95624	1.01824e-05	4-hydroxyphenylpyruvate dioxygenase
comp42360_c0_seq6	-3.19799	1.01878e-05	dna replication licensing factor mcm5-a-like
comp30327_c0_seq1	2.13102	1.02537e-05	senescence-associated protein
comp30124_c0_seq1	1.63996	1.03205e-05	brain protein 44-like protein
comp35350_c0_seq1	3.59322	1.0346e-05	protein
comp42045_c0_seq1	-2.00989	1.04275e-05	cop9 signalosome complex subunit 2-like
comp43602_c1_seq2	-4.73917	1.04296e-05	cyanogenic beta- partial
comp36917_c0_seq4	1.62281	1.05186e-05	ornithine aminotransferase
comp39368_c0_seq6	-5.38288	1.05827e-05	zinc-finger domain of monoamine-oxidase a repressor r1 protein
comp39559_c0_seq1	-2.86291	1.094e-05	checkpoint serine threonine-protein kinase
comp43947_c0_seq1	-2.58685	1.09813e-05	protein
comp40819_c0_seq1	1.69943	1.09813e-05	glucan endo- -beta-glucosidase 14-like
comp22905_c0_seq1	-1.74992	1.09891e-05	pinus taeda anonymous locus 2_127_01 genomic sequence
comp33847_c0_seq1	-2.10399	1.10083e-05	dihydroflavonol 4-reductase
comp43715_c0_seq1	-2.01778	1.10637e-05	condensin complex components subunit
comp23325_c0_seq1	-3.04011	1.11396e-05	PREDICTED: uncharacterized protein LOC100243770
comp29816_c0_seq1	-3.04848	1.11709e-05	lysosomal beta glucosidase-like
comp42691_c6_seq1	-2.00513	1.12158e-05	flavonoid o-methyltransferase protein
comp42841_c0_seq2	-1.8227	1.13392e-05	65-kda microtubule-associated protein 3-like
comp35881_c1_seq3	-4.66925	1.13395e-05	erd6-like transporter
comp38285_c0_seq1	-1.42265	1.13849e-05	transcription factor glabra 3-like
comp22784_c0_seq1	-2.4263	1.14576e-05	e2f target protein 1
comp30547_c0_seq1	1.29908	1.14576e-05	f-box lrr-repeat protein
comp33304_c0_seq6	4.08936	1.14576e-05	protein
comp36775_c1_seq1	-1.48272	1.14576e-05	autoinhibited h+ atpase
comp29869_c0_seq1	2.50631	1.14808e-05	PREDICTED: uncharacterized protein LOC100815974
comp35183_c0_seq1	-1.83045	1.15031e-05	tonoplast intrinsic protein
comp39382_c1_seq3	5.52153	1.15942e-05	conserved hypothetical protein
comp41921_c1_seq11	-2.03243	1.18033e-05	tubulin beta
comp40511_c0_seq6	5.17531	1.18033e-05	beta-galactosidase
comp34533_c0_seq2	-4.78496	1.18472e-05	dna replication atp-dependent helicase dna2
comp23006_c0_seq1	-1.33674	1.18719e-05	protein
comp37477_c0_seq4	-5.0662	1.18719e-05
comp38136_c0_seq2	1.46981	1.19491e-05	l-idonate 5-dehydrogenase
comp41837_c0_seq1	-2.72905	1.20349e-05	p-loop containing nucleoside triphosphate hydrolase-like protein
comp33905_c0_seq1	-1.45759	1.20349e-05	alpha-tubulin
comp22542_c1_seq1	3.21924	1.20349e-05	nac domain protein nac4
comp23198_c0_seq1	1.62773	1.21089e-05	zinc finger protein
comp44182_c0_seq1	-2.43319	1.22059e-05	hva22-like protein c
comp35197_c0_seq1	1.50431	1.22232e-05	protein
comp39309_c0_seq2	2.06723	1.22503e-05	at4g03420 f9h3_4
comp32598_c0_seq1	2.85602	1.22642e-05	protein
comp20056_c0_seq1	1.16744	1.22663e-05	translation factor sui1-like protein
comp40573_c0_seq1	-2.67044	1.22663e-05	kinesin-like protein kif3a
comp28387_c0_seq1	1.8196	1.2294e-05	zinc finger a20 and an1 domain-containing stress-associated protein 8-like isoform 1
comp42793_c2_seq1	2.13168	1.23837e-05	2 calcium sensor
comp43330_c0_seq1	1.4573	1.24278e-05	nitrilase 1
comp32453_c0_seq1	1.5207	1.24278e-05	zinc finger protein
comp43045_c0_seq2	-2.34118	1.24278e-05	structural maintenance of chromosomes protein 4-like
comp33790_c0_seq1	3.90198	1.24278e-05	chy and ctchy and ring-type zinc finger protein
comp42581_c0_seq4	1.69011	1.24278e-05	protein
comp39991_c1_seq1	-3.35388	1.24278e-05	anaphase-promoting complex subunit cdc20-like
comp41276_c0_seq1	1.96464	1.24304e-05	cell cycle checkpoint protein rad17-like
comp38631_c0_seq1	-2.45613	1.24304e-05	protein
comp22928_c0_seq1	-2.07902	1.25003e-05
comp28562_c0_seq1	-3.30682	1.25298e-05	s-norcoclaurine synthase-like
comp22840_c0_seq1	-1.71058	1.25518e-05	gata transcription factor 9-like
comp34550_c0_seq1	-1.91159	1.25518e-05	receptor-like protein kinase
comp41915_c0_seq1	1.84343	1.25518e-05	protein
comp33648_c0_seq1	1.41268	1.2687e-05	kinase family protein
comp33321_c0_seq1	-2.7043	1.2687e-05	high mobility group b protein 7-like
comp40446_c1_seq2	2.33532	1.2826e-05	calmodulin-binding transcription activator
comp33661_c0_seq1	-3.107	1.28524e-05	early nodulin 20
comp43862_c0_seq1	2.06511	1.28776e-05	translation factor
comp32481_c1_seq1	-1.92135	1.29077e-05	protein
comp40511_c0_seq2	3.4355	1.29218e-05	beta-galactosidase 1-like
comp37143_c0_seq1	-3.26303	1.29619e-05
comp33246_c1_seq1	-2.51854	1.29619e-05	alpha- -glucan-protein synthase
comp39478_c0_seq1	1.282	1.29619e-05	lon protease homolog peroxisomal-like
comp41315_c0_seq1	1.33731	1.29884e-05	protein
comp34510_c0_seq1	-2.35828	1.29884e-05	riboflavin kinase
comp23091_c0_seq1	-1.55793	1.32493e-05	malate dehydrogenase
comp30480_c0_seq3	2.47127	1.33126e-05
comp35763_c0_seq1	-2.90831	1.34264e-05	random slug protein
comp43724_c0_seq1	-2.63005	1.34264e-05	serine threonine protein kinase
comp29855_c0_seq1	2.07236	1.34581e-05	af411794_1 at2g24550
comp32772_c1_seq1	1.91122	1.34581e-05	protein
comp39781_c1_seq9	-5.73795	1.34667e-05	serine
comp33531_c0_seq1	-1.55954	1.34667e-05	bri1-kd interacting protein 118-like protein
comp19877_c0_seq1	-2.75445	1.34667e-05	rsi-1 protein
comp37552_c1_seq1	2.58783	1.34667e-05	myb domain class transcription factor
comp39588_c0_seq1	-2.79373	1.37351e-05	oligopeptide transporter 7-like
comp35432_c0_seq2	-2.62509	1.37351e-05	histone z
comp36682_c0_seq1	-4.09965	1.3981e-05	structural constituent of cell
comp33304_c0_seq2	2.95185	1.40146e-05	protein
comp43233_c0_seq31	2.36209	1.40527e-05	branched-chain alpha-keto acid decarboxylase e1 beta subunit
comp42566_c0_seq1	-3.00404	1.40527e-05	protein
comp31753_c0_seq2	6.73818	1.40527e-05
comp38697_c0_seq1	3.86628	1.41158e-05	amp dependent
comp33996_c0_seq1	2.33828	1.42537e-05	multidrug resistance
comp43452_c0_seq11	-2.21796	1.44341e-05	low quality protein: laccase-14-like
comp41583_c0_seq1	-2.86027	1.45135e-05	peroxidase 16
comp38157_c0_seq1	-2.77269	1.45135e-05	p-loop containing nucleoside triphosphate hydrolase-like protein
comp39025_c0_seq1	-1.23846	1.45549e-05	protein disulfide-isomerase a6
comp44272_c0_seq1	1.48277	1.45913e-05	gtp-binding protein gb2
comp31495_c0_seq1	5.1169	1.46666e-05	chaperone protein dnaj chloroplast
comp19946_c0_seq1	-1.85769	1.47464e-05	ankyrin repeat-containing protein at2g01680-like
comp19699_c0_seq1	1.39042	1.48372e-05	ac067971_24 ests gb
comp37931_c0_seq1	-2.42398	1.48454e-05	4-coumarate: ligase
comp23508_c0_seq1	-1.48531	1.48817e-05	protein
comp28540_c0_seq1	1.85605	1.50148e-05	prolyl carboxypeptidase like protein
comp31974_c0_seq1	-2.78173	1.50148e-05	phosphate phosphoenolpyruvate translocator-like protein
comp33501_c0_seq1	2.13269	1.50148e-05	ethylene-responsive transciptional coactivator-like protein
comp22695_c0_seq1	1.53456	1.50148e-05	transparent testa 1
comp37395_c0_seq1	-2.86411	1.52815e-05	protein
comp35224_c0_seq2	4.28395	1.54459e-05	chaperone protein dnaj chloroplast
comp38266_c0_seq1	-2.81699	1.54459e-05	mitogen-activated protein kinase kinase kinase
comp22583_c0_seq1	-1.49726	1.54986e-05	hydroxymethylglutaryl- synthase
comp43430_c0_seq3	-3.20751	1.55287e-05	thaumatin-like protein
comp31821_c0_seq1	1.62954	1.55287e-05	sugar transport protein 14
comp39429_c3_seq15	2.03391	1.55287e-05	ring-h2 finger protein atl80
comp32710_c0_seq1	-1.69957	1.56507e-05	beta- partial
comp37579_c1_seq1	-2.60534	1.56507e-05	glycosyl hydrolase family 9
comp40533_c0_seq2	1.54672	1.58343e-05	expansin-like a2
comp19927_c0_seq1	1.86314	1.5837e-05	auxin-repressed protein
comp30485_c0_seq1	-1.66938	1.59639e-05	adenosine kinase
comp31930_c0_seq1	3.4126	1.59639e-05	protein
comp30067_c0_seq1	-1.61912	1.59639e-05	fatty acid
comp20614_c0_seq1	-2.1918	1.60358e-05	protein
comp33544_c1_seq1	-1.96397	1.61699e-05	l-galactose-1-phosphate phosphatase
comp33795_c0_seq1	-2.31805	1.64913e-05	subtilisin-like protease
comp42344_c5_seq6	1.63628	1.65022e-05	eukaryotic initiation factor 4a-15-like
comp40607_c0_seq2	3.55365	1.65756e-05	f-box lrr-repeat protein 12
comp39782_c0_seq1	-1.67158	1.66332e-05	sulfate adenylyltransferase
comp43207_c1_seq1	1.50128	1.66846e-05	della protein
comp39781_c1_seq4	-2.51256	1.68374e-05	serine
comp35261_c0_seq1	-2.57722	1.68374e-05	microtubule-associated protein rp eb family member 1-like
comp29078_c0_seq1	-2.74477	1.68374e-05	early nodulin-like protein
comp41045_c0_seq8	-3.71147	1.68894e-05	2-hydroxyisoflavanone dehydratase
comp41921_c1_seq5	-1.74595	1.69266e-05	tubulin beta-6 chain
comp34380_c0_seq2	1.94444	1.70205e-05	clathrin binding
comp35888_c0_seq2	-2.49073	1.70205e-05	conserved hypothetical protein
comp39379_c0_seq1	-2.70713	1.70997e-05	protein
comp46853_c0_seq1	2.94216	1.71088e-05	af211539_1avr9 cf-9 rapidly elicited protein 65
comp22087_c0_seq1	-1.96088	1.72079e-05	endoglucanase 24-like
comp38804_c2_seq1	-1.97571	1.73507e-05	pectate lyase
comp37795_c0_seq1	1.85995	1.74202e-05	epoxide hydrolase 2
comp38361_c0_seq1	3.30658	1.75402e-05	inactive beta-amylase 9
comp41719_c2_seq2	1.63036	1.75409e-05	alpha-galactosidase
comp40511_c0_seq4	4.28302	1.75566e-05	beta-galactosidase 1-like
comp32676_c0_seq2	-1.63287	1.76048e-05	s-norcoclaurine synthase-like
comp30053_c0_seq1	-2.11678	1.766e-05	tubulin beta
comp40829_c1_seq2	2.38572	1.80032e-05	predicted protein
comp38547_c0_seq2	1.15	1.80161e-05	transcription factor hbp-1b
comp42595_c1_seq1	1.85317	1.8512e-05	protein
comp21582_c0_seq1	-2.39391	1.866e-05	protein
comp36393_c1_seq1	2.25514	1.86788e-05	cytochrome p450 82c4
comp33964_c0_seq1	1.64099	1.86855e-05	pathogen-related protein
comp43681_c0_seq1	2.94512	1.87057e-05	calcium-transporting atpase plasma membrane-type-like
comp42531_c1_seq1	-2.34784	1.87645e-05	protein
comp39484_c1_seq1	1.23713	1.90212e-05	cytochrome p450
comp30282_c0_seq1	-1.94808	1.91406e-05	probable lrr receptor-like serine threonine-protein kinase at1g14390-like
comp43723_c2_seq5	1.44118	1.94449e-05	f-box protein ore9
comp34487_c0_seq1	1.22819	1.94449e-05
comp42165_c0_seq2	2.3442	1.9533e-05	protein
comp42135_c1_seq2	-3.97801	1.96746e-05	serine carboxypeptidase-like 18-like
comp35427_c2_seq2	-2.92625	1.96766e-05	probable peptide transporter at1g52190-like
comp30171_c0_seq1	-1.39378	1.96766e-05	tubulin gamma-2 chain
comp44229_c0_seq1	1.9542	1.97312e-05	homeobox-leucine zipper protein athb-12
comp37647_c0_seq1	-1.93338	1.97612e-05	leucine-rich repeat receptor-like tyrosine-protein kinase at2g41820-like
comp23203_c0_seq1	-2.56842	1.97612e-05	ferredoxin-like protein
comp42135_c2_seq1	-5.83824	2.01456e-05	serine carboxypeptidase-like 18
comp41423_c0_seq1	1.82329	2.01456e-05	zinc finger protein
comp38204_c0_seq2	-2.6052	2.036e-05	rac gtp binding protein arac7
comp35047_c0_seq4	-3.01	2.03635e-05	mlo-like protein 4
comp23186_c0_seq1	1.347	2.07523e-05	ef hand family protein
comp39881_c0_seq1	2.95575	2.0877e-05	2-oxoisovalerate dehydrogenase e1 alpha subunit
comp23545_c0_seq1	-2.57487	2.10498e-05	dna (cytosine-5)-methyltransferase
comp38429_c0_seq1	1.41348	2.1104e-05	protein
comp39336_c1_seq1	2.01367	2.1104e-05	protein
comp35144_c0_seq3	-1.86206	2.12146e-05	endoglucanase 17
comp44190_c0_seq1	3.36688	2.13042e-05	cold acclimation protein
comp36740_c0_seq1	2.29241	2.13706e-05	zinc finger family protein
comp41558_c0_seq1	-2.40136	2.14163e-05	cyclin a2
comp30442_c0_seq1	2.60119	2.14634e-05	s-adenosylmethionine decarboxylase
comp35918_c0_seq1	1.47313	2.17086e-05	conserved hypothetical protein
comp38654_c0_seq3	-2.21215	2.17086e-05	tryptophan synthase alpha chain
comp39258_c0_seq3	4.64148	2.20598e-05	stem-specific protein
comp42417_c2_seq4	1.52142	2.22888e-05
comp23193_c0_seq1	-1.94352	2.23001e-05	probable carboxylesterase 7-like
comp34238_c0_seq1	-2.21948	2.24822e-05	protein
comp39143_c0_seq1	-2.08882	2.25139e-05	aspartyl protease family protein
comp28822_c1_seq1	-1.43352	2.25139e-05	probable receptor protein kinase tmk1-like
comp28162_c0_seq1	-2.25396	2.25745e-05	glucan endo- -beta-glucosidase
comp39403_c0_seq1	-1.74883	2.26747e-05	gras family transcription factor
comp41601_c0_seq2	-2.8825	2.26747e-05	cell cycle checkpoint protein rad17
comp30686_c1_seq1	-1.86042	2.26747e-05	glucan endo- -beta-glucosidase-like protein 3
comp29586_c0_seq1	-2.55445	2.26747e-05	uncharacterized n-acetyltransferase p20
comp28521_c0_seq1	-1.47626	2.26747e-05	protein
comp31966_c0_seq2	1.39247	2.30701e-05	cyclin-dependent kinase g-2-like
comp43044_c3_seq1	-1.62311	2.30701e-05	myosin subfamily xi heavy chain
comp35765_c0_seq1	-2.03061	2.31639e-05	enolase chloroplastic-like
comp33102_c0_seq1	-3.51071	2.32811e-05	snakin-1
comp33189_c0_seq1	-2.22564	2.33452e-05	serine threonine-protein kinase nek2-like
comp43179_c0_seq3	1.30624	2.33452e-05	auxin efflux carrier family protein
comp31339_c0_seq1	2.4881	2.36059e-05	protein
comp37551_c0_seq1	-3.06807	2.3915e-05	atp binding microtubule motor
comp43552_c0_seq33	-3.23673	2.39288e-05	atfro7 fro7
comp40929_c1_seq1	-2.74206	2.40292e-05	reticulon-like protein b17-like
comp43942_c0_seq1	-1.81235	2.40814e-05	cell elongation protein diminuto
comp33147_c0_seq1	-2.31528	2.41069e-05	kinesin-like protein
comp42691_c6_seq5	-1.82188	2.41532e-05	o-methyltransferase family 2 protein
comp40767_c0_seq2	-1.56859	2.41865e-05	glycine decarboxylase complex h-protein
comp35049_c0_seq1	-2.25588	2.41865e-05	probable inactive receptor kinase at5g67200-like
comp32204_c0_seq1	-1.36631	2.41865e-05	conserved hypothetical protein
comp43693_c0_seq1	1.64878	2.44544e-05	na+ h+ antiporter
comp35102_c0_seq1	-1.7509	2.46425e-05	cysteine protease
comp42518_c1_seq1	1.51138	2.46566e-05	pumilio homolog 5
comp36926_c0_seq6	1.18186	2.47671e-05	e3 ubiquitin-protein ligase bah1
comp29611_c0_seq1	2.85871	2.47671e-05	protein
comp37710_c1_seq1	1.65007	2.47715e-05	wwe protein-protein interaction domain family protein
comp25095_c0_seq1	2.35481	2.48261e-05
comp42644_c0_seq2	-3.8999	2.49808e-05	leucine-rich repeat receptor-like protein kinase pxl2-like
comp38756_c0_seq1	-1.84801	2.52738e-05	protein weak chloroplast movement under blue light 1-like
comp43793_c1_seq8	7.84725	2.53023e-05	cellulose synthase-like protein e6-like
comp35086_c0_seq1	1.39109	2.53413e-05	dna-binding protein
comp34665_c0_seq1	-2.01627	2.53893e-05	afadin alpha-actinin-binding protein
comp17964_c0_seq1	-2.7498	2.53893e-05
comp30977_c0_seq1	4.03864	2.55398e-05
comp21861_c0_seq1	-2.35656	2.55933e-05	protein
comp39246_c0_seq8	-1.96314	2.55933e-05	histone 2
comp42028_c0_seq1	2.8511	2.55933e-05	lysine-ketoglutarate reductase saccharopine dehydrogenase bifunctional enzyme
comp39164_c1_seq2	-2.66429	2.55938e-05	2-dehydro-3-deoxyphosphoheptonate aldolase 3-deoxy-d-arabino-heptulosonate 7-phosphate synthetase
comp34459_c0_seq2	1.889	2.55938e-05	transducin wd-40 repeat-containing protein
comp36502_c0_seq1	-1.46496	2.56087e-05	phosphate phosphoenolpyruvate translocator precursor
comp132836_c0_seq1	5.77172	2.56087e-05
comp32262_c0_seq1	1.4508	2.56388e-05	ubiquitin-conjugating enzyme e2 13
comp34898_c0_seq1	1.70291	2.63854e-05	nbs-lrr resistance protein
comp22994_c1_seq1	2.31173	2.63982e-05	probable xyloglucan endotransglucosylase hydrolase protein 23
comp30708_c0_seq1	1.71334	2.64327e-05	nac domain protein
comp40870_c0_seq1	1.71979	2.64327e-05	ankyrin repeat-containing protein at3g12360-like
comp28514_c0_seq1	1.49649	2.64445e-05	protein
comp33098_c0_seq2	1.67729	2.64841e-05
comp32087_c0_seq1	1.55706	2.64841e-05	catalase
comp37505_c0_seq1	-2.91629	2.65135e-05	predicted protein
comp38174_c0_seq1	-1.74444	2.661e-05	zinc finger mynd domain-containing protein 15-like
comp28234_c0_seq1	-2.37213	2.671e-05	leucine-rich repeat family protein
comp22639_c1_seq1	-2.47266	2.70246e-05	ubiquitin-conjugating enzyme e2 19
comp41582_c0_seq7	2.26833	2.70797e-05	protein
comp32005_c0_seq2	2.3966	2.7082e-05	wrky transcription factor 5
comp35794_c0_seq1	1.37565	2.72046e-05	protein
comp40850_c0_seq1	-1.65196	2.73076e-05	probable xyloglucan glycosyltransferase 5-like
comp42558_c0_seq1	-2.15324	2.73076e-05	protein
comp40372_c0_seq1	1.3592	2.74636e-05	ring zinc finger-containing protein
comp22384_c0_seq1	-1.1945	2.75381e-05	glycine dehydrogenase
comp30669_c0_seq1	1.28224	2.75381e-05	cationic amino acid transporter
comp37639_c0_seq1	-1.53668	2.75381e-05	transcription factor bhlh49
comp35518_c0_seq1	2.04292	2.76915e-05	peroxidase 10
comp41947_c0_seq1	-2.31023	2.7729e-05	mate efflux family protein
comp41516_c0_seq1	4.55725	2.78636e-05	basic 7s globulin 2 precursor small
comp30987_c2_seq1	1.88659	2.78835e-05	alanine-glyoxylate aminotransferase-like protein
comp29000_c0_seq2	1.15841	2.81434e-05	predicted protein
comp42301_c1_seq1	1.73727	2.82682e-05	haloacid dehalogenase-like hydrolase domain-containing protein 3-like
comp37487_c0_seq1	-2.49573	2.82682e-05	microtubule-associated protein spiral2-like
comp43233_c0_seq28	1.99989	2.82682e-05	branched-chain alpha-keto acid decarboxylase e1 beta subunit
comp30053_c1_seq1	-1.89387	2.82682e-05	beta-tubulin
comp39849_c0_seq1	-2.70497	2.82682e-05	PREDICTED: uncharacterized protein LOC100241687
comp38921_c0_seq1	-1.14404	2.82682e-05	luminal binding protein
comp21815_c0_seq1	1.52947	2.82682e-05	protein
comp29004_c0_seq1	3.12528	2.86259e-05	endoribonuclease dicer homolog 1-like
comp43032_c0_seq1	-1.62697	2.86259e-05	12-oxophytodienoate reductase
comp42581_c0_seq1	3.28863	2.89599e-05	protein
comp20522_c0_seq1	-2.61251	2.93814e-05	protein
comp37220_c0_seq1	1.3269	2.96396e-05	acetyl- cytosolic 2
comp40161_c0_seq2	4.76357	3.00659e-05	trehalose 6-phosphate synthase
comp42135_c0_seq1	-4.42732	3.01039e-05	serine carboxypeptidase-like 18-like
comp38427_c0_seq1	1.28933	3.01647e-05	ammonium transporter amt2
comp40248_c0_seq2	-2.0665	3.02299e-05	unnamed protein product
comp38818_c0_seq1	-2.62892	3.02299e-05	atp binding
comp34480_c1_seq1	2.48971	3.056e-05	f-box protein
comp35072_c0_seq1	1.19531	3.06758e-05	nudix hydrolase
comp34069_c0_seq1	1.42401	3.11415e-05	nac domain ipr003441
comp42243_c0_seq1	2.04318	3.1502e-05	f-box kelch-repeat protein
comp32620_c0_seq2	-3.06159	3.15037e-05	serine carboxypeptidase-like 18-like
comp38429_c1_seq4	2.44415	3.16167e-05	kinase family protein
comp38975_c0_seq7	2.75384	3.22517e-05	khg kdpg aldolase
comp34863_c0_seq1	-2.98278	3.27031e-05	protein
comp37310_c0_seq1	3.56684	3.29601e-05	tetratricopeptide repeat-containing protein
comp31689_c0_seq3	-1.9866	3.31191e-05
comp31070_c0_seq1	1.22342	3.31191e-05	protein
comp42301_c0_seq2	4.73777	3.31191e-05	type-a response regulator
comp35198_c0_seq1	4.95792	3.35505e-05	protein
comp41900_c0_seq1	-1.37538	3.36861e-05	cycloartenol synthase
comp39404_c2_seq1	-2.04308	3.41654e-05	leucine rich repeat receptor
comp42542_c1_seq1	-3.30952	3.47197e-05	b- -glucanase
comp20181_c0_seq1	-2.14279	3.49319e-05	esterase lipase thioesterase family protein
comp22994_c0_seq1	2.38254	3.50036e-05	probable xyloglucan endotransglucosylase hydrolase protein 23-like
comp42899_c0_seq1	1.4001	3.50319e-05	dmi1 protein
comp37416_c0_seq4	-2.29544	3.55959e-05	l-ascorbate oxidase homolog
comp42764_c2_seq4	-3.44611	3.59637e-05	pinus taeda anonymous locus 0_14875_01 genomic sequence
comp42065_c0_seq1	-1.48396	3.59637e-05	protein trichome birefringence-like 35
comp33786_c0_seq1	1.30824	3.62156e-05
comp39622_c0_seq2	-2.84603	3.65855e-05	tetratricopeptide repeat domain-containing protein
comp29834_c0_seq1	-2.05897	3.65857e-05	protein
comp31563_c0_seq2	-3.96686	3.68634e-05	f-box lrr-repeat protein 17-like
comp38791_c0_seq1	-1.83704	3.72709e-05	pectin acetylesterase
comp43518_c1_seq60	3.45254	3.73395e-05	probable leucine-rich repeat receptor-like serine threonine-protein kinase at3g14840-like
comp5286_c0_seq1	-2.00445	3.74661e-05
comp43524_c0_seq4	1.91948	3.74661e-05	adipocyte plasma membrane-associated
comp37808_c0_seq1	-2.03169	3.74661e-05	pathogenesis-related thaumatin-like protein
comp39978_c0_seq1	-2.24183	3.76034e-05	atp binding
comp40912_c0_seq1	-1.96263	3.78118e-05	glucan endo- -beta-glucosidase
comp41741_c0_seq1	1.64957	3.78616e-05	cytochrome p450 82c4-like
comp34535_c2_seq1	1.48041	3.79457e-05	gaba receptor-associated
comp43793_c1_seq1	2.68675	3.81948e-05	cellulose synthase-like protein e6-like
comp42324_c0_seq2	-1.86569	3.8237e-05	protein
comp42662_c0_seq8	2.66884	3.8237e-05	cytochrome p450
comp36175_c0_seq1	-1.67976	3.83279e-05	gdp-l-fucose synthase
comp36678_c1_seq1	1.30792	3.83279e-05	btb poz domain-containing protein at1g63850-like
comp38615_c0_seq2	-1.30523	3.84371e-05	glucomannan 4-beta-mannosyltransferase
comp23453_c0_seq1	-1.98036	3.88433e-05	serine threonine-protein kinase
comp2196150_c0_seq1	4.13019	3.91059e-05
comp40209_c1_seq2	-1.74284	3.94379e-05	dynamin-related protein 1c
comp40248_c0_seq1	-1.75589	3.95307e-05	targeting protein for xklp2-like protein
comp40401_c0_seq2	2.41305	3.95528e-05	f-box family protein
comp35188_c0_seq1	1.63834	3.95624e-05	nac-domain protein
comp28458_c0_seq1	-2.27493	3.97048e-05	blue copper protein
comp43200_c0_seq3	1.51786	3.97975e-05	unnamed protein product
comp22770_c0_seq1	3.85016	4.00895e-05	wrky transcription
comp32087_c0_seq2	1.47001	4.01748e-05	catalase
comp36741_c0_seq1	1.68887	4.01748e-05	atp binding
comp42955_c0_seq1	2.1852	4.02779e-05	cytochrome p450
comp40811_c0_seq1	-2.80882	4.05248e-05	tubulin alpha-6 chain
comp40677_c1_seq13	3.31998	4.05248e-05	inactive beta-amylase 4
comp41259_c0_seq1	3.08735	4.05721e-05	thymidylate kinase
comp35416_c0_seq1	-1.34475	4.05721e-05	hypothetical protein VITISV_035155
comp44074_c0_seq1	-2.21755	4.09076e-05	calmodulin-like protein
comp35518_c0_seq2	1.78054	4.11627e-05	peroxidase 10
comp32315_c3_seq1	-3.12449	4.12325e-05	rop guanine nucleotide exchange factor 1-like
comp33858_c0_seq1	-1.48088	4.12325e-05	atp-citrate lyase a-1
comp23351_c0_seq1	-2.6892	4.12369e-05	peroxidase 64
comp36575_c0_seq1	3.74023	4.13369e-05	glucan endo- -beta-glucosidase
comp36628_c0_seq1	-1.8686	4.21638e-05	serine-threonine protein plant-
comp41958_c0_seq1	-1.30365	4.23661e-05	formin-like protein 1-like
comp41416_c0_seq1	-3.29511	4.24461e-05	stem 28 kda glycoprotein
comp29769_c0_seq1	1.85838	4.27556e-05	plastidic glucose transporter 2
comp38644_c2_seq5	-1.89953	4.27893e-05	nhl domain-containing protein
comp37701_c0_seq1	-2.74139	4.28883e-05	g2 mitotic-specific cyclin s13-6
comp37148_c0_seq1	-1.59323	4.33845e-05	calmodulin binding
comp38511_c0_seq1	-2.82648	4.38303e-05	cyclin a2
comp34620_c0_seq1	-1.75733	4.38526e-05	pppde thiol peptidase family protein
comp22484_c0_seq1	-3.0393	4.39865e-05	ac022472_23contains a weak similarity to rap8 (rac-3-1) gene from rhynchosciara americana gb
comp35224_c0_seq1	3.43508	4.44648e-05	chaperone protein dnaj chloroplastic-like
comp39728_c0_seq1	-1.75882	4.44648e-05	pyruvate kinase
comp34921_c0_seq3	1.24258	4.4586e-05	protein
comp29927_c0_seq1	-4.2865	4.4586e-05	aspartyl protease
comp42606_c0_seq1	-1.95422	4.46876e-05	receptor protein kinase-like protein
comp19845_c0_seq1	-1.61397	4.47363e-05	at1g56580 f25p12_18
comp30335_c0_seq1	-1.80399	4.47687e-05	-epimerase 4-reductase
comp42560_c0_seq5	-2.98657	4.47874e-05	glutathione s-transferase
comp38795_c1_seq1	-2.662	4.48532e-05	gdsl esterase lipase
comp39781_c1_seq2	-3.02663	4.48532e-05	serine
comp43423_c0_seq1	-2.37675	4.48532e-05	dna polymerase epsilon catalytic subunit a
comp22882_c0_seq1	-2.36253	4.48532e-05	profilin
comp30270_c0_seq1	-1.70988	4.52221e-05	peroxidase 16
comp37702_c0_seq2	1.59465	4.52678e-05	protein
comp30106_c1_seq3	1.25344	4.52678e-05	transcriptional corepressor leunig
comp42182_c1_seq1	-1.59413	4.53392e-05	probable polygalacturonase at3g15720-like
comp38061_c0_seq1	-3.59701	4.53447e-05	laccase, putative
comp23513_c0_seq1	1.16655	4.53447e-05	integral membrane hrf1-like protein
comp34176_c0_seq1	2.79804	4.54592e-05	1-aminocyclopropane-1-carboxylate oxidase
comp35844_c0_seq1	-1.56937	4.56138e-05	nadp-dependent alkenal double bond reductase p1-like
comp40640_c0_seq1	1.48548	4.56138e-05	thromboxane-a synthase-like
comp38649_c0_seq1	-1.69022	4.57223e-05	protein
comp38945_c0_seq1	-1.99608	4.58382e-05	sphingolipid delta -desaturase des1-like
comp35773_c0_seq3	1.74825	4.58776e-05	-trehalose-phosphate synthase
comp41469_c1_seq1	-1.17866	4.58776e-05	hypoxia up-regulated protein 1-like
comp36721_c0_seq1	-1.41676	4.61349e-05	cytochrome p450 76c4
comp41268_c0_seq1	-3.45272	4.64234e-05	laccase, putative
comp20089_c0_seq1	-1.54951	4.65208e-05	protein iq-domain 31-like
comp42006_c1_seq3	-4.26346	4.65723e-05	disease resistance response protein 206
comp30585_c0_seq4	-1.51577	4.70305e-05	heat shock protein 90
comp29525_c0_seq1	-2.20612	4.74148e-05	hypothetical protein POPTRDRAFT_761338
comp43318_c0_seq9	2.79452	4.75898e-05	bzip protein
comp29095_c0_seq1	2.27797	4.78322e-05
comp41061_c2_seq3	1.88321	4.78322e-05	splicing factor 3b subunit 2
comp40540_c0_seq1	-3.21707	4.7991e-05	forkhead-associated domain-containing protein
comp21624_c0_seq1	2.76668	4.8068e-05	ethylene-responsive transcription factor 5-like
comp39049_c0_seq4	1.41658	4.81626e-05	transcription factor rax3-like
comp38247_c0_seq1	-2.31761	4.88197e-05	protein fizzy-related 3
comp28126_c0_seq1	-2.67005	4.89213e-05	glutathione transferase
comp30354_c0_seq1	-2.29776	4.89347e-05	aspartic proteinase nepenthesin-1-like
comp43176_c0_seq1	-1.71613	4.9211e-05	alpha-xylosidase precursor
comp41560_c0_seq3	1.24157	4.93333e-05	ring u-box domain-containing protein
comp34602_c1_seq1	-2.23612	4.94853e-05	phosphoglycerate kinase
comp31963_c0_seq1	-1.93653	4.953e-05	pectinesterase inhibitor
comp38085_c1_seq1	1.09493	4.96453e-05	mrna-decapping enzyme subunit 2
comp33769_c0_seq2	-1.76575	4.96453e-05	serine carboxypeptidase-like protein
comp42765_c1_seq1	-1.61237	4.97071e-05	rop guanine nucleotide exchange factor 1-like
comp41965_c1_seq3	-1.33485	4.97071e-05	probable serine threonine-protein kinase at1g54610-like
comp40079_c0_seq1	-2.83059	4.98437e-05	beta-xylosidase 3
comp33792_c2_seq1	-1.36066	4.99105e-05	dienelactone hydrolase family protein
comp30302_c0_seq2	-1.77657	4.99748e-05	xylosyltransferase 1-like
comp42371_c0_seq2	-1.52474	5.00008e-05	aldose 1-epimerase
comp39993_c0_seq1	-1.79242	5.01545e-05	probably inactive leucine-rich repeat receptor-like protein kinase
comp35512_c1_seq1	1.80354	5.01545e-05	protein
comp30083_c0_seq1	-2.18787	5.01545e-05	amino acid selective channel protein
comp336784_c0_seq1	6.44528	5.05265e-05	protein
comp33744_c1_seq1	-3.15739	5.07183e-05	mitotic cyclin b1-type
comp40597_c0_seq3	-2.10061	5.07183e-05	major facilitator protein
comp20424_c0_seq1	1.40743	5.08491e-05	dcn1-like protein 2
comp29599_c0_seq3	-2.39061	5.09629e-05	gibberellin-regulated protein
comp41921_c1_seq2	-1.56591	5.15325e-05	tubulin beta-2 beta-3 chain
comp36244_c0_seq2	1.13989	5.15325e-05	peptidase pyroglutamyl peptidase i-like protein
comp22486_c0_seq1	1.50866	5.15325e-05	predicted protein
comp39716_c0_seq1	1.51011	5.15325e-05	protein trph-like
comp44145_c0_seq1	1.19579	5.15619e-05	transcription factor-related protein
comp39623_c0_seq1	1.8596	5.17009e-05	btb poz domain with wd40 yvtn repeat-containing protein
comp19488_c0_seq1	-1.17981	5.17009e-05	7-dehydrocholesterol reductase
comp33713_c0_seq1	-3.29287	5.18585e-05	f-box protein at1g10780-like
comp37383_c0_seq2	-3.62526	5.18585e-05	proline-rich protein
comp32214_c0_seq1	-1.53411	5.18585e-05	uncharacterized vacuolar membrane protein yml018c-like
comp42581_c0_seq3	2.23962	5.22131e-05	protein
comp43169_c2_seq1	-1.64988	5.22909e-05	dihydrolipoyllysine-residue acetyltransferase component of pyruvate dehydrogenase mitochondrial-like
comp38807_c1_seq9	-2.34163	5.23172e-05	histone h4
comp36426_c0_seq2	-2.35546	5.23172e-05	protein trichome birefringence-like 19
comp38279_c0_seq5	1.08488	5.24668e-05	casein kinase ii subunit beta-4
comp36722_c0_seq1	-2.57716	5.31251e-05	annexin 2
comp30520_c0_seq1	-2.86355	5.31251e-05	peroxidase
comp41538_c1_seq3	1.30692	5.32264e-05	hypothetical protein ARALYDRAFT_314925
comp40351_c0_seq3	-3.6863	5.343e-05	serine carboxypeptidase-like 18-like
comp39534_c0_seq6	1.23168	5.37591e-05	phospholipase-like protein
comp43709_c0_seq5	1.41427	5.40277e-05	atp binding
comp42035_c0_seq1	1.27106	5.41219e-05	protein
comp42517_c0_seq1	-3.23955	5.42832e-05	phragmoplast-associated kinesin-related protein
comp40501_c0_seq1	1.72381	5.44338e-05	e3 ubiquitin-protein ligase bre1-like 2
comp32281_c1_seq1	-1.7297	5.4455e-05	auxin-responsive protein
comp38597_c0_seq1	-2.60818	5.57514e-05	expansin-b3-like precursor
comp42275_c0_seq5	1.35318	5.57514e-05	werner syndrome-like exonuclease-like
comp23881_c0_seq1	-2.83558	5.60577e-05
comp41413_c1_seq1	-2.67271	5.62762e-05	cyclin
comp34463_c0_seq1	-1.36903	5.64512e-05	pentatricopeptide repeat-containing protein
comp40841_c0_seq1	-1.47722	5.67429e-05	tubulin gamma complex-associated protein
comp42033_c0_seq1	-1.42879	5.68004e-05	plastid division protein
comp42525_c0_seq1	2.12209	5.72484e-05	multidrug resistance
comp38373_c0_seq1	-3.09774	5.72484e-05	serine-rich protein
comp41224_c0_seq2	13.3074	5.76271e-05	phosphatidylinositol 3-and 4-kinase family protein
comp41851_c0_seq1	-1.89932	5.76271e-05	2-dehydro-3-deoxyphosphooctonate aldolase
comp43169_c0_seq1	1.42548	5.87819e-05	histone h1
comp40161_c0_seq1	1.42079	5.90405e-05	trehalose 6-phosphate synthase
comp44112_c0_seq1	-2.00461	5.9073e-05	af211533_1avr9 cf-9 rapidly elicited protein 146
comp35578_c0_seq1	-1.58548	5.91123e-05	probable lrr receptor-like serine threonine-protein kinase at2g23950-like
comp42686_c1_seq1	-2.54933	5.91205e-05	eh domain-containing protein 1-like
comp36729_c0_seq3	-2.60328	5.92617e-05	tubby-like protein
comp37839_c0_seq1	3.36032	5.92617e-05	methylcrotonoyl- carboxylase beta mitochondrial
comp39781_c1_seq20	-3.31363	5.95452e-05	serine carboxypeptidase-like 12
comp43160_c0_seq1	2.23651	6.00846e-05	cytochrome p450
comp28536_c0_seq1	1.05428	6.04275e-05	actin depolymerizing factor
comp40017_c0_seq1	-2.81903	6.07373e-05	conserved hypothetical protein
comp30467_c0_seq1	-1.35826	6.07373e-05	glutamate-gated kainate-type ion channel receptor subunit 5
comp37376_c0_seq1	-1.81494	6.10738e-05	tpr repeat-containing thioredoxin ttl1-like
comp43293_c4_seq2	-2.05206	6.1522e-05	udp-glycosyltransferase 85a2 isoform 1
comp30163_c1_seq1	1.33978	6.20993e-05	zinc finger a20 and an1 domain-containing stress-associated protein 5-like
comp34926_c0_seq1	-1.5312	6.23109e-05	nac domain ipr003441
comp36880_c0_seq1	1.63553	6.25221e-05	asparagine synthetase
comp39694_c0_seq1	-1.72941	6.25747e-05	kinesin calponin homology and calcium binding and coiled-coil domain-containing protein
comp36510_c3_seq1	1.54807	6.25747e-05	protein
comp43479_c0_seq5	-2.19155	6.28162e-05	air9 protein
comp35881_c1_seq1	-4.23415	6.30386e-05	erd6-like transporter
comp39899_c2_seq1	2.94495	6.31433e-05
comp43735_c0_seq18	1.32365	6.32033e-05	at3g25910 mpe11_6
comp37906_c0_seq1	-1.33722	6.34412e-05	probable receptor protein kinase tmk1-like
comp39027_c0_seq1	-2.67545	6.39101e-05	aspartyl protease family protein
comp42111_c0_seq1	1.14254	6.45734e-05	cbs domain-containing protein cbscbspb3-like
comp66608_c0_seq1	3.21088	6.47132e-05	predicted protein
comp37819_c1_seq1	8.36388	6.49946e-05	o-linked c transferase like protein
comp37694_c0_seq1	-1.87687	6.59821e-05	adp-glucose pyrophosphorylase large subunit
comp39303_c1_seq1	-1.38239	6.62007e-05	peptidoglycan-binding domain-containing protein
comp30837_c0_seq1	-3.36546	6.64071e-05	PREDICTED: uncharacterized protein LOC100241149
comp23491_c0_seq1	1.96938	6.70662e-05	beta-amylase 1
comp38018_c1_seq1	-1.98644	6.75979e-05	phosphoethanolamine n-methyltransferase
comp40667_c0_seq1	-1.87588	6.788e-05	protein xri1
comp23137_c0_seq1	-1.98088	6.80134e-05	alpha-glucan h isozyme-like
comp43848_c0_seq1	-1.79933	6.81833e-05	conserved hypothetical protein
comp37426_c0_seq1	1.36418	6.81833e-05	f-box protein
comp23149_c0_seq1	-2.26519	6.85535e-05	protein
comp35263_c0_seq2	1.6682	6.88418e-05	zinc finger ccch domain-containing protein 13-like
comp42836_c0_seq1	-1.89577	6.90168e-05	cytochrome p450
comp37470_c0_seq1	-1.79996	6.90844e-05	oxysterol binding protein 1d
comp22753_c0_seq2	-1.89738	6.94639e-05	protein kinase
comp43528_c0_seq1	2.07325	6.98687e-05	protein
comp42229_c0_seq3	10.567	7.01028e-05	inter-alpha-trypsin inhibitor heavy
comp36297_c2_seq1	-2.42619	7.0525e-05	actin partial
comp31528_c0_seq1	1.54413	7.0525e-05	dehydrogenase reductase sdr family member 4
comp36136_c0_seq1	-1.62333	7.08694e-05	atp citrate lyase
comp40435_c0_seq9	-2.42465	7.14784e-05	protein strubbelig-receptor family 8-like
comp39212_c0_seq3	1.16502	7.17217e-05	cyclin t1
comp36484_c0_seq1	-1.92316	7.4012e-05	adp-ribosylation factor
comp36554_c0_seq1	2.24514	7.41371e-05	protein
comp40019_c1_seq1	1.91175	7.43685e-05	ctp synthase
comp36447_c0_seq2	1.18955	7.43685e-05	f-box fbd lrr-repeat protein at1g13570-like
comp39991_c1_seq3	-2.56562	7.45446e-05	cell division cycle cofactor of apc complex
comp42563_c0_seq1	-1.69677	7.46332e-05	protein
comp30517_c0_seq1	-1.68109	7.48471e-05	protein
comp23492_c0_seq1	1.18785	7.54272e-05	hypersensitive-induced response protein 2
comp33717_c0_seq1	1.91478	7.54943e-05	protein
comp39149_c0_seq2	1.26425	7.55009e-05	protein
comp45959_c0_seq1	-3.0603	7.55009e-05	predicted protein
comp38105_c0_seq1	-2.24575	7.55009e-05	bzip protein
comp29401_c0_seq2	-4.16315	7.59271e-05	protein
comp31362_c0_seq1	-2.90697	7.59271e-05	ist1-like protein
comp33729_c0_seq1	-3.72414	7.59271e-05	serine carboxypeptidase-like 18-like
comp41086_c2_seq8	1.30446	7.59271e-05	transducin wd40 domain-containing protein
comp28320_c0_seq1	-1.83783	7.6151e-05	dna polymerase delta small subunit
comp43035_c1_seq50	2.80507	7.65275e-05	auxin-induced protein
comp36893_c0_seq1	2.03403	7.65709e-05	xylose isomerase
comp44127_c0_seq1	-1.37348	7.65998e-05	60s acidic ribosomal protein
comp40802_c0_seq1	-2.8564	7.67031e-05	cyclin dependent kinase b
comp34439_c0_seq1	-3.98183	7.71018e-05	protein
comp40172_c0_seq1	2.4285	7.79159e-05	erythronate-4-phosphate dehydrogenase family protein
comp37903_c0_seq1	1.39751	7.79159e-05	predicted protein
comp41819_c3_seq1	-1.97499	7.79159e-05
comp39868_c0_seq9	8.6959	7.79659e-05	diacylglycerol kinase 5
comp36040_c0_seq3	-2.18876	7.80983e-05	cytochrome p450
comp39899_c1_seq1	2.87053	7.81053e-05	protein
comp41921_c1_seq6	-2.17383	7.82525e-05	beta chain
comp38776_c0_seq2	1.42664	7.8823e-05	ma3 domain-containing protein
comp42698_c2_seq24	-6.83807	7.89419e-05
comp30313_c0_seq1	-1.21699	7.91707e-05	btb poz domain-containing protein at3g50780-like
comp22835_c0_seq1	1.22265	7.95636e-05	glutaredoxin
comp44051_c0_seq1	-1.41702	7.98372e-05	autoinhibited h+ atpase
comp44342_c0_seq1	-1.24316	8.07323e-05	shaggy-related protein kinase epsilon
comp37287_c0_seq3	6.66559	8.07323e-05	protein
comp30632_c0_seq1	-1.23342	8.07323e-05	receptor-like protein kinase
comp42062_c1_seq1	-3.19861	8.0824e-05	protein
comp30255_c0_seq1	1.64464	8.10519e-05	at1g70420 f17o7_4
comp38443_c0_seq1	1.64932	8.10519e-05	21 kda protein
comp33299_c0_seq1	-1.55223	8.10519e-05	tmv-mp30 binding protein 2c
comp31395_c1_seq1	-2.60395	8.15006e-05	hypothetical protein VITISV_041931
comp43400_c3_seq1	2.89968	8.15594e-05	sterile alpha motif domain-containing protein
comp35428_c0_seq1	-1.77687	8.18493e-05	tannin-related r2r3 myb transcription partial
comp32174_c0_seq1	-1.46784	8.23321e-05	thioredoxin domain-containing protein 9 homolog
comp38546_c0_seq1	-1.77617	8.28032e-05	beta-galactosidase 3-like
comp31328_c0_seq1	-3.09002	8.30508e-05	protein
comp30847_c0_seq1	-2.70892	8.32569e-05	protein
comp36057_c0_seq1	-2.0505	8.38877e-05
comp31315_c1_seq1	-2.0591	8.39501e-05	protein binding
comp34417_c0_seq2	1.70136	8.44573e-05	trihelix transcription factor gt-2-like
comp33247_c0_seq1	-2.55642	8.52052e-05	3-beta hydroxysteroid dehydrogenase
comp43169_c2_seq2	-2.04058	8.52052e-05	protein
comp42887_c1_seq1	-1.21661	8.56873e-05	leucine-rich repeat receptor-like protein kinase
comp38802_c1_seq1	-2.64586	8.59812e-05	uv-b-insensitive 4
comp33758_c0_seq2	-1.23335	8.59812e-05	uncharacterized membrane protein at1g16860-like
comp36090_c1_seq1	-1.82423	8.59812e-05	chloroplast-targeted copper
comp40553_c0_seq1	-1.44094	8.61055e-05	c-4 sterol methyl oxidase
comp44376_c0_seq1	-1.4185	8.6156e-05	10 kda chaperonin
comp42519_c0_seq1	1.14325	8.61598e-05	ring u-box domain-containing protein
comp39731_c0_seq4	-3.16768	8.61598e-05	protein
comp43517_c0_seq3	-1.8787	8.62505e-05	at5g65440 mna5_17
comp34931_c1_seq1	1.24466	8.65975e-05	syntaxin t-snare family protein
comp31819_c0_seq2	-1.53374	8.6814e-05	ferredoxin
comp37208_c0_seq1	1.13188	8.68824e-05	protein
comp43442_c1_seq4	5.04987	8.69059e-05	cc-nbs-lrr resistance protein
comp36911_c0_seq5	-1.45818	8.74504e-05	transparent testa 12
comp36770_c0_seq1	3.6683	8.74504e-05	serine threonine-protein kinase sapk2-like
comp35291_c0_seq1	-1.39698	8.74733e-05	protein
comp36826_c1_seq2	1.33675	8.75289e-05	protein
comp40771_c0_seq1	-2.08065	8.82837e-05	shikimate kinase
comp43058_c0_seq11	-4.83884	8.84703e-05	dna replication licensing factor mcm9
comp32014_c0_seq1	-1.9654	8.84703e-05
comp42168_c0_seq1	-1.13977	8.84703e-05	PREDICTED: uncharacterized protein LOC100248030
comp33722_c0_seq3	1.13895	8.86976e-05	cyclin-dependent kinase g-2-like
comp43090_c0_seq1	3.47795	8.92099e-05	galactinol synthase
comp20092_c1_seq1	1.20005	8.92518e-05	ap2 erf domain-containing transcription factor
comp39164_c1_seq3	-9.30432	8.95976e-05	2-dehydro-3-deoxyphosphoheptonate aldolase 3-deoxy-d-arabino-heptulosonate 7-phosphate synthetase
comp35672_c0_seq1	3.67741	8.99212e-05	progesterone 5-beta-reductase
comp36895_c0_seq4	1.06352	9.0021e-05	formamidase
comp18901_c0_seq1	-2.23007	9.02007e-05	dynein light chain
comp31050_c0_seq1	5.95942	9.10559e-05	dehydrin 3
comp23175_c0_seq1	-2.49279	9.10559e-05	protein
comp43653_c1_seq3	-3.39082	9.14153e-05	protein
comp46123_c0_seq1	1.16764	9.14764e-05	ocs element-binding
comp30799_c0_seq1	-4.38914	9.2016e-05	alpha-expansin precursor
comp43469_c0_seq1	-1.75145	9.22994e-05	c2 domain-containing protein
comp42738_c1_seq1	3.79889	9.25651e-05	ethylene-responsive transcription factor
comp32993_c0_seq1	-2.97422	9.25651e-05	protein
comp42836_c0_seq5	-2.41382	9.25651e-05	cytochrome p450
comp43874_c0_seq1	-2.42109	9.26702e-05	chalcone isomerase
comp36053_c0_seq2	-1.94029	9.26797e-05	rossmann-fold nad -binding domain-containing protein
comp42270_c1_seq1	1.53451	9.26797e-05	tmv resistance protein n-like
comp42577_c0_seq1	-3.45977	9.26797e-05	chromosome-associated kinesin
comp35444_c0_seq1	-1.63038	9.26797e-05	kinesin-like protein
comp28527_c0_seq1	1.00921	9.28296e-05	xenotropic and polytropic murine leukemia virus receptor ids-
comp34257_c0_seq1	-1.88227	9.47233e-05	pectate lyase
comp38760_c0_seq1	-1.32728	9.58084e-05	protein
comp30221_c1_seq1	-1.27125	9.69605e-05	porin voltage-dependent anion-selective channel protein
comp41680_c0_seq1	1.08724	9.71116e-05	binding protein
comp33630_c0_seq1	-1.39975	9.71116e-05	probably inactive leucine-rich repeat receptor-like protein kinase at3g28040-like
comp33356_c0_seq1	-1.5137	9.72708e-05	binding protein
comp33831_c0_seq1	-1.31847	9.73423e-05	transketolase
comp32783_c0_seq1	-6.84621	9.75694e-05	cytochrome p450
comp36749_c0_seq1	-1.80582	9.76826e-05	auxin-induced in root cultures protein 12
comp40351_c0_seq7	-2.97013	9.76826e-05	serine carboxypeptidase-like 18-like
comp26374_c0_seq1	3.20424	9.76826e-05	cation calcium exchanger 4
comp34213_c0_seq1	-3.09202	9.81701e-05	r2r3 myb
comp37749_c0_seq1	2.21689	9.81701e-05	amino acid binding
comp38805_c1_seq1	-3.85141	9.83295e-05	ring-finger domain-containing protein
comp30623_c0_seq1	-1.61988	9.8529e-05	protein cobra-like
comp30214_c0_seq2	1.15756	9.86307e-05	probable protein phosphatase 2c 13-like
comp36044_c0_seq1	1.36142	9.86764e-05	probable -trehalose-phosphate synthase
comp22538_c0_seq1	1.14779	9.87153e-05	protein
comp22780_c0_seq1	-1.83873	9.87153e-05	pollen-specific protein c13
comp16684_c0_seq1	-5.11466	9.89935e-05
comp42884_c2_seq1	1.51702	9.99595e-05	cytochrome p450 82a3-like
comp40890_c0_seq2	-2.89423	9.99595e-05	protein
comp31087_c0_seq6	4.29651	0.000100008	branched-chain-amino-acid aminotransferase 2
comp41577_c0_seq2	1.33448	0.000100409	acyl- n-acyltransferase with ring fyve phd-type zinc finger domain-containing protein
comp32961_c1_seq1	-1.57872	0.000100416	prohibitin-2 isoform 2
comp41320_c2_seq18	-3.25327	0.000100865	histone h2
comp28841_c0_seq1	-1.32748	0.000101481	udp-d-apiose udp-d-xylose synthase 1
comp30492_c0_seq1	2.55893	0.000101686	metallothiol transferase fosb
comp29351_c0_seq1	-2.45111	0.000101686	at1g71970 f17m19_12
comp34490_c0_seq1	-2.37164	0.000101686	protein
comp39781_c1_seq16	-4.07579	0.000101686	serine carboxypeptidase-like 18-like
comp39639_c0_seq1	-2.15744	0.000102921	histone h2a
comp35540_c0_seq1	1.69821	0.000102921	skp1-like protein 21-like
comp42639_c0_seq1	-3.15924	0.000104248	caffeic acid o-methyltransferase
comp41459_c0_seq2	1.54472	0.000104248	dead-box atp-dependent rna helicase 56-like
comp38432_c2_seq1	-2.64028	0.000105094	protein
comp34752_c0_seq2	-1.65971	0.000105094	mannan endo- -beta-mannosidase 7-like
comp41061_c2_seq5	1.42812	0.000105094	splicing factor 3b subunit 2
comp37711_c1_seq2	3.94393	0.000105211	speckle-type poz protein
comp39781_c1_seq10	-3.33346	0.000105211	serine
comp43214_c2_seq8	-2.79093	0.000105211	inositol phosphate kinase
comp30724_c0_seq1	1.36059	0.000105778	protein
comp38937_c0_seq1	2.67199	0.000105921	transcription initiation factor iib
comp35069_c0_seq1	-2.35612	0.000106226	lipid transfer protein
comp42858_c0_seq4	-8.02661	0.000106426	protein
comp38061_c1_seq3	-4.62665	0.000106438	low quality protein: laccase-14-like
comp39212_c0_seq7	1.11743	0.000106628	cyclin family protein
comp40848_c0_seq1	-2.80876	0.000106672	protein
comp31997_c0_seq1	-1.72524	0.000106672	dehydroascorbate reductase
comp39266_c0_seq1	2.05329	0.000107035	transposon en spm sub-class
comp42722_c0_seq2	3.66087	0.000107785	peroxidase
comp42400_c0_seq3	-3.05487	0.000108008	protein trichome birefringence-like 38
comp25358_c1_seq1	0.939166	0.000108106	snare associated golgi protein
comp33350_c0_seq1	1.78709	0.000108874	protein
comp33932_c0_seq1	-1.40827	0.000109814	fumarylacetoacetase
comp36685_c0_seq1	-6.60851	0.000109935	at3g12540-like protein
comp30157_c0_seq1	-1.37373	0.000110023	galactoside 2-alpha-l-fucosyltransferase-like
comp36095_c0_seq1	-3.00151	0.000110516	transcription factor rf2b
comp22738_c0_seq1	3.82315	0.00011099	f-box kelch-repeat protein
comp38228_c2_seq1	-2.12999	0.000111045	auxin influx carrier component
comp40914_c0_seq1	-1.43943	0.000111132	probable protein arginine n-methyltransferase 3-like
comp30627_c2_seq1	-1.47374	0.000111923	tubulin alpha-1 chain-like
comp41846_c0_seq2	1.22651	0.000111927	protein
comp43465_c2_seq1	2.19298	0.000112309	probable lrr receptor-like serine threonine-protein kinase at4g08850-like
comp42343_c0_seq1	1.40566	0.000112309	hevamine-a
comp39484_c3_seq1	1.10404	0.000112309	cytochrome p450
comp32807_c0_seq1	1.214	0.000112309	wrky transcription
comp41368_c1_seq1	1.50826	0.000112309	predicted protein
comp40251_c0_seq1	-1.59083	0.000112739	protein
comp43049_c5_seq1	-1.35276	0.000113002	pleiotropic drug resistance protein 1-like
comp33112_c0_seq1	-1.23902	0.000113391	farnesyl pyrophosphate synthase
comp41813_c0_seq1	-1.2683	0.000113391	leucine-rich repeat receptor-like protein kinase
comp40509_c1_seq1	-1.54332	0.000113391	stomatin-like protein
comp36888_c0_seq1	-3.67249	0.000113427	unnamed protein product
comp32371_c0_seq1	3.20324	0.000113427
comp41457_c0_seq2	-1.58905	0.000113427	btb poz domain-containing protein at5g66560-like
comp40580_c0_seq2	2.18495	0.000113427	ring finger
comp30602_c0_seq1	1.02572	0.000113427	protein
comp32800_c0_seq1	2.24207	0.000113427
comp96530_c0_seq1	5.94154	0.000113438	predicted protein
comp30149_c1_seq1	1.827	0.000114194	binding protein
comp39484_c2_seq1	1.27488	0.000115038	cytochrome p450
comp41582_c0_seq28	2.61518	0.000116173	nadp-dependent alkenal double bond reductase p2
comp42764_c2_seq3	-2.88319	0.000116694	abnormal spindle-like microcephaly-associated protein
comp34707_c0_seq2	3.69818	0.000117682	probable -trehalose-phosphate synthase
comp41719_c2_seq3	1.72565	0.000117682	alpha-galactosidase
comp40876_c0_seq1	1.14811	0.00011779	cytochrome p450
comp33590_c2_seq3	-1.5525	0.000117924	inorganic pyrophosphatase
comp28660_c0_seq1	-1.34797	0.000119196
comp38683_c0_seq2	1.14764	0.000119365	af428444_1 at1g01240 f6f3_11
comp37560_c0_seq1	-1.96141	0.000119595	probable polygalacturonase-like
comp30324_c0_seq2	1.16886	0.000119611	long chain acyl- synthetase 4-like
comp41466_c0_seq1	2.42471	0.000119664	f-box family protein
comp23737_c0_seq2	1.74065	0.000119848	serine rich protein
comp34493_c0_seq2	1.24655	0.000120099	uncharacterized protein LOC100527274
comp35311_c0_seq1	-2.20404	0.000120135
comp43358_c0_seq1	-2.1465	0.000121053	probable polygalacturonase non-catalytic subunit jp650-like
comp33806_c0_seq1	-2.33557	0.000121878	vacuolar protein sorting-associated protein 2 homolog 2-like
comp37051_c0_seq1	1.42378	0.000121878	protein
comp39521_c0_seq2	-7.98083	0.000121932	sterol 3-beta-glucosyltransferase
comp19846_c0_seq1	1.9856	0.000122022	serine-type endopeptidase inhibitor
comp29092_c0_seq1	1.34823	0.000122022	epoxide hydrolase 2
comp42860_c0_seq1	-1.53499	0.000122652	ca2+ antiporter cation exchanger
comp31631_c2_seq2	-1.38554	0.000122703	s-adenosylmethionine synthetase
comp37783_c0_seq1	1.07972	0.000122925	tho complex subunit 4
comp42344_c7_seq9	-3.27986	0.000123564	early nodulin-like protein
comp31050_c1_seq3	5.53235	0.000123605	dehydrin 2
comp28221_c0_seq2	-3.54093	0.000125352	protein
comp36906_c0_seq1	-1.38868	0.000125505	pentatricopeptide repeat-containing protein
comp31689_c0_seq1	-2.76499	0.000125505	syntaxin-related protein knolle
comp34746_c0_seq1	1.94029	0.000125505	protein
comp32326_c0_seq1	1.19997	0.000125979	transcription factor tga1
comp5120_c0_seq1	-4.34325	0.000126089
comp36632_c0_seq1	-1.60915	0.000126089	udp-glucuronic acid decarboxylase 2
comp39699_c0_seq1	-1.35066	0.000126223	protein
comp39635_c0_seq3	-1.47325	0.00012671	er lumen protein retaining receptor-like
comp32112_c0_seq1	-2.44627	0.000127522	zinc finger
comp33535_c0_seq1	1.2275	0.000127731	methylglutaconyl- mitochondrial
comp38711_c0_seq1	2.54096	0.00012805	homeobox-leucine zipper protein athb-7
comp43536_c3_seq1	1.71923	0.000128322	dna topoisomerase 3-alpha-like
comp33559_c0_seq3	1.24439	0.000128408	s-adenosylmethionine:2-demethylmenaquinone methyltransferase-like
comp33970_c0_seq1	2.00227	0.000129034	polcalcin
comp34002_c0_seq1	1.23804	0.000129034	conserved hypothetical protein
comp29229_c0_seq1	-1.69583	0.000129748	anthocyanidin 3-o-glucosyltransferase 5-like
comp35380_c0_seq1	-1.86758	0.00012994	protein
comp41986_c1_seq9	-2.60908	0.00012994	myrcene chloroplastic
comp21574_c0_seq1	-1.49919	0.00012994	3-hydroxyisobutyryl- hydrolase-like protein 5-like
comp44236_c0_seq1	-2.10724	0.000130349	protein
comp43518_c1_seq39	3.05439	0.000132058	atp binding
comp34970_c0_seq1	-3.15018	0.000132328	dna binding
comp31141_c1_seq1	1.72067	0.000132688	af410275_1 at5g47090 k14a3_4
comp42004_c0_seq1	-2.64391	0.000133642	protein
comp39632_c0_seq1	-2.91274	0.000133722	tpx2 (targeting protein for xklp2) family protein
comp29371_c0_seq1	-1.69273	0.000133722	ndr1 hin1-like protein
comp33664_c0_seq1	1.2146	0.000135371	bifunctional nuclease in basal defense response 1
comp43634_c0_seq1	-1.35498	0.000136746	major facilitator protein
comp33455_c0_seq1	2.53057	0.000136801	protein elc-like
comp38698_c0_seq1	1.19098	0.000136801	PREDICTED: uncharacterized protein LOC100255678
comp43552_c0_seq19	-3.44645	0.000136835	ferric reductase-like transmembrane component
comp40982_c0_seq1	1.43751	0.000137892	e3 ubiquitin-protein ligase bre1-like 1-like
comp41722_c0_seq1	-4.06158	0.000137926	receptor-like protein kinase
comp4778_c0_seq1	5.57955	0.000138117	protein
comp41828_c0_seq1	-2.04641	0.000139068	f-box family protein
comp34562_c0_seq2	-2.00371	0.000139291	transcription factor bpe-like
comp30647_c0_seq1	1.45649	0.000139372	f-box protein at1g67340-like
comp36096_c0_seq1	-1.73642	0.000139767	beta-hydroxyacyl-acp dehydratase
comp43527_c4_seq1	2.4671	0.0001399	nbs-containing resistance-like protein
comp29495_c0_seq1	-2.67835	0.000140108	predicted protein
comp42384_c1_seq1	-1.75528	0.000140254	histidine kinase cytokinin receptor
comp30653_c0_seq1	-6.32927	0.000140474	ag-motif binding protein-3
comp40917_c0_seq2	1.07174	0.000140474	s3 self-incompatibility locus-linked pollen protein
comp41324_c1_seq1	-1.74047	0.000141496	rossmann-fold nad -binding domain-containing protein
comp41251_c0_seq1	1.60836	0.000141989	protein
comp28840_c0_seq1	-2.14325	0.000142092	conserved hypothetical protein
comp28441_c0_seq1	1.71609	0.000142092	myb transcription factor
comp44140_c0_seq1	1.01178	0.000142092	adp-ribosylation factor c1
comp42494_c0_seq4	1.24664	0.00014319	transcription factor iiia
comp38146_c2_seq1	-1.70403	0.00014336	triose phosphate phosphate translocator
comp42890_c0_seq6	1.93924	0.000144097	transcription factor bhlh130-like
comp18387_c0_seq1	-4.44585	0.000144392	probable protein abil5-like
comp30627_c1_seq1	-1.71427	0.000144496	tubulin alpha-6 chain
comp37727_c0_seq1	-1.32587	0.000144607	rna binding
comp38313_c1_seq2	-1.82089	0.000146177	probable inactive receptor kinase at5g58300-like
comp42695_c1_seq1	1.06699	0.000146328	protein
comp37088_c0_seq2	-3.49319	0.000146742	protein breast cancer susceptibility 1 homolog
comp41036_c0_seq2	-1.28134	0.000147932	gdp-mannose pyrophosphorylase
comp23145_c0_seq1	-2.29365	0.000148092	protein lurp-one-related 15-like
comp30627_c0_seq1	-1.43275	0.000148092	tubulin alpha-4 chain-like
comp42879_c1_seq1	-2.61207	0.000148092	condensin-2 complex subunit d3-like
comp42983_c0_seq15	-6.66828	0.000148141	erd6-like transporter
comp36197_c0_seq1	-4.7635	0.000148141	auxin-regulated expressed
comp39326_c0_seq1	-1.29737	0.000148141	btb poz domain-containing protein at1g30440-like
comp38839_c0_seq1	1.93531	0.000148271	PREDICTED: uncharacterized protein LOC100810238
comp38488_c1_seq1	-1.59307	0.000148304	protein
comp22474_c0_seq1	-1.44075	0.000148588	cucumber peeling
comp35112_c1_seq1	2.08682	0.00015008	map kinase-like protein
comp30734_c0_seq1	1.3592	0.000150574	calcium-binding protein cml42
comp35160_c0_seq1	1.25656	0.000151024	regulator of vps4 activity in the mvb pathway protein
comp44197_c0_seq1	-1.48495	0.000151435	gtp-binding protein
comp41131_c0_seq1	-2.1051	0.000151435	leucine-rich repeat family protein
comp35773_c0_seq2	2.30899	0.000151435	-trehalose-phosphate synthase
comp38336_c1_seq1	1.32301	0.000151435
comp39506_c0_seq1	1.08976	0.000153016	kdel motif-containing protein 1
comp31883_c0_seq1	2.86566	0.000153425	conserved hypothetical protein
comp34250_c0_seq1	-1.43214	0.000153863	nucleoside diphosphate kinase 3
comp42008_c1_seq2	1.13341	0.000153863	serine threonine-protein kinase ht1-like
comp39157_c1_seq1	-2.68043	0.000153952	atp binding
comp22560_c0_seq2	-1.78463	0.000154082	hd domain class transcription factor
comp37262_c0_seq1	-1.93991	0.000154347	40s ribosomal protein s9
comp30251_c0_seq1	-1.28129	0.000156119	udp-glucose -dehydratase
comp21677_c0_seq1	2.13065	0.000156152	wrky transcription
comp36041_c0_seq1	1.93808	0.000156327	PREDICTED: uncharacterized protein LOC100242133
comp34420_c0_seq1	-1.25639	0.000156327	protein kinase g11a-like
comp19969_c0_seq1	-1.44614	0.000156327	10 kda chaperonin
comp39800_c0_seq1	-1.49729	0.000156385	beta-d-glucan exohydrolase-like protein
comp29183_c0_seq1	1.80969	0.000156908	protein
comp42410_c2_seq1	-1.99076	0.000158822	kdel motif-containing protein 1
comp40186_c1_seq1	1.34348	0.000158822	bzip transcription factor bzip114
comp37681_c0_seq1	2.611	0.000158822	threonine aldolase
comp27757_c0_seq1	-2.53544	0.000158822
comp33473_c0_seq1	-3.22542	0.000159374	probable 1-deoxy-d-xylulose-5-phosphate chloroplastic-like
comp36804_c0_seq1	-1.83153	0.000159644	pheromone receptor-like protein
comp33828_c0_seq3	1.74994	0.000159815	-like protein
comp58517_c0_seq1	3.65406	0.000159938	PREDICTED: uncharacterized protein LOC100253658
comp36297_c1_seq1	-2.07105	0.00015994
comp37469_c1_seq1	-6.77607	0.000160336	predicted protein
comp26766_c1_seq1	-2.65965	0.000160336	cucumisin
comp30906_c0_seq1	1.22338	0.000160676	chloroplast processing peptidase
comp40668_c1_seq2	1.79701	0.000162613	endo- - -beta-d-
comp33307_c0_seq1	-3.24851	0.000163347	predicted protein
comp44629_c0_seq1	3.82323	0.000164314
comp19468_c0_seq1	-1.35943	0.000165524	nonclathrin coat protein zeta2-cop
comp43554_c0_seq1	-2.02236	0.000165575	rad3-like dna-binding helicase protein
comp42760_c0_seq1	-1.91896	0.000166205	proline-rich glycoprotein
comp31353_c0_seq1	2.09946	0.000166375	protein
comp36464_c1_seq2	-1.93914	0.000166375	conserved hypothetical protein
comp36517_c0_seq1	-2.33415	0.000166375	probable pectate lyase 12-like
comp35295_c1_seq2	1.13143	0.000167048	cbl-interacting serine threonine-protein kinase 3
comp42482_c0_seq2	-1.26572	0.00016775	armadillo repeat-containing kinesin-like protein 2
comp39726_c0_seq2	1.18138	0.000168053	telomere repeat-binding protein 5-like
comp40289_c0_seq4	-2.18695	0.000168053	erd6-like transporter
comp38991_c1_seq1	-1.76351	0.000168053	lin-54-like protein
comp35858_c0_seq3	4.7793	0.000168053	dna binding
comp43767_c0_seq3	1.37531	0.000169363	callose synthase
comp10372_c0_seq1	-4.03072	0.000169446	dna (cytosine-5)-methyltransferase drm2
comp39753_c0_seq1	-1.83534	0.000169446	probable leucine-rich repeat receptor-like protein kinase at1g68400-like
comp40162_c0_seq1	-1.75663	0.000170046	nodulin family protein
comp42458_c0_seq1	-1.43636	0.000170046	receptor-like kinase
comp40007_c0_seq1	-1.31991	0.000170609	nodulin-like protein
comp42267_c0_seq2	1.42152	0.000170609	two-component response regulator arr
comp32079_c0_seq1	1.3552	0.000170998	hydrogen peroxide induced protein 1
comp32547_c0_seq1	1.95071	0.000171058	potassium transporter
comp43330_c0_seq3	1.31816	0.000171654	nitrilase 1
comp43179_c0_seq2	1.75519	0.000171778	protein
comp32545_c0_seq1	7.7329	0.000171778	gtp-binding protein ras-like protein
comp41706_c1_seq1	1.64404	0.000173163	flavonol synthase flavanone 3-
comp36419_c0_seq1	-1.37678	0.000173306	uridylate kinase
comp39481_c0_seq1	2.59752	0.00017506
comp39381_c0_seq1	-1.57344	0.000175545	adenylate kinase
comp41459_c0_seq1	1.5749	0.000176967	protein
comp36668_c0_seq1	-2.00019	0.000176967	ring-h2 finger protein atl13
comp38960_c0_seq3	-1.5779	0.000177641	protein casp
comp38980_c0_seq3	-1.61078	0.000177695	cxe carboxylesterase
comp40022_c0_seq5	1.17784	0.000177695
comp33782_c0_seq1	-1.18187	0.000179301	protein
comp40325_c2_seq2	-1.29369	0.000179369	gtp-binding protein
comp28086_c0_seq1	-2.47272	0.000179369	protein
comp43170_c0_seq2	-1.42426	0.000179369	t-complex protein 1 subunit alpha-like
comp43677_c2_seq9	-8.4478	0.00017969	g-type lectin s-receptor-like serine threonine-protein kinase at4g27290-like
comp23151_c0_seq1	1.47557	0.000179918	protein
comp42400_c0_seq1	-2.81261	0.000180166	trichome birefringence-like 37 protein
comp33008_c0_seq1	-2.3896	0.000181822	kinase interacting protein 1 -like
comp36510_c0_seq2	1.45903	0.00018241	hypothetical protein MTR_4g010330
comp2615_c0_seq1	-6.72235	0.000182563	stigma-specific stig1 family protein
comp40393_c0_seq1	1.146	0.000182925	at5g41790-like partial
comp35609_c0_seq1	-1.51203	0.000182925	glycoside hydrolase family 28 protein
comp40811_c1_seq1	-2.58283	0.000182931
comp38432_c1_seq1	-3.67858	0.000183244	protein cypro4-like
comp36567_c0_seq2	-2.9009	0.000183526	dna primase large subunit
comp42279_c0_seq4	2.20095	0.000183635	tp53 regulating kinase
comp43984_c0_seq1	-1.104	0.000184007	triosephosphate isomerase
comp32574_c1_seq1	-1.65135	0.000184754	leucoanthocyanidin reductase
comp42635_c0_seq1	-7.95942	0.000186041	digestive organ expansion factor-like protein
comp17645_c1_seq1	-2.9795	0.000186313	alkaloid o-methyltransferase related
comp29852_c1_seq1	-1.3625	0.000187613	serine carboxypeptidase-like 45-like
comp40623_c3_seq6	1.43183	0.000187809	mate efflux family protein
comp43709_c0_seq7	1.47258	0.000188557	mitochondrial chaperone bcs1
comp34079_c1_seq1	1.6453	0.000189013	peroxisomal membrane 22 kda (mpv17 pmp22) family protein
comp30902_c0_seq3	-3.84719	0.000189389	zinc finger swim domain-containing protein
comp42393_c2_seq15	-1.44581	0.000192474	serine threonine-protein phosphatase pp1 isozyme 2
comp44045_c0_seq1	-1.2011	0.000192969	kinesin heavy
comp42517_c1_seq1	-2.23413	0.000193126	phragmoplast-associated kinesin-related protein
comp39767_c1_seq1	-2.37274	0.000193289	kinesin-like protein
comp30870_c0_seq1	-2.01076	0.000193289	ankyrin repeat-containing
comp35292_c1_seq1	-3.31329	0.000193863	pollen-specific protein c13
comp40412_c0_seq5	4.01085	0.000193863	protein
comp35140_c0_seq3	-4.48249	0.000194001	cyclin-dependent kinase
comp29586_c0_seq2	-2.36846	0.000195312	uncharacterized n-acetyltransferase p20
comp28648_c1_seq1	-2.69449	0.000196546	monocopper oxidase-like protein sku5
comp37748_c0_seq1	1.05998	0.000196664	esterase lipase thioesterase family protein
comp31267_c0_seq1	1.39629	0.000196712	PREDICTED: uncharacterized protein LOC100266275
comp39957_c1_seq1	1.29974	0.000198493	potassium transporter 8-like
comp39277_c2_seq10	1.02043	0.000199787	protein
comp35505_c0_seq2	1.10964	0.000199787	protein
comp40229_c0_seq3	-2.22684	0.000200457	protein
comp40668_c1_seq14	2.92513	0.000202615	endo- - -beta-d-
comp23202_c0_seq1	1.9191	0.000202615	protein
comp43697_c1_seq3	-2.02738	0.000202623	chromosome-associated kinesin
comp37835_c0_seq1	-2.69883	0.000202623	protein chloroplastic-like
comp40789_c0_seq1	1.46164	0.000202623	act domain-containing protein
comp41218_c1_seq2	-1.55112	0.00020335	protein
comp40208_c0_seq2	-2.28763	0.000203844	protein timeless homolog
comp38556_c0_seq1	-2.26443	0.000204178	protein
comp39299_c0_seq1	2.32783	0.000204416	auxin-induced protein 5ng4
comp41496_c0_seq2	-2.67924	0.000204416	21 kda protein
comp41898_c0_seq4	1.43126	0.000204416	protein
comp32193_c0_seq1	-3.13035	0.000204587	upf0392 protein rcom_0530710-like
comp43330_c0_seq8	1.53765	0.000204851	nitrilase 1
comp38866_c0_seq1	-1.22752	0.000205113	probable serine threonine-protein kinase at1g54610-like
comp38278_c2_seq1	1.10221	0.000205122	at3g04350 t6k12_3
comp36111_c1_seq1	-1.52893	0.000205397	sugar transport protein 5-like
comp39082_c0_seq1	-1.38956	0.000205575	-like phosphatidylinositol transfer-like protein
comp29907_c0_seq1	-4.12411	0.000205575
comp36393_c0_seq2	2.49383	0.000206357	cytochrome p450 82a3-like
comp30391_c1_seq1	2.93636	0.000207158	s-adenosylmethionine decarboxylase
comp40098_c0_seq1	-1.59928	0.000207741	cytochrome b6 f complex subunit iv
comp37383_c0_seq1	-3.22908	0.000208279	proline-rich protein
comp34569_c0_seq1	1.21046	0.000208695	dna binding
comp41010_c0_seq1	1.42812	0.000209258	uncharacterized membrane protein ylr241w-like
comp19880_c0_seq1	4.24966	0.000209617	probable wound-induced protein
comp29138_c0_seq1	-1.31663	0.000209799	zinc finger protein constans-like protein
comp42380_c0_seq8	1.57892	0.000209929
comp19220_c0_seq1	-2.95471	0.000210203
comp38975_c0_seq5	2.33674	0.000210876	khg kdpg aldolase
comp35201_c0_seq1	-1.06157	0.000211563	-trehalose-phosphate synthase
comp42329_c0_seq1	-1.19823	0.000212767	ran gtpase activating protein 2
comp33559_c0_seq2	1.63905	0.000212767	s-adenosylmethionine:2-demethylmenaquinone methyltransferase-like
comp31753_c0_seq1	6.3253	0.000212767	dormancy auxin associated-like partial
comp29753_c0_seq1	-2.8969	0.000212825	predicted protein
comp37152_c0_seq1	-2.99956	0.000212825	cytochrome p450
comp38373_c0_seq2	-3.06232	0.0002134	serine-rich protein
comp35681_c0_seq3	1.91091	0.000213417	protein
comp23897_c1_seq1	-6.78936	0.000213417	protein
comp33159_c0_seq1	1.79844	0.000213417	nac transcription factor-like 9
comp37938_c1_seq1	-1.64092	0.000214467	protein kinase pvpk-1-like
comp17798_c0_seq1	3.69546	0.000214528	PREDICTED: uncharacterized protein LOC100267886
comp33140_c1_seq1	-1.65393	0.000214715	monocopper oxidase-like protein sku5-like
comp111932_c0_seq1	1.83911	0.000214715	accelerated cell death partial
comp32718_c1_seq1	2.86145	0.000215403
comp42077_c2_seq7	-2.23386	0.000215403	protein
comp40677_c1_seq5	2.50323	0.000216272	inactive beta-amylase 4
comp30526_c1_seq1	-1.55918	0.000217546	probable udp-sugar transporter protein slc35a5-like
comp40181_c0_seq1	-1.58041	0.000217638	dna excision repair protein ercc-6-like
comp42471_c1_seq4	-2.53713	0.00021855	beta-galactosidase 3-like
comp35843_c0_seq1	-1.58792	0.000218775	protein
comp43054_c0_seq5	1.36008	0.000218775	probable disease resistance protein at5g66900-like
comp32148_c1_seq1	1.7522	0.000218775	transposon mutator sub-class
comp32589_c0_seq2	-1.9775	0.000219279	arogenate prephenate dehydratase
comp35430_c0_seq1	-3.34684	0.00021959	protein phosphatase 2c
comp41428_c0_seq1	-1.902	0.000219995	dna-damage-repair toleration protein drt100
comp21849_c0_seq1	2.24831	0.000219995	early response to dehydration 15-like protein
comp24661_c0_seq1	1.81879	0.000219995	heavy-metal-associated domain-containing protein
comp42800_c0_seq4	-1.92776	0.000220861	zinc finger
comp19834_c0_seq1	-2.09658	0.00022151	gonadotropin beta chain
comp41593_c0_seq1	1.37763	0.00022151	f-box kelch-repeat protein skip11
comp22515_c0_seq1	1.16543	0.000221967	cathepsin b-like
comp27644_c0_seq1	1.04606	0.000221967	citrate synthase
comp41585_c0_seq1	4.24112	0.000221967	f-box family protein
comp22612_c0_seq1	2.94382	0.000221967	af370611_1 protein
comp31067_c1_seq1	-2.37489	0.000221967	galactosyltransferase family protein
comp42983_c0_seq25	-7.46942	0.000221967	sugar transporter erd6-like 7
comp39747_c1_seq2	3.2283	0.000221967	mitogen-activated protein kinase 3
comp30488_c1_seq1	-1.31818	0.000222091	dehydroquinate dehydratase shikimate dehydrogenase
comp27930_c0_seq1	-2.03089	0.00022312	PREDICTED: uncharacterized protein At5g01610-like
comp41095_c4_seq1	4.93428	0.000223903	protein
comp38234_c2_seq1	1.25097	0.000223916	arginine serine-rich splicing
comp39486_c0_seq1	1.05312	0.000224082	map kinase phosphatase
comp39887_c0_seq2	-1.59155	0.00022426	dna replication licensing factor mcm3-like protein
comp39368_c0_seq9	-3.1959	0.000225155	zinc-finger domain of monoamine-oxidase a repressor r1 protein
comp37604_c0_seq1	-5.89218	0.000226277
comp42686_c0_seq5	-3.08008	0.000226725	eh domain-containing protein 1-like
comp38646_c0_seq1	-1.09494	0.000226725	kinesin-like calmodulin-binding protein homolog
comp35144_c0_seq1	-1.41955	0.000226981	endo-beta- -glucanase
comp43882_c0_seq1	-1.75514	0.000226981	peroxiredoxin-2e- chloroplastic-like
comp32785_c0_seq1	2.00599	0.000226981
comp36975_c0_seq1	1.10876	0.000227699	aspartic proteinase-like protein 2-like
comp20764_c0_seq1	-2.81394	0.000228675	had subfamily iiib acid phosphatase
comp39917_c0_seq2	-1.2381	0.000229037	s-adenosyl-l-methionine-dependent methyltransferase-like protein
comp41921_c3_seq1	-1.85508	0.000230885	protein
comp29514_c0_seq1	-3.26854	0.000232067	predicted protein
comp30487_c1_seq2	-3.19654	0.000232754	gdsl esterase lipase
comp39176_c0_seq1	1.23428	0.000234212	plac8 family protein
comp24909_c1_seq1	-3.52914	0.00023434
comp32713_c1_seq1	1.0017	0.00023434	auxilin-like protein
comp43576_c0_seq4	1.95868	0.000234424	udp-glycosyltransferase 75d1-like
comp36392_c0_seq1	-1.63833	0.000234424	rop guanine nucleotide exchange factor 1-like
comp43035_c1_seq15	2.06495	0.000235423	nodulin 21 -like transporter family protein
comp38975_c3_seq1	3.16163	0.000236685
comp39054_c2_seq1	1.46564	0.000237455	probable salt tolerance-like protein at1g78600-like
comp39344_c0_seq1	-1.27869	0.000237696	hexokinase- chloroplastic-like
comp37212_c0_seq1	-2.24079	0.000238746	pachytene checkpoint protein 2 homolog
comp33590_c0_seq1	-1.51634	0.000238746	pyrophosphate-energized vacuolar membrane proton
comp39325_c0_seq1	-1.00357	0.000238746	pentatricopeptide repeat-containing protein
comp40040_c0_seq1	-1.69146	0.000238956	protein
comp32571_c0_seq1	1.08285	0.000239453	protein binding
comp36626_c1_seq1	1.35318	0.000239455	lrr receptor-like serine threonine-protein kinase gso2-like
comp42242_c0_seq1	-1.76772	0.000240105	polyribonucleotide nucleotidyltransferase
comp40086_c0_seq1	-1.11633	0.000242619	2-oxoglutarate malate translocator
comp23201_c0_seq1	-2.20949	0.000243136	glycosyl hydrolase family 9 protein
comp39627_c1_seq1	1.12338	0.000243658	triacylglycerol lipase 1-like
comp36061_c0_seq1	-1.67276	0.000245238	une1-like protein
comp21125_c0_seq1	2.7992	0.000245238
comp32262_c0_seq2	1.13071	0.000247239	ubiquitin-conjugating enzyme e2 13
comp40856_c0_seq2	-1.77538	0.000247239	thioredoxin-like protein chloroplastic-like
comp41847_c0_seq2	-2.00758	0.000247727	gdsl esterase lipase
comp44089_c0_seq1	2.11047	0.000247755	serine-type endopeptidase inhibitor
comp40951_c0_seq5	1.20861	0.000247905	PREDICTED: uncharacterized protein LOC100855240
comp38587_c0_seq4	-2.26902	0.000248298	amino acid permease
comp43762_c0_seq15	9.79222	0.000248366	regulator of nonsense transcripts-like protein
comp26161_c0_seq1	-1.21039	0.000248541	protein
comp30841_c0_seq2	-1.39195	0.000249691	protein
comp38564_c2_seq1	-1.43996	0.000249756	c2h2-type zinc finger protein
comp43160_c0_seq13	3.36899	0.000251573	cytochrome p450
comp43634_c0_seq3	-1.48887	0.000253151	major facilitator protein
comp37010_c0_seq3	2.66997	0.000254314	diphosphoinositol polyphosphate
comp42997_c0_seq1	1.81923	0.000257036	caffeic acid 3-o-methyltransferase
comp40010_c0_seq1	1.18674	0.000257036	1-aminocyclopropane-1-carboxylate oxidase
comp42363_c1_seq3	-1.0801	0.000257803	phenylalanine ammonia-lyase
comp23685_c0_seq1	-2.07151	0.00025792	rna-binding crs1 domain protein
comp42081_c0_seq1	-1.62838	0.000258309	cycloeucalenol cycloisomerase
comp41675_c0_seq2	-3.07094	0.000260043	kinesin-like protein kif22-like
comp33808_c1_seq1	-1.53509	0.000261641	s-adenosylmethionine synthase 3
comp38697_c0_seq2	4.051	0.000261906	2-succinylbenzoate- ligase
comp41277_c0_seq1	-2.46424	0.000262089	cyclin b3-1
comp39579_c0_seq1	-6.43965	0.000262583	serine carboxypeptidase-like 18-like
comp42180_c2_seq6	11.7407	0.00026341	phospholipase d delta
comp42720_c0_seq1	-1.30331	0.000263838	glycerophosphodiesterase-like protein
comp39975_c0_seq2	1.08853	0.000263838	elongation factor
comp39367_c0_seq1	-1.66205	0.000263838	probable carboxylesterase 7-like
comp32719_c1_seq1	-2.99711	0.000264091	carboxypeptidase d
comp39409_c0_seq2	-3.6381	0.000264747	serine threonine protein kinase
comp43584_c2_seq12	-1.85179	0.000264892	beta-amyrin synthase
comp41419_c0_seq1	1.07506	0.000264892	u-box domain-containing protein 33-like
comp30616_c0_seq2	-7.32204	0.00026557	transposon mutator sub-class
comp42300_c0_seq1	-1.20665	0.00026557	receptor-like protein kinase
comp33804_c0_seq2	1.80963	0.000265676
comp36494_c0_seq1	1.49751	0.000268888	triacylglycerol lipase sdp1-like
comp37712_c0_seq7	1.79573	0.000269196	transducin wd-40 repeat-containing protein
comp42180_c2_seq4	11.2088	0.000269196	phospholipase d delta
comp42952_c0_seq4	1.97026	0.000269196	f-box family protein
comp28100_c0_seq1	-2.13736	0.000269555	cupredoxin-like protein
comp39981_c0_seq2	1.02289	0.000271448	e3 ubiquitin-protein ligase upl4-like
comp41058_c0_seq2	-3.20363	0.000271448	nitrate and chloride transporter
comp40685_c0_seq1	-1.38107	0.000271448	expansin
comp28480_c0_seq1	-1.47292	0.000272688	isoamylase
comp36860_c1_seq1	-2.122	0.000272688	transducin wd40 domain-containing protein
comp34621_c0_seq1	-1.76669	0.000273066	anthocyanidin -o-glucosyltransferase-like
comp42440_c0_seq1	-1.43584	0.000273066	pentatricopeptide repeat-containing protein at3g49240-like
comp18950_c0_seq1	3.39374	0.000273066	PREDICTED: uncharacterized protein LOC100246308
comp39766_c0_seq1	-2.19518	0.000273332	protein
comp35827_c0_seq1	-1.37629	0.000274724	dihydrolipoyl dehydrogenase
comp42908_c0_seq25	-9.25388	0.000275644	chaperonin cpn60-like mitochondrial-like
comp30144_c0_seq1	-1.49259	0.000276573	isoflavone reductase homolog
comp40565_c0_seq1	-1.09045	0.000276616	beta-ketoacyl-acp synthase iii
comp40412_c0_seq3	3.88448	0.00027714	uncharacterized calcium-binding protein at1g02270-like
comp33554_c0_seq1	1.11311	0.000277661	-like protein
comp32541_c0_seq1	-4.74659	0.000278609
comp43174_c1_seq1	-1.56172	0.000279219	tbc domain-containing protein
comp36444_c1_seq1	1.81886	0.000279219	disease resistance protein at3g14460-like
comp42472_c0_seq3	3.49735	0.000279219	sensitive to freezing 6 protein
comp41532_c0_seq1	-1.46241	0.000279957	protein brushy
comp40350_c0_seq2	-2.02414	0.000279957	protein
comp38531_c0_seq2	1.16839	0.000280643	protein
comp30393_c0_seq1	-1.56879	0.000281106	protein
comp42439_c2_seq1	-1.79555	0.000281106	phosphatidylinositol 4-kinase type 2-beta
comp23623_c0_seq1	-3.76634	0.000282014
comp39734_c1_seq3	1.26452	0.000283164	transcription factor tfiid
comp39224_c0_seq1	-3.23811	0.000283485	protein
comp38843_c0_seq1	-1.18487	0.000283702	protein
comp37923_c0_seq1	1.939	0.0002845	cbl-interacting serine threonine-protein kinase 1-like
comp34548_c0_seq1	1.54706	0.000284517	f-box family protein
comp31092_c0_seq1	-3.21263	0.000285772	amino acid permease
comp23372_c0_seq1	-2.08099	0.000285772	universal stress protein a-like protein
comp43419_c0_seq5	1.03517	0.000285772	meiotically up-regulated gene 66 protein
comp30605_c0_seq1	-1.51073	0.000285772	glutathione s-transferase
comp37205_c0_seq1	-1.75993	0.000285772	rapid alkalinization factor preproprotein
comp29167_c0_seq1	2.16492	0.000285772	protease inhibitor seed storage lipid transfer protein family protein
comp33392_c0_seq2	-1.17665	0.000285772	dual specificity protein phosphatase family protein
comp42476_c0_seq1	1.23052	0.000285772	probable peptide nitrate transporter at1g59740-like
comp43249_c0_seq2	1.28732	0.000286341	vacuolar sorting protein 9 domain-containing protein
comp38734_c0_seq4	7.85211	0.000286627	protein
comp32420_c0_seq1	-4.13451	0.000286627	protein
comp41459_c0_seq7	1.22547	0.000286746	dead-box atp-dependent rna helicase 56
comp33699_c0_seq1	-1.65227	0.000286809	dof zinc finger protein
comp35753_c0_seq1	-1.27128	0.000287321	lin-54-like protein
comp19535_c0_seq2	1.03314	0.000288056	hit zinc finger and papa-1-like domain-containing protein
comp22952_c0_seq1	-1.16768	0.000288712	protein disulfide isomerase l-2
comp21531_c1_seq1	-2.95594	0.000290422	xyloglucan endotransglucosylase hydrolase protein a
comp43226_c5_seq1	1.25902	0.000290618	transcription factor bhlh66
comp40125_c0_seq2	1.13269	0.000290913	oxysterol-binding protein
comp42122_c1_seq1	-2.01884	0.000293543	dna polymerase alpha subunit b
comp42700_c0_seq12	-2.83256	0.000293646	protein
comp40636_c0_seq1	-1.74719	0.000293646	n-acetyl-gamma-glutamyl-phosphate reductase
comp36861_c0_seq1	1.27122	0.000293952	predicted protein
comp33083_c0_seq1	-2.05209	0.000294081	conserved hypothetical protein
comp29975_c0_seq1	-1.45286	0.000294081	blue copper-like protein
comp42884_c2_seq4	2.12721	0.000294081	cytochrome p450 82a3-like
comp33786_c0_seq2	2.70938	0.000294081
comp28041_c0_seq1	-1.57864	0.000294081	r2r3-myb transcription
comp42914_c1_seq7	-6.48234	0.000294573	protein
comp40522_c0_seq1	-2.25802	0.000294692	c2 domain-containing protein
comp42135_c1_seq1	-2.77722	0.000296982	serine carboxypeptidase-like 18-like
comp37139_c0_seq1	-1.77302	0.000299125	abhydrolase domain
comp32751_c0_seq1	3.40809	0.000300486	protein
comp43584_c2_seq7	-1.86233	0.000300486	beta-amyrin synthase
comp40221_c0_seq1	1.13004	0.000300555	carbonic anhydrase
comp34287_c0_seq1	1.71964	0.000301333	ankyrin repeat-containing protein
comp35395_c0_seq1	-1.51984	0.00030184	uncharacterized gpi-anchored protein at4g28100-like
comp42294_c2_seq1	1.52325	0.000305598	ketose-bisphosphate aldolase class-ii-like protein
comp37574_c0_seq1	-1.09439	0.000305791	acetyl-coenzyme a carboxylase carboxyl transferase subunit alpha
comp36477_c0_seq1	-2.95345	0.000307479	gata transcription factor
comp37608_c1_seq1	-1.33643	0.000307802	methylenetetrahydrofolate reductase
comp33792_c0_seq1	-1.27949	0.000307802	endo- - -beta-d-
comp41432_c0_seq1	1.09668	0.000308058	indole-3-acetic acid-amido synthetase
comp37252_c1_seq1	-2.1695	0.000308058	laccase 110b
comp38270_c0_seq3	-7.2182	0.000309198	plastidic glucose transporter 3
comp34020_c0_seq1	-1.91869	0.00030945	udp-glucose dehydrogenase
comp7902_c0_seq1	-3.28447	0.000309624	protein
comp35679_c0_seq1	-1.64839	0.000310096	e3 ubiquitin-protein ligase os04g0590900-like
comp34593_c0_seq1	1.42983	0.000310234	executer1 chloroplast
comp43194_c0_seq1	-1.42699	0.000310748	protein
comp39803_c2_seq1	-1.83509	0.000311751	rac gtpase activating protein
comp41227_c0_seq1	2.83844	0.000312583	dehydration-responsive element-binding protein 2c-like
comp38057_c0_seq2	-3.52208	0.000312583	subtilase family protein
comp19151_c0_seq1	-2.58019	0.000312583	protein
comp34375_c0_seq1	-1.551	0.000312583	auxin influx carrier component
comp20038_c0_seq1	1.91239	0.000315914	sigma factor binding protein
comp32663_c1_seq2	1.25839	0.000318978	nuclear poly polymerase
comp30120_c0_seq1	1.06869	0.000319529	nadph--cytochrome p450 reductase-like
comp41751_c0_seq12	-7.19188	0.000321038	root phototropism protein 3-like
comp29822_c0_seq1	6.94135	0.000321038
comp36110_c1_seq1	0.956908	0.000321038	rna-binding protein
comp18484_c0_seq1	-3.44006	0.000321038	dna binding
comp40458_c0_seq1	-1.83083	0.000321824	transmembrane protein
comp43452_c1_seq1	-2.30305	0.000321989	multicopper oxidase
comp25385_c0_seq1	-4.26253	0.000322136	progesterone 5-beta-reductase
comp32688_c0_seq1	-2.63852	0.000323103	b2 protein
comp41699_c0_seq1	-2.14146	0.000323159	protein
comp36120_c0_seq1	-1.79994	0.000323782	protein
comp30872_c0_seq1	4.70345	0.000323782	cytochrome p450
comp42471_c2_seq1	-3.1872	0.000323782	beta-galactosidase 3-like
comp30324_c0_seq3	1.56203	0.000323782	long chain acyl- synthetase 4-like
comp35924_c0_seq1	-1.21025	0.000323782	nicotiana lesion-inducing like
comp43654_c1_seq3	1.2052	0.000323782	endoribonuclease dicer homolog 1-like
comp35768_c0_seq2	-7.30262	0.000326184	protein
comp37915_c0_seq2	2.33574	0.000326449	phototropic-responsive nph3-like protein
comp42747_c1_seq2	-1.42499	0.000326449	biotin carboxylase precursor
comp37928_c4_seq5	-1.62743	0.000326449	chitinase-like protein 2
comp37463_c0_seq1	-1.7281	0.000329182	major facilitator protein
comp34858_c0_seq1	-1.65808	0.000329746	atp binding microtubule motor family protein
comp35200_c1_seq27	0.923149	0.000329768	protein kinase
comp38939_c0_seq11	-2.28036	0.000330865	chromomethylase 2
comp33401_c1_seq1	-2.57002	0.000330865	tetraspanin family protein
comp30312_c0_seq1	0.97767	0.000330865	pollen ole e 1 allergen and extensin family protein
comp34576_c0_seq1	-1.15401	0.000331562	transcription factor bhlh62-like
comp38432_c5_seq1	-2.24204	0.000331562	protein cypro4-like
comp39625_c0_seq1	-2.40871	0.000331562	histone h2b
comp32061_c0_seq1	-2.13021	0.000331562	flavonoid 3 -hydroxylase
comp19458_c0_seq1	1.66046	0.000332666	udp-glucose 4-epimerase
comp40122_c0_seq1	1.61337	0.000332787	auxin-induced protein
comp38384_c0_seq1	-1.19858	0.000333427	ankyrin repeat-containing
comp20032_c0_seq1	-1.34123	0.000334116	protein
comp43768_c1_seq15	-4.33632	0.000334741	tpx2 (targeting protein for xklp2) protein family
comp40088_c0_seq8	1.13462	0.000335102	alpha- glucan phosphorylase l chloroplastic amyloplastic-like
comp42774_c0_seq4	3.4983	0.000336701	ring u-box domain-containing protein
comp39225_c0_seq3	-1.04394	0.00033749	aldose 1-
comp44202_c0_seq1	-1.55973	0.000337518	beta- -glucanase
comp33893_c0_seq1	-1.44437	0.000338772	glutamate dehydrogenase 1
comp38107_c0_seq2	-1.50117	0.00033894	protein
comp36910_c0_seq1	-6.41259	0.00033914	structural constituent of cell
comp28458_c0_seq2	-2.04423	0.000339157	blue copper protein
comp19476_c0_seq1	-1.66371	0.000339697
comp36391_c0_seq2	2.71588	0.000339697	sodium-coupled neutral amino acid transporter
comp36391_c0_seq1	1.85667	0.000341168	sodium-coupled neutral amino acid transporter
comp26746_c0_seq1	3.91603	0.000341827	syringolide-induced protein b15-3-5
comp40701_c1_seq1	-1.11531	0.000342402	coatomer alpha
comp20006_c0_seq1	-1.16969	0.000344255	duf246 domain-containing protein at1g04910-like
comp42365_c0_seq4	-1.23943	0.000344255	bzip transcription factor atb2
comp39349_c0_seq1	-1.74237	0.000345637	s-locus-specific glycoprotein
comp36105_c0_seq3	-1.98551	0.00034615	uncharacterized protein
comp33492_c0_seq1	-3.42533	0.00034615	protein
comp21940_c0_seq2	-2.65363	0.00034615	protein
comp32153_c0_seq1	-1.17605	0.00034615	dicarboxylate tricarboxylate carrier
comp29152_c0_seq2	1.08146	0.000347226	tbp-associated factor 7
comp32322_c0_seq1	1.68563	0.000348988	inducer of cbf expression 1
comp38535_c1_seq2	-1.62847	0.000350386	15-cis-zeta-carotene isomerase
comp37608_c0_seq1	-1.31235	0.000351629	methylenetetrahydrofolate reductase
comp43378_c2_seq1	-1.66144	0.000352372	expansin
comp24884_c0_seq1	-2.67706	0.000352633	multidrug resistance
comp41223_c1_seq1	-2.32288	0.000353365	cytochrome p450
comp43937_c0_seq1	-1.10516	0.000353365	glycine-rich protein 2b-like
comp35837_c0_seq1	-1.75726	0.000355355	fasciclin-like arabinogalactan protein 4
comp33140_c0_seq1	-1.58376	0.000355705	monocopper oxidase-like protein sku5
comp26844_c0_seq1	-2.65414	0.000356214	myb-related protein 3r-1-like
comp32382_c0_seq10	1.06928	0.000356264	arginine serine-rich-splicing factor rsp40-like
comp43353_c0_seq3	-5.43359	0.00035844	anthocyanidin 3-o-glucosyltransferase 5-like
comp41104_c0_seq1	-1.31075	0.000359473	protein iq-domain 1-like
comp32338_c0_seq1	-1.34843	0.000359792	abc transporter b family member 1-like
comp38922_c1_seq1	1.16824	0.000359792	protein
comp38063_c0_seq4	2.06317	0.000359792	methylcrotonoyl- carboxylase subunit alpha
comp33432_c0_seq1	1.25042	0.000360319	solute carrier family 25 member 44-like
comp41699_c0_seq2	-6.51664	0.000361408	protein
comp32093_c0_seq1	0.99959	0.000361876	probable serine threonine-protein kinase at1g54610-like
comp43655_c2_seq9	2.7845	0.000362103	disease resistance protein at3g14460-like
comp34668_c0_seq1	-2.27933	0.000362642	protein kinase-like protein
comp33467_c0_seq2	-2.95031	0.000363897	arabinogalactan peptide 20
comp40383_c2_seq1	-1.17801	0.000366339	nsp-interacting kinase 1
comp21531_c0_seq1	-3.17894	0.000366339	xyloglucan endotransglucosylase hydrolase protein a
comp33441_c0_seq1	-1.14604	0.000367608	unnamed protein product
comp39341_c0_seq1	-1.21946	0.00036771	delta -sterol-c5 -desaturase
comp42277_c0_seq2	-4.01573	0.00036932	udp-
comp38510_c0_seq1	-1.14494	0.00036932	ripening-related hydrolase-like protein
comp39785_c0_seq1	-1.50134	0.000370114	protein
comp33184_c0_seq1	-3.14091	0.000370302	mitotic cyclin a1-type
comp33590_c2_seq2	-1.50771	0.000370465	pyrophosphate-energized vacuolar membrane proton pump
comp40685_c1_seq1	2.86459	0.000371399	protein
comp43238_c3_seq2	2.19463	0.000372739	probable disease resistance protein at5g66900-like
comp33526_c0_seq1	-4.72708	0.00037342	mazg nucleotide pyrophosphohydrolase domain protein
comp41413_c1_seq3	-1.3723	0.00037342	auxin-induced protein pcnt115
comp39791_c0_seq1	-1.616	0.000375319	malonyl- :acyl carrier protein transacylase
comp37632_c0_seq1	-1.59566	0.000375405	PREDICTED: uncharacterized protein LOC100266128
comp38295_c0_seq1	-1.02976	0.000375927	beta- gba2 type protein
comp33351_c0_seq1	-1.20452	0.000375927	nadh-cytochrome b5 reductase-like protein
comp36262_c0_seq1	-2.13199	0.000376142	f-box family protein
comp43169_c1_seq1	1.63078	0.000376143	aminopeptidase c
comp38004_c0_seq9	-7.6552	0.000376805	uncharacterized protein
comp33288_c1_seq1	-1.71842	0.000377587	protein
comp29005_c1_seq1	-1.41146	0.00038188	nucleotide-sugar transporter family protein
comp32404_c0_seq1	-1.79514	0.00038188	germin-like protein subfamily 2 member 4
comp36166_c1_seq1	2.89732	0.0003835	glutamate-gated kainate-type ion channel receptor subunit 5
comp38840_c0_seq1	-2.66486	0.000383508	dna polymerase epsilon subunit 2-like
comp44103_c0_seq1	-1.56298	0.000384267	protein
comp31991_c1_seq2	-2.48912	0.000385624	udp-glucuronic acid decarboxylase 1-like
comp30652_c2_seq1	0.967411	0.000385799	ankyrin repeat domain
comp36297_c0_seq1	-2.27195	0.000385835	actin
comp38804_c2_seq2	-1.6932	0.000386939	pectate lyase
comp36123_c0_seq4	3.40172	0.000388082	sorbitol transporter
comp39689_c0_seq2	-6.95796	0.000388973	protein
comp37712_c0_seq14	9.93745	0.00039004	transducin wd-40 repeat-containing protein
comp43709_c1_seq1	1.69694	0.000393041	mitochondrial chaperone bcs1
comp39310_c0_seq1	-1.92941	0.000393125	cytochrome p450
comp42247_c1_seq2	1.9686	0.000394272	beta-glucosidase 12
comp35667_c0_seq1	1.54803	0.000395895	protein zcf37
comp20097_c0_seq1	-1.52378	0.000396942	brassinosteroid-regulated protein bru1
comp30412_c0_seq1	-1.31766	0.000397465	auxin-induced protein 5ng4-like
comp43385_c2_seq6	-1.9046	0.000397996	protein
comp35119_c1_seq1	-1.49127	0.000398274	protein
comp35135_c0_seq1	-1.22637	0.00040083	mitochondrial nad-dependent malate dehydrogenase
comp42077_c2_seq8	1.08015	0.000401129	protein
comp33691_c0_seq1	1.73707	0.000403173	bon1-associated protein 2-like
comp35580_c1_seq1	1.09337	0.000403321	nucleobase ascorbate transporter
comp30466_c0_seq1	-1.57701	0.000403321	ketoacyl-acp reductase
comp40022_c1_seq1	1.15243	0.000403404	protein binding
comp32855_c0_seq1	-1.93603	0.000403404	calmodulin binding
comp37927_c0_seq1	-2.55398	0.000403404	cyclin-dependent protein
comp42126_c1_seq5	-1.85826	0.000403564	isp4-like protein
comp22836_c0_seq2	-1.58141	0.000404406	glyceraldehyde-3-phosphate dehydrogenase
comp34196_c0_seq2	-2.70337	0.000405101	PREDICTED: uncharacterized protein LOC100854383
comp36387_c0_seq1	1.09386	0.000405432	protein time for coffee
comp379326_c0_seq1	3.22294	0.000406567
comp42185_c3_seq1	-1.54168	0.000408231	disease resistance gene
comp39080_c0_seq2	-1.88144	0.000409003	xyloglucan galactosyltransferase
comp34332_c1_seq3	1.14151	0.000409078	fus-interacting serine-arginine-rich protein
comp39957_c1_seq4	1.4337	0.000409078	potassium transporter 8-like
comp34447_c0_seq8	-4.83473	0.000409258	polygalacturonase
comp31333_c2_seq1	-3.53512	0.000409258	calmodulin binding
comp39781_c1_seq7	-1.3305	0.000410151	serine carboxypeptidase-like 18-like
comp36902_c0_seq2	-2.39523	0.000412407	cinnamoyl reductase
comp36382_c0_seq1	1.56061	0.000413142	protein
comp38625_c0_seq2	2.9907	0.00041521	eg45-like domain containing protein
comp29135_c0_seq1	-1.66468	0.000415767	transmembrane protein 97
comp38164_c0_seq1	1.75581	0.000415893	oxidoreductase -like
comp25721_c0_seq1	-4.63537	0.00041753
comp43529_c1_seq6	7.76719	0.000420464	transducin wd40 domain-containing protein
comp48744_c0_seq1	2.80343	0.000422109	wrky transcription
comp32105_c0_seq1	3.73584	0.000422942	ethylene-responsive transcription factor erf061-like
comp35436_c0_seq1	0.992296	0.000422942	zinc finger ccch domain-containing protein
comp42260_c0_seq1	-1.64345	0.000424052	biotin synthase
comp43499_c0_seq2	-6.67807	0.000424149	transducin wd-40 repeat-containing protein
comp135676_c0_seq1	4.58757	0.000425134	conserved hypothetical protein
comp42413_c1_seq1	-3.33351	0.000425134	cytochrome p450
comp42983_c0_seq2	-2.06651	0.00042644	erd6-like transporter
comp32917_c0_seq2	-2.52708	0.00042644	conserved hypothetical protein
comp41950_c0_seq2	-1.57888	0.00042644	protein phosphatase 2c 15
comp38428_c0_seq1	1.35138	0.000426582	protein
comp58819_c0_seq1	3.77863	0.000426789	conserved hypothetical protein
comp28997_c0_seq1	-1.86895	0.000427243	sequence-specific dna binding transcription factor
comp39092_c0_seq1	1.15197	0.000427728	protein
comp39773_c5_seq5	-3.61763	0.000428591	multicopper oxidase
comp36451_c2_seq1	-1.33633	0.000431467	uncharacterized membrane protein at1g16860-like
comp29453_c0_seq1	-1.42358	0.000431611	60s acidic ribosomal protein p1
comp37670_c0_seq1	-1.95181	0.000432734	dentin sialophosphoprotein precursor-like protein
comp38593_c1_seq2	-1.80582	0.000433018	peroxidase 72
comp35686_c0_seq1	-1.30007	0.000433425	uridine 5 -monophosphate synthase
comp43580_c0_seq3	-1.51921	0.000435776	3-hydroxyisobutyryl- hydrolase-like protein
comp43132_c0_seq1	-0.994525	0.000436177	anthranilate phosphoribosyltransferase-like protein
comp41741_c0_seq4	-2.07564	0.000437092	cytochrome p450 82c4-like
comp21940_c0_seq1	-2.48234	0.000437471	protein
comp43318_c0_seq3	2.28276	0.000438128	light-inducible protein cprf2-like
comp22908_c1_seq1	-2.75363	0.00043898	histone h4
comp30425_c0_seq1	-1.23373	0.00043898	nadph dependent mannose 6-phosphate reductase
comp37754_c0_seq2	-2.00742	0.000439396	transferring glycosyl
comp34488_c0_seq1	-1.75322	0.00044018	PREDICTED: uncharacterized protein LOC100259371
comp24314_c0_seq2	-2.15346	0.000440798
comp32503_c0_seq1	-1.19143	0.000441782	phosphomannomutase
comp38086_c0_seq1	-2.6472	0.000442572	cell division control protein 45 homolog
comp28522_c0_seq1	-1.71425	0.000443452
comp39455_c0_seq1	-1.14826	0.000445778	nucleobase-ascorbate transporter 12-like
comp31125_c0_seq1	-2.1528	0.000447228	myb-related protein 315-like
comp40649_c0_seq1	-1.35906	0.000448178	strictosidine synthase family protein
comp42544_c1_seq1	-1.7702	0.000448222	dna-3-methyladenine glycosylase i
comp42614_c0_seq2	-3.14819	0.000450494	kinase like protein
comp31711_c1_seq1	-1.95387	0.000450685	anion exchanger family protein
comp118279_c0_seq1	2.98016	0.00045308	f-box fbd lrr-repeat protein
comp37769_c0_seq1	-1.03976	0.00045308	calnexin homolog
comp43751_c0_seq1	-1.21758	0.00045457	mitochondrial glycoprotein family protein
comp40528_c0_seq1	-2.04691	0.00045457	wd repeat and hmg-box dna-binding protein 1-like
comp36939_c0_seq1	-1.42512	0.00045457	protein
comp30514_c0_seq1	-1.08382	0.000455935	gdp-d-mannose-3 -epimerase
comp22985_c0_seq1	-1.49329	0.000455935	l-asparaginase
comp37928_c2_seq1	-2.72989	0.000456243	chitinase-like protein 2
comp41956_c0_seq3	8.60146	0.00045695	rhomboid family protein
comp41898_c0_seq2	1.16391	0.000457176	ganglioside-induced differentiation-associated protein
comp11611_c0_seq1	-4.0475	0.000457715	protein
comp38475_c0_seq2	2.48718	0.000457734	dna binding
comp37779_c0_seq1	-1.50735	0.000458706	transcription factor jumonji domain-containing protein
comp37416_c0_seq3	-1.99543	0.000464424	l-ascorbate oxidase homolog
comp38186_c0_seq1	0.917851	0.000464524	autophagy-related protein 13
comp36946_c0_seq1	-1.93192	0.000464524	predicted protein
comp33932_c0_seq2	-1.88432	0.000464524	fumarylacetoacetase
comp29279_c1_seq1	-2.85867	0.000464571	peroxidase 31
comp29953_c0_seq1	1.07514	0.00046702	nucleoporin-related protein
comp24123_c0_seq1	-4.58923	0.000467188	protein
comp34236_c1_seq1	0.994308	0.000467243	upf0414 transmembrane protein c20orf30 homolog
comp42507_c1_seq1	1.08515	0.000469198	protein kinase
comp31640_c0_seq1	-2.09009	0.00047036	pinus taeda anonymous locus 0_4832_01 genomic sequence
comp40594_c1_seq1	-1.8709	0.00047036	protein
comp31734_c0_seq1	1.758	0.000471197	PREDICTED: uncharacterized protein LOC100250761
comp43439_c0_seq1	2.44427	0.000472091	receptor-like protein kinase
comp42279_c0_seq5	1.96119	0.000472091	atp binding protein
comp28422_c0_seq1	-1.45707	0.000472486	limonoid udp-glucosyltransferase
comp43571_c0_seq26	-6.31801	0.000473143	beta-
comp38277_c0_seq1	1.55561	0.000474716	2-succinylbenzoate- ligase
comp39900_c1_seq1	-1.34385	0.000477068	kinase-like protein tmkl1-like
comp42038_c2_seq1	-1.33119	0.000477573	udp-glycosyltransferase 91a1-like
comp41731_c1_seq1	-1.21717	0.000479598	duf246 domain-containing protein at1g04910-like
comp38010_c0_seq1	-2.25648	0.000480539	probable carboxylesterase 8-like
comp38348_c0_seq1	1.21933	0.000481098	amp deaminase
comp41658_c0_seq1	1.23351	0.000481926	tpr domain protein
comp40217_c4_seq1	-1.57772	0.000481926	heavy metal transport detoxification domain-containing protein
comp33114_c0_seq1	-2.59538	0.000483172	pectate lyase
comp32385_c0_seq1	-1.81497	0.000483672	predicted protein
comp36867_c1_seq1	0.921009	0.000484277	protein
comp28441_c0_seq2	1.34156	0.000486196	dna binding
comp23085_c0_seq1	2.01331	0.000486964	ap2 erf domain-containing transcription factor
comp43730_c1_seq1	-1.71213	0.000487707	acyltransferase-like protein chloroplastic-like
comp42153_c0_seq1	-1.80204	0.000487707	protein
comp36930_c0_seq3	1.58034	0.000488412	xanthine uracil permease family expressed
comp31991_c0_seq1	-2.25148	0.00048893	udp-glucuronic acid decarboxylase
comp30307_c0_seq2	-1.32927	0.000489005	protein
comp30332_c0_seq1	1.18087	0.000489022	drl1 protein
comp36261_c0_seq1	-2.10097	0.000489918	protein
comp40654_c0_seq1	-1.26661	0.000491326	mitochondrial phosphate transporter
comp42187_c1_seq1	-1.54061	0.000491338	protein
comp41159_c0_seq2	-2.39238	0.000493895	subtilisin-like protease
comp35865_c1_seq1	-3.48479	0.000493895	bhlh transcription factor
comp33340_c0_seq1	-2.40086	0.000493895	protein
comp41054_c1_seq9	1.1935	0.000494261	ring u-box domain-containing protein
comp41470_c0_seq4	-2.09243	0.000494579	hypothetical protein VITISV_043221
comp22239_c0_seq1	1.3722	0.000498477	protein
comp40956_c0_seq1	-2.03647	0.000498477	adenine guanine permease azg2-like
comp30363_c1_seq2	-1.77545	0.00049964	nitrilase-associated protein
comp30991_c0_seq1	2.09675	0.000499762	myb-like transcription factor 5
comp23394_c0_seq1	1.8498	0.000501625	r2r3-myb transcription
comp28000_c0_seq1	-2.89076	0.000502304	cell division cycle protein
comp39838_c0_seq1	-1.91804	0.000506342	ankyrin repeat-containing
comp43304_c0_seq2	-4.05283	0.000506432	origin recognition complex subunit
comp20033_c0_seq1	-1.47464	0.000506438	PREDICTED: uncharacterized protein LOC100803585
comp39703_c0_seq1	-1.11261	0.000506609	cell division cycle protein 48 homolog
comp38931_c0_seq1	-1.86774	0.000507095	phosphoglucomutase phosphomannomutase family protein
comp39119_c0_seq2	-0.985711	0.000507518	mitochondrial serine hydroxymethyltransferase
comp27791_c0_seq1	-1.8385	0.000509383	protein
comp19833_c0_seq1	-1.46144	0.000509383	serine hydroxymethyltransferase
comp38006_c1_seq1	-1.31342	0.000509383	transcription activator
comp39136_c0_seq1	1.52577	0.000512081	constans-like zinc finger protein
comp40351_c0_seq1	-2.62534	0.000512081	serine carboxypeptidase-like 18-like
comp35100_c0_seq1	-2.34114	0.000512334	c-myc-binding protein
comp44139_c0_seq1	1.00142	0.000512334	PREDICTED: uncharacterized protein LOC100244782
comp41960_c0_seq1	-1.49	0.000512346	protein
comp39570_c1_seq1	-1.10526	0.000517615	protein
comp37854_c0_seq1	0.995675	0.000518392	protein
comp36028_c0_seq4	-1.00113	0.000519719	rna-binding protein nova-1-like
comp40486_c0_seq2	-1.30011	0.000521489	probable methyltransferase pmt26-like
comp30389_c1_seq1	-1.97795	0.000523136	sar1 gtp-binding secretory factor
comp40559_c0_seq4	-1.01942	0.000523136	serine threonine-protein kinase bri1-like 2
comp39951_c1_seq4	-1.78467	0.000523268	60s ribosomal protein l6
comp38621_c0_seq1	-2.80136	0.00052374	protein
comp41987_c0_seq11	1.68196	0.000523778	protein
comp42170_c1_seq3	1.31346	0.000523986	t-complex protein 11
comp42985_c0_seq1	-1.40236	0.000524797	protein
comp37287_c2_seq2	2.64981	0.000525188	protein
comp19854_c0_seq1	-1.78487	0.000526054	fasciclin-like arabinogalactan protein
comp31050_c1_seq1	3.90955	0.000526484
comp40533_c0_seq1	1.5882	0.000529481	expansin-like a2
comp30448_c0_seq1	-1.00547	0.000530989	mpbq msbq methyltransferase 2
comp40099_c0_seq1	-1.10648	0.000532027	chlorophyll synthase
comp5683_c0_seq1	2.9546	0.000532276
comp30220_c0_seq1	1.0703	0.000532427	multiple c2 and transmembrane domain-containing protein 1-like
comp36303_c0_seq1	-1.66494	0.000532427	transcription factor bhlh113-like
comp30181_c0_seq1	-1.56052	0.000532427	nc domain-containing protein
comp38475_c0_seq3	1.35724	0.000536219	remorin family protein
comp19571_c0_seq1	2.65943	0.000536337
comp36088_c0_seq1	0.962829	0.000538156	protein
comp3949_c0_seq1	-5.89877	0.000538199
comp33666_c1_seq2	1.12357	0.000538544	ribosomal protein l29 family protein
comp36394_c0_seq1	1.36853	0.000538544	mitochondrial substrate carrier family protein
comp29152_c0_seq1	1.70859	0.000539064	tbp-associated factor 7
comp40882_c0_seq1	0.917906	0.000539209	probable steroid-binding protein 3-like
comp32227_c0_seq2	1.11024	0.000539425	protein
comp165488_c0_seq1	-2.34431	0.000544708
comp35804_c0_seq1	-5.2028	0.000546215	dna binding protein
comp37051_c0_seq2	2.01054	0.00054777	protein
comp32696_c0_seq1	-1.13021	0.000548794	hypothetical protein VITISV_023019
comp36860_c0_seq1	-2.32347	0.000549919	transducin wd40 domain-containing protein
comp33905_c1_seq1	-1.48363	0.000549919
comp25933_c0_seq1	-3.28668	0.000549919	set domain protein
comp22578_c0_seq1	1.70075	0.000552202	protein
comp30627_c4_seq1	-1.4807	0.000552202	alpha- partial
comp39973_c0_seq1	-1.68901	0.000552202	dna repair protein homolog
comp41538_c1_seq1	1.15595	0.000554107	predicted protein
comp29807_c0_seq1	5.41692	0.000555293	protein
comp35637_c1_seq1	-1.2587	0.000555345	dehydration-responsive family protein
comp38211_c0_seq5	-2.81409	0.000555493	ice binding
comp41605_c1_seq2	-2.51217	0.000556162	probable 2-oxoglutarate fe -dependent dioxygenase-like
comp18434_c0_seq1	-2.58807	0.000556162	remorin family protein
comp37969_c0_seq1	-1.39573	0.000556251	replication factor c dna polymerase iii gamma-tau
comp37320_c0_seq3	1.56547	0.000556553	ring finger and chy zinc finger domain-containing protein 1
comp30252_c0_seq1	-1.14481	0.000558522	subtilisin-like serine protease
comp43068_c0_seq2	-2.4537	0.000559167	udp-glycosyltransferase 83a1
comp39272_c0_seq1	-3.26208	0.00056071	serine threonine protein kinase b
comp39773_c2_seq1	-2.27785	0.000562548	low quality protein: laccase-14-like
comp33122_c0_seq1	-3.65031	0.000562912	predicted protein
comp43919_c0_seq1	1.02019	0.000564413	ubiquitin-conjugating enzyme
comp42008_c3_seq5	6.97513	0.000565013	probable calcium-binding protein cml31
comp38884_c0_seq1	-1.21368	0.00056665	biotin carboxyl carrier protein of acetyl- carboxylase
comp43316_c0_seq5	9.21318	0.00056847	magnesium transporter mrs2-1
comp43629_c0_seq2	-3.082	0.00056847	udp-
comp41209_c0_seq1	-2.52572	0.000569099	proline-rich cell wall protein
comp34332_c1_seq2	1.37835	0.000569732	fus-interacting serine-arginine-rich protein
comp33878_c0_seq1	-1.13665	0.00057103	mevalonate diphosphate decarboxylase
comp37256_c0_seq1	-3.1266	0.00057103	neutral invertase-like protein
comp41443_c1_seq1	1.19403	0.00057103	integral membrane single c2 domain protein
comp43548_c0_seq1	2.87035	0.00057128	integrin-linked protein kinase family protein
comp28862_c0_seq2	1.51054	0.00057328	pgps d10
comp35889_c0_seq1	2.46192	0.000574784	protein
comp32793_c0_seq1	-1.49307	0.000575001	af439832_1 at2g47010
comp26766_c0_seq1	-2.59269	0.000576365	subtilisin-like protease
comp36367_c0_seq1	-1.85412	0.000576365	ubiquitin-specific protease 8
comp42126_c1_seq11	-1.53941	0.000577777	isp4-like protein
comp35379_c1_seq2	-1.77884	0.000583305	magnesium transporter
comp32164_c1_seq1	1.49353	0.00058474	protein
comp37975_c0_seq1	-3.24665	0.00058474	protein
comp36455_c0_seq2	-2.51805	0.00058474	peroxidase 27
comp42450_c0_seq4	1.65309	0.00058474	translation initiation factor eif-2b subunit delta-like
comp42351_c0_seq4	1.4251	0.00058474	protein notum homolog
comp36101_c0_seq1	1.01025	0.00058474	u-box domain-containing protein 4-like
comp36349_c0_seq1	-1.58673	0.00058474	geranylgeranyl reductase
comp40870_c0_seq2	1.52234	0.00058474	ankyrin repeat-containing protein at3g12360-like
comp41121_c1_seq4	-1.31944	0.000585672	phagocytic receptor 1b-like
comp34479_c0_seq1	-5.69735	0.000586394	receptor kinase - like protein
comp39112_c0_seq1	-1.725	0.000586554	glycosyl transferase
comp43321_c1_seq1	4.30731	0.00058701	serine-type endopeptidase inhibitor
comp35477_c0_seq1	-1.20997	0.000587427	atp binding
comp42758_c0_seq7	1.09785	0.000591017	receptor protein
comp40186_c0_seq1	1.42525	0.000591102	bzip transcription factor bzip114
comp43204_c0_seq1	-2.21961	0.000591465	oligopeptide transporter opt family
comp38542_c0_seq4	8.25803	0.000591465	ppr repeat-containing protein
comp39608_c0_seq1	-1.2295	0.000591547	precursor of carboxylase t-protein glycine decarboxylase complex
comp34975_c0_seq2	1.71036	0.000595331	ankyrin repeat-containing protein
comp19897_c0_seq1	1.09112	0.000597388
comp30389_c0_seq2	-1.87996	0.000597645	gtp-binding protein sar1a
comp40842_c0_seq1	2.96918	0.000598595	probable galactinol--sucrose galactosyltransferase 2-like
comp32486_c0_seq1	-1.12113	0.000599784	serine-threonine protein plant-
comp42850_c0_seq1	9.21108	0.000600024	2-oxoisovalerate dehydrogenase e1 alpha subunit
comp34783_c0_seq5	2.83105	0.000602065	carbonic anhydrase
comp30122_c0_seq1	-1.15771	0.000603073	light-inducible protein atls1
comp40999_c0_seq1	2.21344	0.000603996	protein
comp41230_c0_seq1	-2.15045	0.000609502	condensin-2 complex subunit h2-like
comp31814_c0_seq2	0.954937	0.000610334	receptor homology-transmembrane-ring h2 domain protein 1
comp37569_c0_seq1	-1.47422	0.000611983	probable inactive leucine-rich repeat receptor-like protein kinase at3g03770-like
comp43723_c0_seq1	-1.011	0.000613193	myb-related protein 3r-1-like
comp30674_c0_seq1	1.72545	0.000614178	transcriptional corepressor leunig
comp39221_c0_seq1	-1.03843	0.000614611	dna gyrase subunit chloroplastic mitochondrial-like
comp36310_c0_seq1	-1.99062	0.000615595	pinus taeda anonymous locus 2_2125_01 genomic sequence
comp36347_c0_seq2	1.24749	0.000616822	u1 small nuclear ribonucleoprotein 70 kda-like
comp43338_c0_seq2	7.93332	0.000617836	nudix hydrolase chloroplast
comp34936_c0_seq1	1.06461	0.000618767	cleavage and polyadenylation specificity
comp39640_c1_seq1	-1.79798	0.000621129	ring-h2 finger protein atl80
comp32906_c0_seq1	-2.13209	0.000623955	alpha-expansin 4
comp28172_c0_seq1	-0.913885	0.000623955	nucleosome chromatin assembly factor group
comp31861_c0_seq1	1.11681	0.000625073	vascular plant one zinc finger protein
comp41523_c0_seq2	-1.62698	0.000629367	abc transporter g family member 22
comp36570_c0_seq1	-2.69741	0.000633511	arm repeat-containing protein
comp35800_c1_seq2	-2.84861	0.00063586	protein breast cancer susceptibility 1 homolog
comp27743_c0_seq1	-3.97367	0.000637376	at5g03790
comp40157_c0_seq1	-1.11444	0.000638394	plastid-lipid-associated protein 13
comp42310_c0_seq1	1.29919	0.000638394	ethylene-dependent gravitropism-deficient and yellow-green-like 2 protein
comp22655_c0_seq1	-1.77337	0.000640835	beta-ig-h3 domain-containing protein
comp41268_c0_seq2	-3.96614	0.00064093	low quality protein: laccase-14-like
comp33408_c0_seq2	-1.19243	0.000641842	atp binding
comp40850_c0_seq5	-1.51709	0.000644089	transferring glycosyl
comp39158_c0_seq1	1.0472	0.000644814	global transcription factor group e4
comp36876_c2_seq3	0.998941	0.000647146	protein kinase
comp30276_c0_seq2	1.71206	0.000650252	dna binding
comp37382_c0_seq1	1.20678	0.000650252	nad kinase chloroplastic-like
comp34140_c0_seq1	1.27517	0.000655126	gras family transcription factor
comp43527_c1_seq5	1.62308	0.000657749	platz transcription factor domain-containing protein
comp242_c0_seq1	-5.89739	0.000658037	receptor-like protein kinase
comp38006_c1_seq3	-2.2982	0.000658037	growth-regulating factor 1
comp28102_c0_seq1	-1.44581	0.000658037
comp35008_c2_seq2	1.06489	0.000658037	splicing arginine serine-rich 16
comp42994_c0_seq1	-1.07809	0.000658823	filament-like plant protein 7-like
comp42382_c1_seq6	1.21867	0.000661274	universal stress protein
comp34287_c0_seq2	1.7698	0.000662341	ankyrin repeat-containing protein
comp22973_c0_seq1	0.928381	0.00066354	60s ribosomal protein l30
comp555278_c0_seq1	-6.06987	0.000664184	multidrug resistance
comp36271_c0_seq2	1.62851	0.000664757
comp38181_c0_seq1	-1.26756	0.000667196	probable inactive receptor kinase at5g58300-like
comp38664_c0_seq1	2.07817	0.000667711	sieve element-occluding protein
comp41081_c0_seq1	-1.41559	0.000668498	receptor-like protein kinase
comp42794_c0_seq1	-1.40489	0.000669291	aspartyl aminopeptidase
comp29208_c0_seq1	-1.78862	0.000670037	nuclear transcription factor y subunit b-5-like
comp31426_c0_seq1	2.34069	0.000670037	protein
comp41363_c0_seq1	-1.30552	0.000670037	lon protease homolog mitochondrial-like
comp34014_c0_seq1	-2.41977	0.000670324	protein
comp38483_c0_seq1	-1.64098	0.000671193	fasciclin-like arabinogalactan protein
comp42603_c0_seq2	10.018	0.000671219	1-aminocyclopropane-1-carboxylate oxidase homolog 1
comp43589_c3_seq7	1.36845	0.000671494	auxin-induced protein pcnt115-like isoform 1
comp25261_c0_seq1	4.32004	0.000672606
comp32920_c0_seq1	-1.14673	0.000676506	glucan endo- -beta-glucosidase
comp41186_c0_seq1	-1.98939	0.000676506	probable inactive receptor kinase at5g10020-like
comp35019_c0_seq1	-1.24741	0.000685942	sorbitol transporter
comp32256_c0_seq1	-1.1418	0.000686748	citrate synthase
comp31807_c0_seq1	-2.11192	0.000690835	cyclin d2
comp36242_c0_seq1	1.44344	0.000695364	protein
comp28092_c1_seq1	-1.21224	0.000695652	60s ribosomal protein l17-2-like
comp29665_c0_seq1	-4.54618	0.000696863
comp31069_c0_seq3	-3.10371	0.000697424	myosin heavy chain-like protein
comp36510_c1_seq1	-1.17237	0.000699524	cellulose synthase a catalytic subunit 6
comp41191_c0_seq1	0.869623	0.000699853	ankyrin repeat-containing protein at3g12360-like
comp37639_c0_seq2	-1.43802	0.000700225	transcription factor bhlh49
comp34548_c0_seq2	2.6104	0.000700539	f-box family protein
comp19903_c0_seq1	-1.97125	0.000701216
comp4334_c0_seq1	3.25657	0.000702177
comp37552_c0_seq1	2.71637	0.000704578	r2r3-myb transcription factor
comp30149_c0_seq1	1.78398	0.000707666	binding protein
comp33658_c1_seq1	-1.40988	0.000707933	glycerol-3-phosphate acyltransferase
comp31451_c0_seq1	-2.4256	0.000710608	predicted protein
comp34899_c0_seq1	1.08566	0.000712486	d111 g-patch domain-containing protein
comp34933_c0_seq2	-6.2175	0.000712896
comp41668_c1_seq1	1.01778	0.000714132	vacuolar protein sorting-associated
comp23469_c0_seq1	-1.43554	0.000714132	protein
comp36784_c0_seq2	-1.53399	0.000715696	chromatin assembly factor-1
comp31984_c0_seq2	3.56383	0.000715696
comp39247_c1_seq1	1.02534	0.00071784	protein
comp36917_c0_seq1	0.946781	0.000718022	ornithine aminotransferase
comp41033_c0_seq3	-2.05177	0.000719748	at5g60720 mup24_130
comp39811_c1_seq1	-1.7724	0.000721509	protein
comp38429_c1_seq2	1.0447	0.00072381	kinase family protein
comp40979_c0_seq1	1.17039	0.000723911	4-methyl-5(b-hydroxyethyl)-thiazole monophosphate biosynthesis
comp28672_c0_seq1	0.906473	0.000723911	peroxisome biogenesis protein 22-like
comp40152_c0_seq1	-2.55624	0.00072634	pathogenesis-related protein
comp37644_c0_seq1	-2.04607	0.000727639	protein
comp37542_c0_seq1	1.2823	0.000728301	protein
comp43244_c0_seq1	1.30459	0.000728575	protein
comp38005_c0_seq1	-1.10219	0.000732839	calcium calmodulin-dependent serine threonine-protein kinase 1-like
comp35118_c0_seq1	0.883127	0.000735032	cbs domain protein
comp39858_c0_seq1	-2.06508	0.000735434	targeting protein for xklp2
comp33828_c0_seq8	8.70333	0.000738275	protein
comp19875_c1_seq1	1.70983	0.000738378	tpa_exp: phytosulfokine peptide precursor
comp38952_c0_seq4	1.39062	0.000738844	protein kinase
comp38770_c0_seq1	-2.38375	0.000739992	dnaj heat shock n-terminal domain-containing protein
comp43332_c0_seq4	-1.09818	0.000740166	cytochrome p450
comp42514_c0_seq2	-2.36939	0.000740166	ring finger protein
comp39364_c0_seq1	2.26935	0.000740166	big map kinase
comp31182_c0_seq1	1.46057	0.00074155	potassium channel skor
comp39773_c5_seq9	-8.40883	0.000742148	laccase, putative
comp42244_c0_seq5	-8.63705	0.000743377	c-1-tetrahydrofolate cytoplasmic
comp40859_c1_seq1	1.22373	0.000743457	lipid-binding start domain-containing protein
comp296885_c0_seq1	4.37485	0.000744781
comp20092_c0_seq1	1.09514	0.000744781	ap2 erf domain-containing transcription factor
comp18374_c0_seq1	4.06234	0.000745009	lob domain-containing protein 11-like
comp39248_c1_seq3	1.91471	0.000751336	electron transfer flavoprotein-ubiquinone mitochondrial-like
comp43552_c0_seq25	-9.91557	0.000751474	nadph oxidase
[truncated: 2,356 more rows]

## Sheet: Cont_LR C_D
	logFC	FDR	Sequence.desc.
comp42907_c0_seq6	5.48314	2.50434e-09	tetratricopeptide repeat-containing protein
comp43697_c1_seq1	7.02835	1.60287e-08	kinesin motor family protein
comp40013_c0_seq5	-9.57306	2.96639e-07	cytochrome p450
comp31832_c0_seq1	2.04038	6.32526e-07	myo-inositol-1-phosphate synthase
comp40189_c1_seq3	1.68237	1.36494e-06	fatty acyl- reductase 3-like
comp33862_c0_seq1	3.24034	1.36494e-06	chalcone synthase
comp43489_c1_seq2	2.17684	1.49394e-06	protein
comp42727_c0_seq6	8.84649	1.81474e-06	major facilitator protein
comp42983_c0_seq20	9.65976	1.90086e-06	erd6-like transporter
comp28862_c0_seq3	-1.85247	2.20356e-06	pgps d10
comp33862_c1_seq1	3.12943	5.03021e-06	chalcone synthase
comp36279_c0_seq2	1.68586	5.03021e-06	zinc finger ccch domain-containing protein 53-like
comp38636_c0_seq1	1.90468	5.46904e-06	chromatin remodeling complex subunit
comp36183_c0_seq3	-8.31181	9.2151e-06	bsd domain-containing protein
comp43452_c0_seq3	5.58476	1.18633e-05	low quality protein: laccase-14-like
comp43332_c0_seq1	3.68969	1.94729e-05	cytochrome p450
comp42242_c0_seq1	2.2785	1.94729e-05	polyribonucleotide nucleotidyltransferase
comp39350_c0_seq1	1.78099	2.29599e-05	sulfate transporter
comp42599_c0_seq1	2.76894	3.10155e-05	granule-bound starch synthase
comp44089_c0_seq1	-2.72509	3.10155e-05	serine-type endopeptidase inhibitor
comp43552_c0_seq12	3.85316	3.10155e-05	ferric reductase-like transmembrane component
comp43452_c0_seq12	3.73348	3.61139e-05	lacasse diphenol oxidase
comp17937_c0_seq1	7.73496	3.80865e-05	conserved hypothetical protein
comp36374_c0_seq1	4.22793	3.89245e-05	glucose-1-phosphate adenylyltransferase large subunit 1-like
comp39782_c0_seq1	1.80238	3.96812e-05	sulfate adenylyltransferase
comp43058_c0_seq6	7.82597	4.75557e-05	dna replication licensing factor mcm9-like
comp42967_c1_seq2	4.854	4.78264e-05	protein
comp32038_c0_seq2	2.46872	4.78264e-05	cytochrome p450
comp43768_c1_seq4	8.33959	5.6049e-05	pleiotropic drug resistance protein 3-like
comp22975_c0_seq1	2.76329	5.83342e-05	leucoanthocyanidin reductase
comp43768_c1_seq2	8.36258	6.75578e-05	pleiotropic drug resistance protein 3-like
comp42208_c0_seq1	2.83811	7.21759e-05	serine carboxypeptidase-like 18
comp34463_c0_seq1	1.52292	7.50845e-05	pentatricopeptide repeat-containing protein
comp36569_c0_seq1	2.60221	9.49053e-05	bifunctional dihydroflavonol 4-reductase flavanone 4-reductase-like
comp40914_c0_seq1	1.63756	0.000107236	probable protein arginine n-methyltransferase 3-like
comp42615_c0_seq1	1.42243	0.000108138	dead-box atp-dependent rna helicase 22
comp39719_c0_seq1	7.56422	0.000115625	serine threonine-protein kinase haspin-like
comp35881_c1_seq3	4.68826	0.000120965	erd6-like transporter
comp36963_c0_seq1	-1.49202	0.000126066	heavy-metal-associated domain-containing protein
comp23137_c0_seq1	2.18213	0.000126066	alpha-glucan h isozyme-like
comp37694_c0_seq1	2.05561	0.000137633	adp-glucose pyrophosphorylase large subunit
comp39481_c1_seq2	-1.63171	0.000150759	cinnamoyl- reductase
comp32544_c0_seq2	2.31005	0.000170453	glutathione s-transferase
comp30487_c1_seq1	2.19909	0.000170857	gdsl esterase lipase
comp44155_c0_seq1	2.99592	0.000174177	tannin-related r2r3 myb transcription partial
comp43508_c1_seq5	2.48262	0.000177433	metacaspase type ii
comp35144_c0_seq1	1.64896	0.000178289	endo-beta- -glucanase
comp23234_c0_seq1	2.82864	0.000188096	protein
comp39841_c1_seq1	2.80548	0.000193035	at5g51550 k17n15_10
comp34420_c0_seq1	1.41208	0.00019884	protein kinase g11a-like
comp41601_c0_seq2	2.91772	0.00019884	cell cycle checkpoint protein rad17
comp34161_c0_seq1	2.97537	0.000222712	protein exordium like 5
comp41445_c0_seq1	1.43314	0.000222712	mitochondrial elongation factor tu
comp37869_c0_seq1	1.64322	0.000222712	viral a-type inclusion protein
comp39731_c0_seq3	7.03122	0.0002587	protein
comp43524_c0_seq5	-1.56852	0.000261852	adipocyte plasma membrane-associated
comp30191_c0_seq1	-1.25389	0.000261852	ks-type dehydrin slti629
comp43602_c1_seq1	3.76624	0.000261852	beta-glucosidase 24-like
comp19960_c0_seq1	2.11148	0.000261852	thiamin biosynthetic enzyme
comp41797_c0_seq5	-9.11588	0.000271642
comp42266_c0_seq2	2.78382	0.000274337	auxin-induced protein 5ng4-like
comp36917_c0_seq4	-1.54713	0.000274337	ornithine aminotransferase
comp39325_c0_seq1	1.1305	0.000294463	pentatricopeptide repeat-containing protein
comp39324_c1_seq6	7.88347	0.000294463	mlp-like protein 28
comp22718_c0_seq1	-1.82587	0.000310367	-like protein
comp35116_c2_seq2	7.34564	0.000326675	probable pectinesterase 53-like
comp41347_c0_seq1	1.89988	0.000327062	protein
comp29599_c0_seq1	2.38629	0.000344941	gibberellin-regulated protein
comp43552_c0_seq20	2.53291	0.000344941	nadph oxidase
comp39521_c0_seq2	8.57032	0.00035198	sterol 3-beta-glucosyltransferase
comp36839_c0_seq1	7.91513	0.000371648	beta-glucosidase 40-like
comp38087_c0_seq1	5.61085	0.000371648	carotenoid cleavage dioxygenase 7
comp35881_c1_seq1	4.35601	0.000371648	erd6-like transporter
comp40978_c0_seq1	-7.58278	0.000371648	rpm1 interacting protein 4 transcript 2
comp36219_c1_seq1	1.6716	0.000371648	protein
comp34177_c0_seq1	2.52753	0.000371648	2-hydroxyisoflavanone dehydratase
comp42249_c0_seq2	1.83018	0.000371648	iq domain-containing protein
comp20570_c0_seq1	3.29961	0.000371648	multicopper oxidase
comp19945_c0_seq1	2.91015	0.000382091	cytochrome b5
comp43332_c0_seq2	3.55005	0.000382091	cytochrome p450
comp39542_c1_seq1	1.49215	0.000382091	microtubule-associated proteins 65-1
comp43194_c0_seq1	1.60152	0.000382091	protein
comp43552_c0_seq15	2.99142	0.000382091	ferric reductase-like transmembrane component
comp37941_c0_seq1	1.53497	0.000382091	probable peptide nitrate transporter at3g54450-like
comp28453_c0_seq1	2.68938	0.000382091	chalcone isomerase
comp28153_c0_seq2	-2.24226	0.000409938	ring finger containing
comp36273_c1_seq1	1.10122	0.000417972	nup133 nup155-like protein
comp23091_c0_seq1	1.46182	0.000417972	malate dehydrogenase
comp36389_c0_seq1	3.18271	0.000424149	serine carboxypeptidase-like 18-like
comp39781_c1_seq9	5.33852	0.000441225	serine
comp31731_c0_seq2	5.25411	0.000441225	beta-
comp43708_c1_seq6	-8.08233	0.000442374	lrr receptor-like serine threonine-protein kinase gso1-like
comp42614_c0_seq3	7.4429	0.000444646	kinase like protein
comp43051_c3_seq1	1.938	0.000444646	subtilisin-like protease-like
comp43961_c0_seq1	2.81119	0.000444646	bifunctional 3-dehydroquinate dehydratase shikimate chloroplastic-like
comp30529_c2_seq1	3.31364	0.000447069	flavonoid 3 -hydroxylase
comp39212_c0_seq7	-1.16349	0.000447069	cyclin family protein
comp41108_c1_seq1	1.3003	0.000468237	leucine-rich receptor-like protein kinase
comp32871_c0_seq1	1.7646	0.000474079	acyl- -binding domain-containing protein
comp29138_c0_seq1	1.42148	0.000476175	zinc finger protein constans-like protein
comp21202_c0_seq1	2.82482	0.000496299	anthocyanidin synthase
comp42135_c2_seq1	5.54784	0.000503835	serine carboxypeptidase-like 18
comp40668_c1_seq4	-10.2248	0.00050873	endo- - -beta-d-
comp42016_c0_seq2	2.77205	0.000510521	enhanced disease susceptibility 5
comp43499_c0_seq2	7.35936	0.000519253	transducin wd-40 repeat-containing protein
comp36283_c1_seq2	1.46323	0.000519253	arid bright dna-binding domain-containing protein
comp41621_c2_seq1	2.37176	0.000521956	glucose-6-phosphate dehydrogenase
comp41118_c1_seq1	1.92724	0.000528766	protein weak chloroplast movement under blue light 1-like
comp42135_c1_seq2	3.71779	0.000534933	serine carboxypeptidase-like 18-like
comp22905_c0_seq1	1.58855	0.000556601	pinus taeda anonymous locus 2_127_01 genomic sequence
comp37347_c0_seq1	2.12036	0.000556601	serine-threonine protein plant-
comp37556_c2_seq1	1.59533	0.000556601	argonaute protein group
comp39472_c0_seq1	2.1464	0.000564603	minichromosome maintenance protein 2
comp41450_c0_seq1	2.61567	0.000575304	cytochrome p450
comp42624_c0_seq2	1.22417	0.000575304	tcp-1 cpn60 chaperonin family protein
comp30266_c1_seq1	3.33852	0.000580425	serine
comp22610_c0_seq1	1.68936	0.000591237	dead box atp-dependent rna
comp39773_c5_seq2	3.05959	0.00059589	low quality protein: laccase-14-like
comp38986_c0_seq1	1.6115	0.000601321	adp-glucose pyrophosphorylase small subunit
comp40550_c0_seq1	1.34856	0.000601321	myosin heavy chain-related protein
comp35592_c0_seq1	1.83548	0.000601321	ap2 domain-containing transcription factor
comp37093_c0_seq1	1.60412	0.000612343	receptor-like serine threonine-protein kinase ale2-like
comp35980_c0_seq1	2.65106	0.000632412	chalcone synthase
comp38285_c0_seq1	1.28218	0.000665109	transcription factor glabra 3-like
comp43751_c0_seq1	1.348	0.000681265	mitochondrial glycoprotein family protein
comp32226_c0_seq1	1.57966	0.000681265	myb-like hth transcriptional regulator family protein
comp43493_c0_seq2	1.17327	0.00068734	feronia receptor-like kinase
comp34340_c0_seq2	3.30558	0.000715042	protein notum homolog
comp22835_c0_seq1	-1.20987	0.000758045	glutaredoxin
comp46853_c0_seq1	-2.65756	0.00076183	af211539_1avr9 cf-9 rapidly elicited protein 65
comp41061_c2_seq5	-1.43162	0.000800033	splicing factor 3b subunit 2
comp43584_c2_seq5	1.75068	0.000800033	beta-amyrin synthase
comp32511_c0_seq1	2.37192	0.000805965	phosphate transporter
comp30266_c0_seq1	3.04405	0.000816246	serine carboxypeptidase-like 18-like
comp39967_c0_seq1	-1.08724	0.000817536	uracil phosphoribosyltransferase
comp39368_c0_seq6	4.87863	0.000843468	zinc-finger domain of monoamine-oxidase a repressor r1 protein
comp34041_c0_seq1	2.18986	0.000868297	bipolar kinesin krp-
comp43362_c0_seq19	-8.0825	0.00090884	protein n-terminal asparagine amidohydrolase-like
comp36911_c0_seq8	1.83147	0.00090884	protein transparent testa
comp39147_c0_seq4	-8.62959	0.000916917	mitochondrial substrate carrier family protein
comp41076_c0_seq1	1.29936	0.00091752	centromere protein
comp22654_c0_seq1	3.65983	0.000923911	cytochrome p450
comp34332_c1_seq1	-1.9671	0.000923911	fus-interacting serine-arginine-rich protein
comp23685_c0_seq1	2.16794	0.000927737	rna-binding crs1 domain protein
comp31858_c0_seq1	2.99052	0.000948018	serine
comp42983_c0_seq24	-7.43071	0.000952968	erd6-like transporter
comp32160_c1_seq1	2.26216	0.000952968	predicted protein
comp32993_c0_seq2	6.53701	0.000969452	protein
comp29219_c0_seq1	1.30435	0.000985114	chaperonin cpn60- mitochondrial-like isoform 1
comp42352_c0_seq2	8.63364	0.00100308	2-oxoglutarate decarboxylase hydro-lyase magnesium ion binding protein
comp43629_c0_seq1	1.79313	0.00109284	udp-glycosyltransferase 73c2-like
comp35047_c0_seq4	2.6995	0.00110539	mlo-like protein 4
comp32069_c0_seq1	2.46622	0.00110592	flavanone 3-hydroxylase
comp31731_c0_seq1	3.62015	0.00111408	glycosyl hydrolase family 1 protein
comp30126_c0_seq1	2.17013	0.00113338	photolyase blue-light receptor 2
comp43002_c1_seq4	2.19175	0.00115943	dna primase small subunit
comp43776_c0_seq1	3.31831	0.00115943	gdsl esterase lipase
comp38968_c0_seq3	2.15395	0.00116316	momilactone a synthase-like
comp35118_c0_seq1	-0.974531	0.00123258	cbs domain protein
comp29927_c0_seq1	3.91786	0.00126417	aspartyl protease
comp41240_c0_seq2	1.30252	0.00126417	prephenate aminotransferase
comp39640_c1_seq1	1.96189	0.00126417	ring-h2 finger protein atl80
comp29407_c0_seq1	2.0173	0.00126417	anthocyanidin reductase
comp39773_c5_seq1	3.21255	0.00126417	low quality protein: laccase-14-like
comp32783_c0_seq1	6.66904	0.00132746	cytochrome p450
comp43863_c0_seq1	2.25248	0.00134636	bifunctional 3-dehydroquinate dehydratase shikimate chloroplastic-like
comp40803_c0_seq1	1.23263	0.00134636	mlo-like protein 11
comp40426_c0_seq1	2.01549	0.00135527	kinesin-like protein
comp36812_c1_seq1	7.00503	0.00135527	actin related protein 2
comp29609_c0_seq1	1.53768	0.00135527	phototropic-responsive nph3 family protein
comp39763_c1_seq1	1.85358	0.00136905	receptor-like protein kinase
comp34933_c0_seq1	3.34616	0.00138001
comp33729_c0_seq2	2.75975	0.00138001	serine carboxypeptidase-like 18-like
comp39887_c0_seq3	2.188	0.00139116	protein prolifera
comp39286_c1_seq1	1.56024	0.00140535	abc transporter b family member 19-like
comp35382_c0_seq1	2.77245	0.00141235	serine carboxypeptidase-like 18-like
comp33196_c0_seq1	3.46746	0.00141235	endonuclease or glycosyl hydrolase
comp34503_c0_seq1	1.83103	0.00142916	probable lrr receptor-like serine threonine-protein kinase at4g20940-like
comp43323_c0_seq1	1.21067	0.00142916	protein
comp43183_c0_seq2	1.25949	0.00145115	phosphoserine aminotransferase
comp36336_c0_seq7	-1.47203	0.00148643	ferrochelatase- chloroplastic-like
comp39239_c0_seq1	2.22521	0.00154074	protein
comp41743_c0_seq10	1.84158	0.00154074	protein
comp39588_c0_seq1	2.37761	0.00167062	oligopeptide transporter 7-like
comp28940_c1_seq1	2.38101	0.00167062	serine
comp29861_c0_seq1	-1.48511	0.00167887	thioredoxin-like protein
comp37765_c0_seq1	2.14693	0.00168774	nitrate reductase
comp41223_c1_seq1	2.38843	0.00170659	cytochrome p450
comp43094_c1_seq1	1.38574	0.00180509	surfeit locus protein 1-like
comp33782_c0_seq1	1.15839	0.00185738	protein
comp43665_c0_seq4	3.11838	0.00185738	proteasome activator complex subunit 4-like isoform 2
comp42451_c1_seq1	2.28981	0.00186404	pinus taeda anonymous locus umn_2818_01 genomic sequence
comp30467_c0_seq1	1.2449	0.00200528	glutamate-gated kainate-type ion channel receptor subunit 5
comp2663_c0_seq1	6.52527	0.00200989	pre-mrna-processing factor 40 homolog b-like
comp36906_c0_seq1	1.32719	0.00200993	pentatricopeptide repeat-containing protein
comp33748_c0_seq1	2.30037	0.00203071	histone h1
comp37295_c1_seq23	3.93755	0.00203071	pectin lyase-like protein
comp36143_c0_seq1	1.15377	0.00203071	dead-box atp-dependent rna helicase 31-like
comp42771_c0_seq5	3.05522	0.00203071	at1g56180 f14g9_20
comp35030_c1_seq2	7.42904	0.002031	myb-like transcription factor 6
comp40668_c1_seq7	-11.086	0.00215975	endo- - -beta-d-
comp41921_c1_seq2	1.41232	0.00219703	tubulin beta-2 beta-3 chain
comp36083_c0_seq2	3.012	0.00222884	s-adenosyl-l-homocysteine hydrolase
comp35920_c0_seq3	-9.1639	0.00222884	translocation protein sec63
comp42400_c0_seq3	2.86998	0.00222884	protein trichome birefringence-like 38
comp43508_c1_seq7	3.16273	0.00223732	cbl-interacting serine threonine-protein kinase 7
comp37647_c0_seq1	1.65264	0.00223732	leucine-rich repeat receptor-like tyrosine-protein kinase at2g41820-like
comp35365_c0_seq1	1.02918	0.00228994	heat shock 70 kda mitochondrial-like
comp30792_c0_seq2	1.85915	0.00228994	protein
comp33449_c0_seq1	-1.59923	0.00229328	protein
comp42440_c0_seq1	1.42313	0.00229328	pentatricopeptide repeat-containing protein at3g49240-like
comp42698_c2_seq13	7.40801	0.00230001	aldo keto
comp43724_c0_seq1	2.18461	0.00233216	serine threonine protein kinase
comp42135_c0_seq1	3.91671	0.00233216	serine carboxypeptidase-like 18-like
comp30124_c0_seq1	-1.34664	0.00237926	brain protein 44-like protein
comp38331_c0_seq1	1.48805	0.00237926	ribonucleoside-diphosphate reductase large subunit
comp34447_c0_seq8	4.90728	0.00237926	polygalacturonase
comp37447_c0_seq1	1.73306	0.00246492	tetratricopeptide repeat protein 7a-like
comp39171_c1_seq1	2.1221	0.00246492	hmg (high mobility group) box protein
comp42635_c0_seq1	7.64932	0.00248212	digestive organ expansion factor-like protein
comp23006_c0_seq1	1.10854	0.00249012	protein
comp29371_c0_seq1	1.59333	0.00249012	ndr1 hin1-like protein
comp43214_c2_seq8	2.58257	0.00249012	inositol phosphate kinase
comp42405_c0_seq4	2.02568	0.00249012	microtubule associated protein type 2
comp22384_c0_seq1	1.03259	0.00249012	glycine dehydrogenase
comp43243_c0_seq4	-4.15213	0.00252729	zinc ion binding
comp35201_c0_seq1	1.02564	0.00255723	-trehalose-phosphate synthase
comp40351_c0_seq2	3.06913	0.00255723	serine carboxypeptidase-like 18-like
comp43058_c0_seq11	4.46713	0.00255723	dna replication licensing factor mcm9
comp40351_c0_seq3	3.24408	0.00256021	serine carboxypeptidase-like 18-like
comp40124_c1_seq9	-9.34889	0.00259003	protein
comp38087_c1_seq1	4.13464	0.00264816	carotenoid cleavage dioxygenase 7
comp43602_c1_seq2	3.73743	0.00265306	cyanogenic beta- partial
comp19936_c0_seq1	3.2166	0.00265306
comp37906_c0_seq1	1.19943	0.00267393	probable receptor protein kinase tmk1-like
comp31747_c0_seq2	3.06591	0.00267393	adenyl cyclase
comp42485_c0_seq1	1.05337	0.00271502	heat shock protein
comp37373_c0_seq1	1.85677	0.00274157	PREDICTED: uncharacterized protein LOC100264846
comp34124_c1_seq2	8.70367	0.00279872	dna mismatch repair protein msh2
comp41056_c0_seq2	1.96182	0.0028038	phosphoglycerate mutase-like protein
comp34697_c0_seq2	3.61579	0.00282505	ribosomal protein l10e family
comp43584_c2_seq11	1.9124	0.00282505	beta-amyrin synthase
comp42954_c1_seq2	-1.73935	0.00282505	protein
comp30282_c0_seq1	1.62721	0.00282505	probable lrr receptor-like serine threonine-protein kinase at1g14390-like
comp42670_c0_seq1	0.970363	0.00283904	auxin response factor 4
comp23308_c0_seq1	1.45279	0.00287074	d3-type cyclin
comp37625_c6_seq5	-1.06267	0.00287074	dna binding
comp41432_c0_seq1	-1.07404	0.00287074	indole-3-acetic acid-amido synthetase
comp42517_c0_seq1	2.84695	0.00287074	phragmoplast-associated kinesin-related protein
comp42818_c1_seq1	1.26085	0.00297213	elongation factor 1-gamma
comp36294_c0_seq1	-1.04702	0.00297213	cysteine proteinase inhibitor
comp43762_c0_seq6	-8.45056	0.00297238	protein
comp28822_c1_seq1	1.20895	0.00297238	probable receptor protein kinase tmk1-like
comp38654_c0_seq3	1.85696	0.00297238	tryptophan synthase alpha chain
comp38244_c0_seq1	2.43864	0.00297238	auxin:hydrogen
comp42524_c0_seq2	1.207	0.00297238	protein
comp28221_c0_seq1	2.69649	0.0029935	protein
comp42000_c0_seq1	1.37148	0.00301926	acetyl- carboxylase
comp39164_c1_seq3	8.28095	0.0030677	2-dehydro-3-deoxyphosphoheptonate aldolase 3-deoxy-d-arabino-heptulosonate 7-phosphate synthetase
comp30354_c0_seq1	1.99422	0.0030712	aspartic proteinase nepenthesin-1-like
comp43715_c0_seq1	1.62681	0.00312057	condensin complex components subunit
comp28637_c0_seq1	1.59199	0.00313421	lamin-like protein
comp40568_c0_seq1	0.923835	0.00313421	chaperone protein dnaj 13
comp28480_c0_seq1	1.41888	0.00319527	isoamylase
comp23196_c0_seq2	1.75014	0.00332898	PREDICTED: uncharacterized protein LOC100261790
comp38525_c0_seq1	1.88884	0.00336233	3-hydroxy-3-methylglutaryl coenzyme a reductase
comp30052_c0_seq1	1.35129	0.0034567	lipid transfer protein
comp20095_c0_seq1	-1.26313	0.003482	hydroxyproline-rich glycoprotein
comp43677_c2_seq9	7.84594	0.003482	g-type lectin s-receptor-like serine threonine-protein kinase at4g27290-like
comp19836_c0_seq1	2.19224	0.0035178	xyloglucan endotransglycosylase
comp39453_c0_seq1	2.69556	0.00352409	arabinanase levansucrase invertase
comp41045_c0_seq6	3.01311	0.00352409	2-hydroxyisoflavanone dehydratase
comp36418_c0_seq1	1.76215	0.00356956	tubulin beta-2 beta-3 chain
comp34544_c0_seq1	1.5143	0.00356956	cp protein
comp30171_c0_seq1	1.15193	0.00358438	tubulin gamma-2 chain
comp42135_c1_seq1	2.66573	0.00360523	serine carboxypeptidase-like 18-like
comp41699_c0_seq1	2.06933	0.00361489	protein
comp40176_c1_seq5	-9.33353	0.00362193	protein transport protein sec24-like at4g32640-like
comp41061_c1_seq1	0.863935	0.00365042	protein binding
comp33008_c0_seq1	2.22113	0.0037194	kinase interacting protein 1 -like
comp38300_c0_seq2	1.37287	0.0037194	protein
comp33847_c0_seq1	1.66336	0.00373842	dihydroflavonol 4-reductase
comp41738_c0_seq1	1.79592	0.00374955	o-glycosyl hydrolases family 17 protein
comp43474_c1_seq3	-6.56101	0.0038117	metal tolerance protein 10-like
comp28172_c0_seq1	0.918311	0.0038117	nucleosome chromatin assembly factor group
comp23482_c0_seq1	-1.1237	0.00382799	5 -methylthioadenosine s-adenosylhomocysteine nucleosidase
comp30705_c0_seq1	-1.45142	0.00383432	quinone reductase family protein
comp31933_c1_seq1	1.02283	0.00383432	probable lrr receptor-like serine threonine-protein kinase at4g26540-like
comp41958_c0_seq1	1.11048	0.00385873	formin-like protein 1-like
comp41363_c0_seq1	1.31578	0.00385873	lon protease homolog mitochondrial-like
comp34503_c2_seq1	2.28043	0.00385873	probable lrr receptor-like serine threonine-protein kinase at4g20940-like
comp42098_c0_seq1	1.3583	0.00385873	fk506-binding protein
comp36040_c0_seq4	2.36879	0.00385873	flavonoid 3-
comp37428_c0_seq1	0.921234	0.00385873	carbamoyl-phosphate synthase large chain-like
comp42683_c0_seq2	2.07452	0.00389514	protein
comp35881_c1_seq6	6.47395	0.00395037	sugar transporter erd6-like 5-like
comp35210_c0_seq1	2.08666	0.00395037	receptor-like kinase
comp38429_c0_seq1	-1.15608	0.00395037	protein
comp19818_c0_seq1	-1.19837	0.00404471	fad nad binding
comp42382_c1_seq6	-1.22287	0.00404471	universal stress protein
comp37505_c0_seq1	2.40925	0.00406462	predicted protein
comp41987_c0_seq9	9.82332	0.00412781	protein
comp39973_c0_seq1	1.67096	0.00412781	dna repair protein homolog
comp32961_c1_seq1	1.40524	0.00412781	prohibitin-2 isoform 2
comp43552_c0_seq33	2.63023	0.00422232	atfro7 fro7
comp36880_c0_seq1	-1.40845	0.00422232	asparagine synthetase
comp38061_c1_seq3	4.04513	0.00425918	low quality protein: laccase-14-like
comp38136_c0_seq2	-1.15973	0.00426796	l-idonate 5-dehydrogenase
comp22594_c0_seq1	-0.896494	0.00428805	universal stress protein a-like protein
comp43947_c0_seq1	2.00512	0.00434744	protein
comp41837_c0_seq1	2.13423	0.00438774	p-loop containing nucleoside triphosphate hydrolase-like protein
comp42858_c0_seq4	7.14169	0.0044246	protein
comp41719_c2_seq2	-1.30828	0.0044246	alpha-galactosidase
comp35183_c0_seq1	1.43456	0.00444715	tonoplast intrinsic protein
comp39837_c1_seq2	8.52516	0.00444715	white-brown-complex abc transporter family
comp34535_c2_seq1	-1.2336	0.00451766	gaba receptor-associated
comp38991_c1_seq1	1.60541	0.00456808	lin-54-like protein
comp39389_c0_seq7	-7.0813	0.00459184	wd repeat-containing protein 25-like
comp42804_c0_seq3	1.09207	0.00459184	heat shock protein
comp38726_c1_seq1	1.21177	0.00460191	protein
comp42077_c2_seq3	3.5327	0.00460191	protein
comp43426_c1_seq16	-7.40603	0.00460191	sugar transporter erd6-like 5-like
comp36895_c0_seq4	-0.930246	0.00461252	formamidase
comp42814_c0_seq1	0.93847	0.00461252	dna-directed rna polymerase i subunit rpa2
comp41188_c1_seq1	1.54717	0.00462341	protein
comp42123_c0_seq1	1.54123	0.00465501	abc transporter c family member 10-like
comp36742_c0_seq13	-6.59559	0.00467856	virion binding
comp39975_c0_seq2	-1.01354	0.00467856	elongation factor
comp33828_c0_seq8	-8.70333	0.00472431	protein
comp42756_c1_seq1	1.25094	0.00473085	lysine-specific demethylase ref6-like
comp33017_c0_seq1	2.14379	0.00475531	protein
comp41987_c0_seq22	-9.79937	0.00475769	protein
comp31569_c0_seq3	7.64808	0.0047844	swim zinc finger-like protein
comp35768_c0_seq2	6.90944	0.00487709	protein
comp30313_c0_seq1	1.05078	0.00494993	btb poz domain-containing protein at3g50780-like
comp41851_c0_seq1	1.60982	0.00501286	2-dehydro-3-deoxyphosphooctonate aldolase
comp39212_c0_seq3	-0.99805	0.00504346	cyclin t1
comp41878_c0_seq1	1.03343	0.00505442	hypothetical protein VITISV_009604
comp33729_c0_seq1	3.14001	0.00505758	serine carboxypeptidase-like 18-like
comp42563_c0_seq1	1.45671	0.00510696	protein
comp24069_c0_seq1	1.46765	0.00517443	transmembrane protein 87a-like
comp43552_c0_seq34	3.12342	0.00518324	nadph oxidase
comp41925_c1_seq4	-5.1031	0.00518324	dna topoisomerase 6 subunit b
comp36343_c0_seq2	1.69799	0.0051962	adenine guanine permease azg1-like
comp39980_c0_seq2	6.81926	0.0052033	cysteine-rich repeat secretory protein 15-like
comp37051_c0_seq1	-1.2511	0.0052033	protein
comp30487_c0_seq1	1.78404	0.00526693	gdsl esterase lipase
comp41320_c0_seq1	2.14151	0.00527959	replication protein a 70 kda dna-binding subunit-like
comp42533_c1_seq10	-6.37289	0.00528885	uncharacterized aarf domain-containing protein kinase chloroplastic-like
comp28086_c0_seq1	2.22696	0.00530898	protein
comp22484_c0_seq1	2.51355	0.00530898	ac022472_23contains a weak similarity to rap8 (rac-3-1) gene from rhynchosciara americana gb
comp33393_c0_seq4	6.52555	0.00530898	dna repair protein xrcc2-like protein
comp42983_c0_seq25	6.86017	0.00530898	sugar transporter erd6-like 7
comp42382_c1_seq2	-0.844603	0.00533395	universal stress protein
comp43035_c1_seq22	-2.23841	0.0054445	nodulin 21 -like transporter family protein
comp39409_c0_seq2	3.31401	0.00548602	serine threonine protein kinase
comp43479_c0_seq5	1.83669	0.00549621	air9 protein
comp42924_c1_seq1	-0.997891	0.00555377	regulator of chromosome condensation family protein
comp42360_c0_seq6	2.40411	0.00557633	dna replication licensing factor mcm5-a-like
comp38110_c0_seq1	-1.37212	0.00562558	gdsl esterase lipase
comp45164_c0_seq1	-1.01128	0.00562558	zinc finger protein constans-like 14
comp27818_c0_seq1	1.08729	0.00563258	protein
comp42169_c0_seq1	1.31953	0.00564001	-n-methylcoclaurine 3 -hydroxylase
comp32087_c0_seq1	-1.24939	0.00568629	catalase
comp43207_c1_seq1	-1.17655	0.00568629	della protein
comp42531_c1_seq1	1.83912	0.00572346	protein
comp38494_c0_seq1	1.37853	0.00575535	heavy metal transport detoxification domain-containing protein
comp43469_c0_seq2	1.45643	0.0058063	ribonuclease iii family protein
comp38804_c2_seq1	1.54258	0.0058063	pectate lyase
comp40123_c0_seq1	2.05845	0.0058063	glucan endo- -beta-glucosidase
comp42343_c0_seq1	-1.21721	0.00581057	hevamine-a
comp42352_c0_seq6	-8.22143	0.00587846	2-oxoglutarate decarboxylase hydro-lyase magnesium ion binding protein
comp40351_c0_seq21	2.13386	0.0059367	serine carboxypeptidase-like 18-like
comp39300_c1_seq1	1.20423	0.00597435	receptor protein kinase clavata1
comp40650_c0_seq1	1.82138	0.00603313	dna replication licensing factor mcm4
comp29401_c0_seq2	3.50855	0.00603313	protein
comp43316_c0_seq4	7.35193	0.00603313	magnesium transporter
comp43813_c1_seq6	7.15046	0.00603313	leucine-rich repeat containing
comp42701_c0_seq18	-6.36407	0.00609777	mutt domain
comp22859_c0_seq1	-1.12616	0.00609777
comp31792_c0_seq1	1.86683	0.00609777	ribosome recycling factor
comp34027_c0_seq1	1.11502	0.00609777	nucleolar complex protein 2 homolog
comp35916_c0_seq1	1.6525	0.00609777	multidrug resistance
comp32889_c0_seq1	2.45722	0.00609777	protein
comp41921_c1_seq11	1.54584	0.00613711	tubulin beta
comp43762_c0_seq14	1.52514	0.00618925	regulator of nonsense transcripts-like protein
comp40345_c0_seq1	1.99411	0.00619273	origin recognition complex subunit 1-like
comp37607_c0_seq1	1.28995	0.00619273	trna pseudouridine synthase family protein
comp34752_c0_seq2	1.4303	0.00620935	mannan endo- -beta-mannosidase 7-like
comp39773_c5_seq9	8.14608	0.00622022	laccase, putative
comp20056_c0_seq1	-0.894375	0.00626595	translation factor sui1-like protein
comp7902_c0_seq1	3.03073	0.00626595	protein
comp41065_c1_seq1	-6.96074	0.00626595	tir-nbs-lrr resistance protein
comp33008_c1_seq1	1.54659	0.00626595	myosin heavy embryonic smooth muscle
comp39767_c0_seq1	1.79442	0.00627641	kinesin-like protein
comp35694_c0_seq1	1.25425	0.00627641	gdt1-like protein chloroplastic-like
comp35282_c0_seq4	6.29121	0.0063185	aspartate aminotransferase
comp28527_c0_seq1	-0.859266	0.0063185	xenotropic and polytropic murine leukemia virus receptor ids-
comp32979_c0_seq1	6.05309	0.0063185	nuclear localized protein 1
comp41791_c0_seq13	6.70976	0.0063185	swi snf-related matrix-associated actin-dependent regulator of chromatin subfamily a-like protein 1-like
comp40681_c0_seq1	2.6676	0.0063185	protein
comp43330_c0_seq3	-1.16043	0.0063814	nitrilase 1
comp35951_c0_seq2	-0.887298	0.0063814	arginine serine-rich splicing factor
comp40417_c0_seq1	1.38575	0.00649333	kinesin-like protein kif2a-like
comp40886_c0_seq3	-7.4182	0.00649423	brassinosteroid insensitive 1-associated receptor kinase 1
comp37840_c0_seq1	0.815132	0.00650451	nucleolar protein
comp43692_c0_seq1	9.05822	0.00654934	tetratricopeptide-like helical domain-containing protein
comp42581_c0_seq4	-1.28212	0.00654934	protein
comp43721_c0_seq2	1.56711	0.00654934	leucine-rich repeat protein kinase-like protein
comp31328_c0_seq1	2.60334	0.00657993	protein
comp36137_c2_seq4	6.36305	0.00659566	protein
comp38211_c0_seq6	6.785	0.00659566	ice binding
comp36801_c1_seq2	1.48461	0.00659566	t-complex protein 1 subunit gamma-like
comp42577_c0_seq1	2.92137	0.00661419	chromosome-associated kinesin
comp42763_c0_seq1	1.70124	0.00663823	kinesin heavy
comp40841_c0_seq1	1.2194	0.00663823	tubulin gamma complex-associated protein
comp32214_c0_seq1	1.25899	0.00663823	uncharacterized vacuolar membrane protein yml018c-like
comp43041_c0_seq4	1.05822	0.00663973	receptor-like protein kinase feronia-like
comp39164_c1_seq2	2.06888	0.00663973	2-dehydro-3-deoxyphosphoheptonate aldolase 3-deoxy-d-arabino-heptulosonate 7-phosphate synthetase
comp35800_c1_seq1	2.33349	0.00664479	brca1-associated ring domain protein 1
comp20076_c0_seq1	0.904134	0.00664743	dead-box atp-dependent rna helicase chloroplastic-like
comp43045_c0_seq2	1.76416	0.00664743	structural maintenance of chromosomes protein 4-like
comp40584_c0_seq2	1.55108	0.00664743	-trehalose-phosphate synthase
comp40883_c0_seq2	1.31162	0.00665225	auxin response factor 18-like
comp41355_c0_seq14	8.18422	0.00667503	vacuolar protein sorting-associated protein 52 homolog
comp38004_c0_seq9	7.06071	0.00667503	uncharacterized protein
comp43517_c1_seq2	3.51388	0.00667503	PREDICTED: uncharacterized protein LOC100254008
comp37779_c0_seq1	1.40517	0.00682806	transcription factor jumonji domain-containing protein
comp38291_c0_seq1	-1.32798	0.00686645	integral membrane family protein
comp43580_c0_seq3	1.41041	0.00686645	3-hydroxyisobutyryl- hydrolase-like protein
comp32590_c0_seq1	1.3848	0.00686645	potassium channel beta subunit
comp41081_c0_seq1	1.35099	0.0069909	receptor-like protein kinase
comp20698_c0_seq1	-1.12081	0.00702163	actin depolymerizing factor 5
comp34422_c0_seq1	1.27803	0.00705892	probable u3 small nucleolar rna-associated protein 7-like
comp43524_c0_seq4	-1.52376	0.00707	adipocyte plasma membrane-associated
comp36245_c0_seq1	-1.30927	0.00707	protein
comp23201_c0_seq1	1.96037	0.00717433	glycosyl hydrolase family 9 protein
comp39170_c1_seq1	1.53977	0.00718674	calcium-transporting atpase endoplasmic reticulum-type-like
comp36567_c0_seq2	2.54496	0.00722045	dna primase large subunit
comp42244_c0_seq5	8.20803	0.00722045	c-1-tetrahydrofolate cytoplasmic
comp42662_c0_seq3	0.875493	0.00722045	ribosome biogenesis protein bop1 homolog
comp30062_c0_seq1	-0.99569	0.00727388	type 2 metallothionein
comp41223_c1_seq4	2.25392	0.00727388	cytochrome p450 71d8-like
comp39123_c0_seq2	-8.57429	0.00738366	glutathione transferase 10
comp79298_c0_seq1	-5.36568	0.00738764
comp41173_c0_seq3	1.83114	0.00753952	aspartic proteinase nepenthesin-2-like
comp41890_c0_seq2	-4.35961	0.00754929	senescence-associated protein
comp35373_c0_seq1	-1.332	0.00755427	cucumisin-like
comp23217_c0_seq1	-1.08002	0.00756419	hypersensitive-induced response protein
comp23737_c0_seq1	-8.54502	0.00759063	serine rich protein
comp35200_c1_seq27	-0.833891	0.00761239	protein kinase
comp124925_c0_seq1	-7.07357	0.00761787	protein
comp43423_c0_seq1	1.89667	0.00766732	dna polymerase epsilon catalytic subunit a
comp30734_c0_seq1	-1.16502	0.00767096	calcium-binding protein cml42
comp43751_c3_seq1	1.47611	0.00768573	protein
comp39781_c1_seq4	1.89269	0.00770755	serine
comp43204_c0_seq1	2.08117	0.00773144	oligopeptide transporter opt family
comp31333_c2_seq1	3.25565	0.00773394	calmodulin binding
comp31012_c0_seq1	2.36397	0.00773501	armadillo beta-catenin repeat family protein
comp30870_c0_seq1	1.74928	0.00785057	ankyrin repeat-containing
comp41709_c2_seq1	-7.47275	0.00785905	secologanin synthase-like
comp18387_c0_seq1	3.80088	0.00791307	probable protein abil5-like
comp32881_c0_seq2	-6.24787	0.00791716	pinus taeda anonymous locus 0_5128_01 genomic sequence
comp40224_c0_seq7	1.95096	0.00792909	dna topoisomerase 3-alpha
comp40811_c2_seq1	2.06292	0.00795946	alpha tubulin 1
comp35619_c1_seq1	1.98063	0.00795988	l-ascorbate oxidase homolog
comp43466_c0_seq10	4.36731	0.00802154	tmv resistance protein n
comp42547_c0_seq7	-7.40391	0.00802154	sulfate transporter
comp38794_c2_seq1	1.6657	0.00812682	protein
comp32835_c1_seq1	0.806386	0.00814545	histidine kinase 3
comp35851_c0_seq2	-1.57249	0.00817051	predicted protein
comp37220_c0_seq1	-1.03263	0.00831758	acetyl- cytosolic 2
comp39641_c0_seq1	1.20047	0.00831758	plac8 domain-containing protein
comp34533_c0_seq2	3.72665	0.00835079	dna replication atp-dependent helicase dna2
comp33582_c0_seq2	0.931974	0.00839567	protein
comp28265_c0_seq1	-1.47953	0.00844854
comp28320_c0_seq1	1.50716	0.00850074	dna polymerase delta small subunit
comp34176_c0_seq3	-1.2832	0.00857916	1-aminocyclopropane-1-carboxylate oxidase
comp41359_c0_seq1	0.96601	0.00860964	upf0202 protein at1g10490-like
comp43304_c0_seq2	3.71991	0.00864556	origin recognition complex subunit
comp42518_c1_seq1	-1.15958	0.00864556	pumilio homolog 5
comp42887_c1_seq1	1.00107	0.00866762	leucine-rich repeat receptor-like protein kinase
comp29586_c0_seq1	1.93158	0.00866762	uncharacterized n-acetyltransferase p20
comp34173_c0_seq1	-1.09343	0.00866762	hypothetical protein
comp35271_c0_seq5	-2.69517	0.00868972	adenylyl-sulfate kinase
comp41045_c0_seq8	2.73988	0.00868972	2-hydroxyisoflavanone dehydratase
comp43554_c0_seq1	1.72661	0.0086969	rad3-like dna-binding helicase protein
comp42033_c0_seq1	1.15043	0.00873038	plastid division protein
comp43044_c3_seq1	1.25108	0.00896253	myosin subfamily xi heavy chain
comp38805_c1_seq1	3.16449	0.00896253	ring-finger domain-containing protein
comp33487_c0_seq1	2.93544	0.00896253
comp172011_c0_seq1	-3.892	0.00896253	protein
comp31807_c0_seq1	1.97645	0.00896253	cyclin d2
comp42186_c0_seq5	-6.79656	0.00896253	atp10 protein
comp40167_c0_seq1	1.89574	0.00896253	mini-chromosome maintenance protein mcm6
comp23453_c0_seq1	1.54949	0.00896253	serine threonine-protein kinase
comp43224_c0_seq2	2.38002	0.00897124	novel plant snare 11
comp34793_c0_seq1	1.03671	0.00902073	uncharacterized gpi-anchored protein at1g61900-like
comp34550_c0_seq1	1.41961	0.00911032	receptor-like protein kinase
comp39122_c1_seq4	-1.143	0.0091223	math domain-containing protein at5g43560-like
comp42908_c0_seq25	7.92035	0.00912906	chaperonin cpn60-like mitochondrial-like
comp29453_c0_seq1	1.28546	0.00919081	60s acidic ribosomal protein p1
comp38157_c0_seq1	2.04754	0.00920926	p-loop containing nucleoside triphosphate hydrolase-like protein
comp43794_c0_seq44	-8.1323	0.00928648	lrr receptor-like serine threonine-protein kinase
comp42400_c0_seq1	2.38354	0.00940414	trichome birefringence-like 37 protein
comp39051_c0_seq1	2.95588	0.00953549	cytochrome family subfamily polypeptide 1
comp32351_c0_seq1	-0.895954	0.00955326	f-box family protein
comp38769_c0_seq1	-1.25331	0.00956195	protein
comp39225_c0_seq3	0.926025	0.00960721	aldose 1-
comp38058_c0_seq6	-6.53205	0.00960721	methyltransferase family protein
comp38921_c0_seq2	1.23375	0.00960721	luminal binding protein
comp32961_c0_seq1	1.77759	0.00960721	prohibitin 1-like protein
comp31070_c0_seq1	-0.945431	0.00960721	protein
comp37625_c6_seq7	0.932868	0.00960721	glycine-rich rna-binding protein 2
comp38643_c1_seq1	1.45663	0.00964156	uncharacterized gpi-anchored protein at4g28100-like
comp41850_c1_seq1	1.27461	0.00972878	dna binding
comp38373_c0_seq1	2.43632	0.00974816	serine-rich protein
comp28707_c0_seq1	1.54904	0.00974816	protein
comp37041_c0_seq1	1.61189	0.00974828	protein
comp22515_c0_seq1	-1.00159	0.00978399	cathepsin b-like
comp28997_c0_seq1	1.67877	0.00978399	sequence-specific dna binding transcription factor
comp34408_c0_seq1	1.79426	0.0098024	kinesin like protein
comp42976_c1_seq3	1.39116	0.00981395	zinc finger ccch domain-containing protein 53-like
comp39093_c0_seq2	6.31286	0.00982318	wall-associated receptor kinase-like 2-like
comp30738_c0_seq3	-1.12212	0.00984348
comp35800_c1_seq2	2.6269	0.00988137	protein breast cancer susceptibility 1 homolog
comp38644_c2_seq5	1.48359	0.00988505	nhl domain-containing protein
comp35278_c1_seq2	1.6191	0.00989234	nadph oxidase
comp38061_c0_seq1	2.7854	0.00991097	laccase, putative

## Sheet: Cont_LR D_A
	logFC	FDR	Sequence.desc.
comp37100_c0_seq1	-1.81598	1.58415e-05	arginine decarboxylase
comp40013_c0_seq5	8.78192	1.58415e-05	cytochrome p450
comp36183_c0_seq3	8.28419	4.68538e-05	bsd domain-containing protein
comp39814_c1_seq6	-9.28964	8.61772e-05	nucleic acid binding
comp39201_c1_seq3	-12.5776	9.03446e-05	e3 ubiquitin-protein ligase xbat31-like
comp36839_c0_seq1	-7.91513	0.00159188	beta-glucosidase 40-like
comp35585_c0_seq1	-2.75747	0.00162705	nac domain ipr003441
comp43708_c1_seq6	8.41667	0.00184974	lrr receptor-like serine threonine-protein kinase gso1-like
comp34202_c0_seq1	-3.60214	0.00184974	protein clavata3 esr-related 6
comp33058_c1_seq1	-2.74287	0.00269585	probable pectinesterase pectinesterase inhibitor 41-like
comp42459_c0_seq1	-3.455	0.00358379	zeatin o-glucosyltransferase-like
comp36277_c0_seq1	5.90573	0.00358379	glutamyl-trna amidotransferase subunit a
comp38630_c0_seq3	2.01591	0.00358379	PREDICTED: uncharacterized protein LOC100806239
comp58819_c0_seq1	-4.35159	0.00385519	conserved hypothetical protein
comp43362_c0_seq19	8.31678	0.00424444	protein n-terminal asparagine amidohydrolase-like
comp32442_c0_seq1	-3.59656	0.00424444	hypothetical protein VITISV_011279
comp28167_c0_seq2	-3.08189	0.00439861	af334835_1proline-rich protein prp1
comp32442_c1_seq1	-4.16566	0.00439861
comp39823_c0_seq1	-6.88164	0.00439861	phosphoglycerate mutase-like protein
comp41068_c0_seq1	-6.07846	0.00439861	cationic peroxidase 1-like
comp39882_c1_seq2	6.79322	0.00439861	major facilitator superfamily expressed
comp40320_c0_seq3	4.53436	0.00439861	condensin complex subunit 2-like
comp41224_c0_seq2	-12.5324	0.00553884	phosphatidylinositol 3-and 4-kinase family protein
comp42186_c0_seq5	8.18216	0.00582965	atp10 protein
comp41582_c0_seq3	-1.676	0.00676309	protein
comp36197_c1_seq2	5.40632	0.00676309	at5g10150-like protein
comp43174_c1_seq1	1.61589	0.00722823	tbc domain-containing protein
comp23381_c0_seq1	-3.31707	0.00722823	temperature-induced lipocalin
comp43334_c1_seq2	-3.20507	0.00722823	peptide nitrate transporter at2g37900-like
comp44590_c0_seq1	1.9723	0.00722823
comp42895_c1_seq3	4.11304	0.00722823
comp33052_c0_seq1	-1.07054	0.00738059	protein
comp42207_c0_seq2	-7.65018	0.00879539	arm repeat-containing protein
comp42986_c1_seq11	-1.72423	0.00879539	transducin wd40 domain-containing protein
comp35114_c0_seq1	-1.9766	0.00879539	zinc finger protein zat10-like

[truncated: 8 more sheets: Pi_Leaf snkD_srcA, Pi_Leaf srcA_srcB, Pi_Leaf srcB_srcC, Pi_Leaf srcC_srcD, Pi_LR A_B, Pi_LR B_C, Pi_LR C_D, Pi_LR D_A]
