# Supplementary material for: Endogenous rhythmic growth in oak trees is regulated by internal clocks rather than resource availability
Source: J Exp Bot. 2015 Aug 28;66(22):7113–27. doi: 10.1093/jxb/erv408 (PMC4765786; doi:10.1093/jxb/erv408)
Supplement: Supplementary Data [file supp_erv408_jexbot137968_file002.xls]

## Sheet: Legend
Supplementary Table S4: GO terms enriched in the Paiwise comparisons
Journal of Experimental Botany
Endogenous rhythmic grwoht in oak trees is regulated by internal clocks rather than resource availavility
S. Herrmann, S. Recht, M. Boenn, L. Feldhahn. O. Angay, F. Fleischmann, M. T. Tarkka, T.E.E. Grams, F. Buscot
Table lists Go Term analyses for pairwise comparison between between developmental stages of Q. robur microcuttings under control and Piloderma croceum EMF-inoculation conditions in two different tissues
individual sheets correspond to pairwise comparisons
names are intuitive and systematically, e.g.
Cont_Leaf_snkD_srcA	Control	sinkD → sourceA	Leaves
Cont_Leaf_srcA_srcB	Control	SourceA → sourceB	Leaves
Pi_Leaf_snkD_srcA	Piloderma	sinkD → sourceA	Leaves
Cont_LR A_B	Control	A → B	Lateral roots
Pi_LR D_A	Piloderma	D → A	Lateral roots
Stage A	rest phase
Stage B	bud swelling
stage C	shoot elongation
Stage D	leaf expension

## Sheet: down_Cont_Leaf_snkD_srcA
category	LOG10 pvalue	over_represented_pvalue	under_represented_pvalue	numDEInCat	numInCat	desc	tags
GO:0007018	-28.1536	7.02153e-29	1	47	130	microtubule-based movement	comp41921_c1_seq11,comp41315_c1_seq1,comp33147_c0_seq1,comp41837_c0_seq1,comp40811_c0_seq1,comp34041_c0_seq1,comp40426_c0_seq1,comp35850_c0_seq1,comp42559_c1_seq6,comp40811_c2_seq1,comp42559_c1_seq1,comp38818_c0_seq1,comp40417_c0_seq1,comp40573_c0_seq1,comp39767_c0_seq1,comp39157_c1_seq1,comp44045_c0_seq1,comp38166_c0_seq3,comp24923_c0_seq1,comp37551_c0_seq1,comp38646_c0_seq1,comp41045_c0_seq1,co…
GO:0005874	-27.6327	2.32951e-28	1	50	150	microtubule	comp41921_c1_seq11,comp41315_c1_seq1,comp33147_c0_seq1,comp41837_c0_seq1,comp40811_c0_seq1,comp34041_c0_seq1,comp40426_c0_seq1,comp35850_c0_seq1,comp42559_c1_seq6,comp40811_c2_seq1,comp42559_c1_seq1,comp38818_c0_seq1,comp40417_c0_seq1,comp39858_c0_seq1,comp40573_c0_seq1,comp39157_c1_seq1,comp44045_c0_seq1,comp38166_c0_seq3,comp24923_c0_seq1,comp37551_c0_seq1,comp41045_c0_seq1,comp42763_c0_seq1,co…
GO:0009505	-22.8445	1.43048e-23	1	72	429	plant-type cell wall	comp35210_c0_seq1,comp37785_c0_seq1,comp43870_c0_seq1,comp38154_c0_seq5,comp33395_c1_seq1,comp40863_c0_seq1,comp33795_c0_seq1,comp37328_c0_seq1,comp37041_c0_seq1,comp9712_c0_seq1,comp39348_c0_seq1,comp29816_c0_seq1,comp40681_c0_seq1,comp27185_c0_seq1,comp35619_c1_seq1,comp36617_c0_seq1,comp41738_c0_seq1,comp35010_c0_seq1,comp28648_c0_seq1,comp42492_c1_seq1,comp32733_c2_seq1,comp37102_c0_seq1,comp…
GO:0003777	-19.788	1.62924e-20	1	37	107	microtubule motor activity	comp41315_c1_seq1,comp33147_c0_seq1,comp41628_c0_seq1,comp41837_c0_seq1,comp34041_c0_seq1,comp40426_c0_seq1,comp35850_c0_seq1,comp42559_c1_seq6,comp42559_c1_seq1,comp38818_c0_seq1,comp40417_c0_seq1,comp40573_c0_seq1,comp39157_c1_seq1,comp44045_c0_seq1,comp43697_c1_seq2,comp24923_c0_seq1,comp37551_c0_seq1,comp38646_c0_seq1,comp41045_c0_seq1,comp42763_c0_seq1,comp42577_c0_seq1,comp35444_c0_seq1,com…
GO:0007169	-15.9249	1.18874e-16	1	38	165	transmembrane receptor protein tyrosine kinase signaling pathway	comp42967_c1_seq2,comp28607_c0_seq1,comp42919_c1_seq1,comp39699_c0_seq1,comp41260_c0_seq1,comp42967_c1_seq1,comp38181_c0_seq1,comp40987_c1_seq1,comp39300_c1_seq1,comp35181_c0_seq1,comp41998_c0_seq1,comp40559_c0_seq4,comp33630_c0_seq1,comp39844_c0_seq2,comp39539_c0_seq1,comp35477_c0_seq1,comp42644_c0_seq2,comp40561_c0_seq1,comp35425_c0_seq1,comp42108_c0_seq1,comp37647_c0_seq1,comp42497_c0_seq1,com…
GO:0005886	-14.9227	1.19486e-15	1	270	3980	plasma membrane	comp42180_c2_seq8,comp41315_c1_seq1,comp33639_c0_seq2,comp28607_c0_seq1,comp35210_c0_seq1,comp42055_c2_seq1,comp36999_c0_seq1,comp41837_c0_seq1,comp40811_c0_seq1,comp27620_c0_seq2,comp42059_c0_seq5,comp30505_c0_seq1,comp37662_c0_seq2,comp35391_c0_seq2,comp38911_c1_seq1,comp42414_c2_seq1,comp40701_c1_seq4,comp42919_c1_seq1,comp33434_c0_seq1,comp33582_c0_seq2,comp39699_c0_seq1,comp20019_c0_seq1,com…
GO:0010075	-14.349	4.47708e-15	1	35	152	regulation of meristem growth	comp38494_c1_seq1,comp39348_c0_seq1,comp38181_c0_seq1,comp43358_c0_seq1,comp39300_c1_seq1,comp44243_c0_seq1,comp43358_c4_seq1,comp40559_c0_seq4,comp41784_c1_seq1,comp43430_c0_seq3,comp36966_c0_seq1,comp39539_c0_seq1,comp40383_c2_seq1,comp41784_c1_seq2,comp43132_c0_seq2,comp42124_c0_seq1,comp38228_c2_seq1,comp37715_c0_seq3,comp40556_c0_seq1,comp39404_c2_seq1,comp43942_c0_seq1,comp38724_c0_seq1,com…
GO:0012505	-13.7647	1.719e-14	1	65	651	endomembrane system	comp35276_c0_seq1,comp34696_c0_seq1,comp32697_c1_seq1,comp43044_c4_seq3,comp35144_c0_seq1,comp33052_c0_seq1,comp28518_c0_seq1,comp28162_c0_seq1,comp9712_c0_seq1,comp29599_c0_seq1,comp27185_c0_seq1,comp29700_c0_seq1,comp37011_c1_seq2,comp35144_c0_seq3,comp21531_c0_seq1,comp35010_c0_seq1,comp30531_c0_seq1,comp31803_c0_seq1,comp40079_c0_seq1,comp22728_c0_seq1,comp35609_c0_seq1,comp36325_c0_seq1,comp…
GO:0005576	-11.8456	1.42703e-12	1	30	182	extracellular region	comp43870_c0_seq1,comp35144_c0_seq1,comp40863_c0_seq1,comp40685_c0_seq1,comp36617_c0_seq1,comp36207_c0_seq1,comp28391_c0_seq1,comp31527_c0_seq1,comp39732_c0_seq1,comp38597_c0_seq1,comp43378_c2_seq1,comp34518_c1_seq2,comp40447_c0_seq1,comp26430_c0_seq1,comp37295_c1_seq24,comp35839_c0_seq1,comp39226_c0_seq1,comp28822_c1_seq1,comp31800_c0_seq1,comp38500_c0_seq1,comp53520_c0_seq1,comp34518_c0_seq1,co…
GO:0051567	-10.4952	3.1976e-11	1	33	163	histone H3-K9 methylation	comp41670_c0_seq2,comp41670_c0_seq1,comp41837_c0_seq1,comp39472_c0_seq1,comp37487_c0_seq1,comp39096_c0_seq3,comp42764_c2_seq1,comp38818_c0_seq1,comp39887_c0_seq3,comp39622_c0_seq2,comp39767_c0_seq1,comp39157_c1_seq1,comp43697_c1_seq2,comp38266_c0_seq1,comp43423_c0_seq1,comp42004_c0_seq1,comp39558_c0_seq1,comp37770_c0_seq1,comp43823_c0_seq7,comp40021_c0_seq1,comp43697_c1_seq1,comp40840_c0_seq1,com…
GO:0051258	-10.3053	4.95108e-11	1	16	56	protein polymerization	comp41921_c1_seq11,comp40811_c0_seq1,comp40811_c2_seq1,comp39858_c0_seq1,comp38166_c0_seq3,comp38166_c0_seq4,comp30627_c0_seq1,comp30627_c4_seq1,comp36418_c0_seq1,comp41921_c3_seq1,comp30627_c2_seq1,comp30627_c1_seq1,comp41921_c1_seq5,comp41921_c1_seq6,comp30053_c0_seq1,comp38166_c0_seq2
GO:0009664	-10.0644	8.62121e-11	1	21	80	plant-type cell wall organization	comp43870_c0_seq1,comp36907_c0_seq1,comp40685_c0_seq1,comp38494_c1_seq1,comp37999_c0_seq1,comp43358_c0_seq1,comp43358_c4_seq1,comp39539_c0_seq1,comp37715_c0_seq3,comp43378_c2_seq1,comp40684_c0_seq1,comp34518_c1_seq2,comp26430_c0_seq1,comp43942_c0_seq1,comp34518_c0_seq1,comp40760_c0_seq2,comp37562_c0_seq2,comp39303_c1_seq1,comp42887_c1_seq1,comp32906_c0_seq1,comp37472_c2_seq2
GO:0016023	-10.031	9.31046e-11	1	133	1978	cytoplasmic membrane-bounded vesicle	comp29214_c0_seq1,comp34257_c0_seq1,comp35276_c0_seq1,comp42967_c1_seq2,comp28607_c0_seq1,comp42919_c1_seq1,comp33395_c1_seq1,comp29975_c0_seq1,comp33795_c0_seq1,comp33052_c0_seq1,comp41260_c0_seq1,comp28518_c0_seq1,comp43493_c0_seq2,comp34064_c0_seq1,comp43582_c1_seq2,comp42303_c0_seq1,comp40377_c0_seq2,comp37248_c1_seq1,comp42967_c1_seq1,comp9712_c0_seq1,comp39348_c0_seq1,comp43776_c0_seq1,comp…
GO:0048046	-9.98977	1.02383e-10	1	54	540	apoplast	comp33795_c0_seq1,comp37696_c0_seq1,comp38336_c2_seq1,comp38655_c1_seq1,comp38266_c0_seq1,comp35692_c0_seq1,comp43423_c0_seq1,comp21531_c0_seq1,comp43358_c4_seq1,comp28648_c0_seq1,comp40079_c0_seq1,comp22728_c0_seq1,comp43510_c0_seq1,comp40511_c0_seq6,comp41428_c0_seq3,comp19836_c0_seq1,comp40216_c1_seq1,comp38655_c0_seq8,comp43452_c1_seq1,comp20570_c0_seq1,comp42451_c1_seq1,comp29927_c0_seq1,com…
GO:0051322	-9.2097	6.17026e-10	1	24	100	anaphase	comp41670_c0_seq2,comp41670_c0_seq1,comp40426_c0_seq1,comp39472_c0_seq1,comp38818_c0_seq1,comp40573_c0_seq1,comp39767_c0_seq1,comp39157_c1_seq1,comp38266_c0_seq1,comp39558_c0_seq1,comp43430_c0_seq3,comp37770_c0_seq1,comp43823_c0_seq7,comp40021_c0_seq1,comp40840_c0_seq1,comp39694_c0_seq1,comp40650_c0_seq1,comp39763_c1_seq1,comp40426_c0_seq2,comp38157_c0_seq1,comp38157_c0_seq2,comp39157_c0_seq1,com…
GO:0043481	-9.04147	9.08923e-10	1	19	73	anthocyanin accumulation in tissues in response to UV light	comp39348_c0_seq1,comp37999_c0_seq1,comp43358_c0_seq1,comp39300_c1_seq1,comp43358_c4_seq1,comp40383_c2_seq1,comp42124_c0_seq1,comp39438_c1_seq1,comp39438_c0_seq1,comp113859_c0_seq1,comp41921_c1_seq5,comp43942_c0_seq1,comp43373_c1_seq1,comp42237_c0_seq1,comp38300_c0_seq2,comp43061_c0_seq2,comp38203_c0_seq1,comp42887_c1_seq1,comp39469_c0_seq1
GO:0008283	-8.93383	1.16458e-09	1	27	141	cell proliferation	comp39246_c0_seq8,comp22639_c1_seq1,comp40426_c0_seq1,comp37487_c0_seq1,comp42764_c2_seq1,comp39887_c0_seq3,comp39622_c0_seq2,comp39858_c0_seq1,comp40573_c0_seq1,comp43697_c1_seq2,comp38266_c0_seq1,comp39171_c1_seq1,comp43423_c0_seq1,comp39559_c0_seq1,comp43430_c0_seq3,comp39171_c0_seq1,comp43823_c0_seq7,comp43697_c1_seq1,comp40650_c0_seq1,comp39763_c1_seq1,comp40426_c0_seq2,comp42764_c2_seq4,com…
GO:0006306	-8.88717	1.29667e-09	1	32	171	DNA methylation	comp41670_c0_seq2,comp41670_c0_seq1,comp39472_c0_seq1,comp39096_c0_seq3,comp42764_c2_seq1,comp38818_c0_seq1,comp39887_c0_seq3,comp39622_c0_seq2,comp23014_c0_seq1,comp39767_c0_seq1,comp39157_c1_seq1,comp43697_c1_seq2,comp38266_c0_seq1,comp36200_c1_seq1,comp43423_c0_seq1,comp42004_c0_seq1,comp39558_c0_seq1,comp43823_c0_seq7,comp43697_c1_seq1,comp39694_c0_seq1,comp40650_c0_seq1,comp39763_c1_seq1,com…
GO:0005507	-8.49311	3.21288e-09	1	44	434	copper ion binding	comp36121_c2_seq1,comp29975_c0_seq1,comp39348_c0_seq1,comp29078_c0_seq1,comp38655_c1_seq1,comp35619_c1_seq1,comp36207_c0_seq1,comp36121_c0_seq1,comp20011_c0_seq1,comp42417_c0_seq4,comp36121_c1_seq1,comp28648_c0_seq1,comp22728_c0_seq1,comp43998_c0_seq1,comp29146_c0_seq1,comp44355_c0_seq1,comp38655_c0_seq8,comp43452_c1_seq1,comp30684_c0_seq1,comp20570_c0_seq1,comp36831_c1_seq1,comp28648_c1_seq1,com…
GO:0008447	-8.28264	5.21629e-09	1	17	68	L-ascorbate oxidase activity	comp39348_c0_seq1,comp35619_c1_seq1,comp36207_c0_seq1,comp28648_c0_seq1,comp22728_c0_seq1,comp38655_c0_seq8,comp28648_c1_seq1,comp37416_c0_seq4,comp34270_c0_seq2,comp33140_c1_seq1,comp36063_c0_seq1,comp38655_c0_seq3,comp38655_c0_seq9,comp39773_c5_seq2,comp38655_c0_seq5,comp36207_c0_seq3,comp40925_c1_seq1
GO:0004185	-8.11518	7.67049e-09	1	17	91	serine-type carboxypeptidase activity	comp9712_c0_seq1,comp32733_c2_seq1,comp37102_c0_seq1,comp32719_c1_seq1,comp33729_c0_seq1,comp34442_c1_seq1,comp32719_c0_seq1,comp40005_c2_seq1,comp2587668_c0_seq1,comp40005_c0_seq1,comp29852_c1_seq1,comp34442_c0_seq1,comp43723_c2_seq1,comp19558_c0_seq1,comp31858_c0_seq1,comp36389_c0_seq1,comp32733_c3_seq1
GO:0043086	-8.08986	8.13088e-09	1	22	136	negative regulation of catalytic activity	comp33395_c1_seq1,comp40863_c0_seq1,comp33795_c0_seq1,comp497952_c0_seq1,comp36617_c0_seq1,comp26766_c1_seq1,comp2052_c0_seq1,comp43510_c0_seq1,comp42985_c0_seq1,comp29797_c0_seq1,comp39316_c0_seq1,comp39732_c0_seq1,comp37691_c1_seq1,comp27995_c0_seq1,comp38114_c0_seq1,comp33491_c0_seq1,comp38443_c0_seq3,comp59663_c0_seq1,comp40569_c0_seq1,comp35120_c1_seq1,comp33058_c0_seq1,comp41030_c0_seq1
GO:0003779	-7.96571	1.08216e-08	1	18	90	actin binding	comp43044_c4_seq3,comp32057_c0_seq1,comp42007_c0_seq1,comp36125_c0_seq1,comp22330_c0_seq1,comp34601_c0_seq1,comp20698_c0_seq1,comp38807_c1_seq9,comp30658_c0_seq1,comp30240_c1_seq1,comp32549_c0_seq1,comp32121_c0_seq1,comp43044_c4_seq7,comp41661_c0_seq1,comp28311_c0_seq1,comp23512_c0_seq1,comp49684_c0_seq1,comp41619_c2_seq1
GO:0006996	-7.8924	1.28116e-08	1	10	22	organelle organization	comp43193_c0_seq1,comp39978_c0_seq1,comp39171_c1_seq1,comp43723_c0_seq1,comp42879_c1_seq1,comp42764_c2_seq3,comp39171_c0_seq1,comp43193_c0_seq2,comp39632_c0_seq1,comp41675_c0_seq2
GO:0005618	-7.81556	1.52912e-08	1	50	568	cell wall	comp40811_c0_seq1,comp40983_c0_seq1,comp35391_c0_seq2,comp35261_c0_seq1,comp39639_c0_seq1,comp40377_c0_seq2,comp497952_c0_seq1,comp37126_c0_seq2,comp21531_c0_seq1,comp43358_c4_seq1,comp40079_c0_seq1,comp40265_c0_seq1,comp36418_c0_seq1,comp40511_c0_seq6,comp20455_c0_seq1,comp37956_c0_seq1,comp37347_c0_seq1,comp41428_c0_seq3,comp19836_c0_seq1,comp38795_c1_seq1,comp31527_c0_seq1,comp43132_c0_seq2,co…
GO:0005452	-7.79161	1.6158e-08	1	7	10	inorganic anion exchanger activity	comp31711_c2_seq1,comp35570_c0_seq1,comp31711_c3_seq1,comp31711_c1_seq1,comp31711_c0_seq1,comp32431_c0_seq1,comp31711_c2_seq2
GO:0009834	-7.60946	2.45778e-08	1	13	51	secondary cell wall biogenesis	comp27620_c0_seq2,comp30700_c0_seq1,comp39076_c0_seq1,comp19675_c0_seq1,comp20073_c0_seq1,comp36573_c0_seq1,comp39747_c1_seq1,comp43942_c0_seq1,comp27620_c0_seq1,comp38416_c0_seq1,comp22814_c0_seq1,comp36573_c0_seq3,comp36800_c0_seq1
GO:0000911	-7.48218	3.29476e-08	1	32	201	cytokinesis by cell plate formation	comp41670_c0_seq2,comp41628_c0_seq1,comp41670_c0_seq1,comp40426_c0_seq1,comp39472_c0_seq1,comp40701_c1_seq4,comp42764_c2_seq1,comp38818_c0_seq1,comp40573_c0_seq1,comp39767_c0_seq1,comp39157_c1_seq1,comp38266_c0_seq1,comp42004_c0_seq1,comp39559_c0_seq1,comp39558_c0_seq1,comp43430_c0_seq3,comp37770_c0_seq1,comp43823_c0_seq7,comp37938_c1_seq1,comp39694_c0_seq1,comp40650_c0_seq1,comp40701_c1_seq3,com…
GO:0051015	-7.48137	3.3009e-08	1	12	27	actin filament binding	comp44130_c0_seq1,comp42666_c0_seq2,comp39558_c0_seq1,comp42666_c0_seq1,comp38860_c1_seq7,comp31540_c0_seq1,comp37134_c1_seq1,comp33600_c0_seq1,comp38860_c1_seq8,comp42237_c0_seq1,comp43388_c0_seq1,comp41199_c0_seq1
GO:0048767	-7.42094	3.79366e-08	1	26	177	root hair elongation	comp42007_c0_seq1,comp42414_c2_seq1,comp39348_c0_seq1,comp40681_c0_seq1,comp37999_c0_seq1,comp43358_c0_seq1,comp39300_c1_seq1,comp43358_c4_seq1,comp37104_c0_seq1,comp38167_c0_seq1,comp40383_c2_seq1,comp38860_c1_seq7,comp42124_c0_seq1,comp39438_c1_seq1,comp39438_c0_seq1,comp35724_c0_seq1,comp41921_c1_seq5,comp43942_c0_seq1,comp43373_c1_seq1,comp38860_c1_seq8,comp34453_c1_seq1,comp42237_c0_seq1,com…
GO:0006275	-7.33249	4.65057e-08	1	22	108	regulation of DNA replication	comp41670_c0_seq2,comp41628_c0_seq1,comp41670_c0_seq1,comp41837_c0_seq1,comp39472_c0_seq1,comp37487_c0_seq1,comp42764_c2_seq1,comp42980_c0_seq2,comp39622_c0_seq2,comp39767_c0_seq1,comp43697_c1_seq2,comp38266_c0_seq1,comp39559_c0_seq1,comp43823_c0_seq7,comp43697_c1_seq1,comp41675_c0_seq1,comp40650_c0_seq1,comp42764_c2_seq4,comp38157_c0_seq1,comp38157_c0_seq2,comp40320_c0_seq1,comp43715_c0_seq1
GO:0005794	-7.23924	5.76446e-08	1	59	609	Golgi apparatus	comp41921_c1_seq11,comp39949_c0_seq1,comp34100_c1_seq1,comp35922_c0_seq1,comp40166_c0_seq1,comp37790_c0_seq1,comp37328_c0_seq1,comp40486_c0_seq2,comp37999_c0_seq1,comp24069_c0_seq1,comp32074_c0_seq1,comp35010_c0_seq1,comp39076_c0_seq1,comp34100_c0_seq1,comp30841_c0_seq2,comp36966_c0_seq1,comp37482_c1_seq1,comp38018_c0_seq2,comp34239_c1_seq1,comp40597_c0_seq3,comp39507_c0_seq1,comp42130_c0_seq1,co…
GO:0009825	-7.18936	6.46606e-08	1	19	90	multidimensional cell growth	comp34601_c0_seq1,comp39348_c0_seq1,comp37999_c0_seq1,comp43358_c0_seq1,comp39300_c1_seq1,comp43358_c4_seq1,comp40383_c2_seq1,comp42124_c0_seq1,comp41921_c1_seq5,comp43942_c0_seq1,comp42913_c0_seq1,comp43373_c1_seq1,comp28311_c0_seq1,comp42237_c0_seq1,comp38300_c0_seq2,comp43061_c0_seq2,comp38613_c2_seq1,comp42452_c3_seq1,comp42887_c1_seq1
GO:0042545	-7.08704	8.1839e-08	1	16	82	cell wall modification	comp40863_c0_seq1,comp9712_c0_seq1,comp27185_c0_seq1,comp36617_c0_seq1,comp43510_c0_seq1,comp29797_c0_seq1,comp39316_c0_seq1,comp40684_c0_seq1,comp37691_c1_seq1,comp2587668_c0_seq1,comp38114_c0_seq1,comp36981_c0_seq1,comp39303_c1_seq1,comp33058_c0_seq1,comp35116_c2_seq2,comp37472_c2_seq2
GO:0051726	-6.94344	1.13911e-07	1	21	127	regulation of cell cycle	comp40802_c0_seq1,comp40563_c1_seq1,comp39472_c0_seq1,comp37487_c0_seq1,comp37701_c0_seq1,comp42764_c2_seq1,comp39622_c0_seq2,comp39858_c0_seq1,comp32700_c1_seq1,comp40528_c0_seq1,comp43697_c1_seq2,comp38266_c0_seq1,comp41558_c0_seq1,comp43697_c1_seq1,comp41413_c1_seq1,comp31417_c1_seq1,comp40650_c0_seq1,comp42764_c2_seq4,comp42727_c0_seq8,comp33184_c1_seq1,comp40320_c0_seq2
GO:0000226	-6.81286	1.53866e-07	1	22	126	microtubule cytoskeleton organization	comp40811_c0_seq1,comp40701_c1_seq4,comp42764_c2_seq1,comp38818_c0_seq1,comp40573_c0_seq1,comp39157_c1_seq1,comp42004_c0_seq1,comp39559_c0_seq1,comp43430_c0_seq3,comp37938_c1_seq1,comp40840_c0_seq1,comp39694_c0_seq1,comp30627_c1_seq1,comp40701_c1_seq3,comp36831_c1_seq1,comp39763_c1_seq1,comp38985_c0_seq1,comp42764_c2_seq4,comp38204_c0_seq3,comp36831_c0_seq1,comp39157_c0_seq1,comp40320_c0_seq1
GO:0009932	-6.77643	1.67327e-07	1	17	79	cell tip growth	comp39348_c0_seq1,comp37999_c0_seq1,comp43358_c0_seq1,comp39300_c1_seq1,comp43358_c4_seq1,comp28648_c0_seq1,comp40383_c2_seq1,comp41921_c1_seq5,comp43942_c0_seq1,comp37134_c1_seq1,comp43373_c1_seq1,comp40850_c0_seq5,comp30450_c0_seq1,comp42237_c0_seq1,comp40850_c1_seq2,comp43061_c0_seq2,comp42887_c1_seq1
GO:0000271	-6.69315	2.02697e-07	1	13	48	polysaccharide biosynthetic process	comp39348_c0_seq1,comp37999_c0_seq1,comp39300_c1_seq1,comp43358_c4_seq1,comp40383_c2_seq1,comp42124_c0_seq1,comp41921_c1_seq5,comp43942_c0_seq1,comp43373_c1_seq1,comp42237_c0_seq1,comp38300_c0_seq2,comp43061_c0_seq2,comp42887_c1_seq1
GO:0046658	-6.52062	3.01565e-07	1	17	101	anchored to plasma membrane	comp29078_c0_seq1,comp44243_c0_seq1,comp33281_c1_seq2,comp22482_c0_seq1,comp28648_c0_seq1,comp37244_c0_seq1,comp39277_c0_seq1,comp39539_c0_seq1,comp30686_c1_seq1,comp28648_c1_seq1,comp44202_c0_seq1,comp44091_c0_seq1,comp35184_c2_seq1,comp38483_c0_seq1,comp39303_c1_seq1,comp30304_c0_seq1,comp28637_c0_seq1
GO:0010036	-6.40544	3.9315e-07	1	5	6	response to boron-containing substance	comp31711_c2_seq1,comp31711_c3_seq1,comp31711_c0_seq1,comp32431_c0_seq1,comp31711_c2_seq2
GO:0004872	-6.36191	4.34598e-07	1	50	681	receptor activity	comp42967_c1_seq2,comp30169_c1_seq1,comp22753_c0_seq1,comp40732_c0_seq1,comp39699_c0_seq1,comp37696_c0_seq1,comp41260_c0_seq1,comp43493_c0_seq2,comp42967_c1_seq1,comp34131_c0_seq1,comp35692_c0_seq1,comp39300_c1_seq1,comp22616_c0_seq1,comp41998_c0_seq1,comp40268_c0_seq2,comp34326_c0_seq1,comp39844_c0_seq2,comp39539_c0_seq1,comp40401_c3_seq7,comp40383_c2_seq1,comp42644_c0_seq2,comp42108_c0_seq1,com…
GO:0005198	-6.22004	6.02506e-07	1	17	108	structural molecule activity	comp40155_c0_seq2,comp40701_c1_seq4,comp40811_c2_seq1,comp38166_c0_seq3,comp35148_c0_seq2,comp38166_c0_seq4,comp30627_c0_seq1,comp30627_c4_seq1,comp41921_c3_seq1,comp30627_c2_seq1,comp38111_c0_seq1,comp41921_c1_seq6,comp40701_c1_seq3,comp30136_c1_seq2,comp30053_c0_seq1,comp38166_c0_seq2,comp31818_c0_seq1
GO:0030599	-6.19492	6.38383e-07	1	14	78	pectinesterase activity	comp40863_c0_seq1,comp9712_c0_seq1,comp27185_c0_seq1,comp36617_c0_seq1,comp43510_c0_seq1,comp29797_c0_seq1,comp39316_c0_seq1,comp37691_c1_seq1,comp2587668_c0_seq1,comp38114_c0_seq1,comp33058_c1_seq1,comp38443_c0_seq3,comp33058_c0_seq1,comp35116_c2_seq2
GO:0046274	-6.17633	6.66297e-07	1	13	71	lignin catabolic process	comp38655_c1_seq1,comp22728_c0_seq1,comp38655_c0_seq8,comp43452_c1_seq1,comp20570_c0_seq1,comp39773_c5_seq7,comp34270_c0_seq2,comp36063_c0_seq1,comp38655_c0_seq3,comp38655_c0_seq9,comp39773_c5_seq2,comp38655_c0_seq5,comp40925_c1_seq1
GO:0000786	-5.92039	1.2012e-06	1	10	54	nucleosome	comp39246_c0_seq8,comp35165_c0_seq1,comp41320_c2_seq13,comp38807_c1_seq9,comp40692_c1_seq1,comp35432_c0_seq2,comp23304_c0_seq1,comp41320_c2_seq18,comp39625_c0_seq1,comp41320_c2_seq15
GO:0016572	-5.91765	1.20879e-06	1	15	64	histone phosphorylation	comp41670_c0_seq2,comp41670_c0_seq1,comp40573_c0_seq1,comp39767_c0_seq1,comp39157_c1_seq1,comp38266_c0_seq1,comp39558_c0_seq1,comp37770_c0_seq1,comp43823_c0_seq7,comp40021_c0_seq1,comp40840_c0_seq1,comp39694_c0_seq1,comp38157_c0_seq1,comp38157_c0_seq2,comp39157_c0_seq1
GO:0009742	-5.8767	1.32831e-06	1	14	65	brassinosteroid mediated signaling pathway	comp35391_c0_seq2,comp38336_c2_seq1,comp40559_c0_seq4,comp32719_c1_seq1,comp32719_c0_seq1,comp40401_c8_seq1,comp42566_c0_seq1,comp35093_c0_seq1,comp34658_c0_seq1,comp37376_c0_seq1,comp43373_c1_seq1,comp35093_c2_seq1,comp35093_c1_seq1,comp38761_c0_seq1
GO:0042546	-5.83488	1.46257e-06	1	10	32	cell wall biogenesis	comp40850_c0_seq1,comp40850_c0_seq3,comp33533_c0_seq1,comp38615_c0_seq4,comp36932_c1_seq2,comp42136_c0_seq1,comp40850_c0_seq5,comp40850_c1_seq2,comp40850_c0_seq2,comp42136_c0_seq3
GO:0031225	-5.81071	1.54628e-06	1	15	111	anchored to membrane	comp27620_c0_seq2,comp36517_c0_seq1,comp33467_c0_seq2,comp44355_c0_seq1,comp38564_c2_seq1,comp39143_c0_seq1,comp27850_c0_seq1,comp41537_c1_seq2,comp34842_c0_seq1,comp27620_c0_seq1,comp43080_c1_seq1,comp35517_c0_seq1,comp22814_c0_seq1,comp43133_c0_seq2,comp37472_c2_seq2
GO:0006270	-5.68243	2.07763e-06	0.999999	21	113	DNA replication initiation	comp41670_c0_seq2,comp42360_c0_seq6,comp41670_c0_seq1,comp39472_c0_seq1,comp37487_c0_seq1,comp42764_c2_seq1,comp39887_c0_seq3,comp40167_c0_seq1,comp39622_c0_seq2,comp43697_c1_seq2,comp38266_c0_seq1,comp39559_c0_seq1,comp43823_c0_seq7,comp43697_c1_seq1,comp40650_c0_seq1,comp42764_c2_seq4,comp38157_c0_seq1,comp38157_c0_seq2,comp38086_c0_seq1,comp40320_c0_seq1,comp43715_c0_seq1
GO:0055114	-5.64323	2.27387e-06	0.999999	153	2914	oxidation-reduction process	comp42967_c1_seq2,comp42360_c0_seq6,comp28607_c0_seq1,comp38374_c0_seq1,comp30466_c0_seq1,comp39463_c0_seq1,comp36121_c2_seq1,comp38567_c0_seq1,comp42919_c1_seq1,comp31197_c0_seq1,comp39699_c0_seq1,comp37696_c0_seq1,comp40189_c1_seq3,comp41260_c0_seq1,comp40500_c3_seq1,comp38658_c0_seq1,comp40377_c0_seq2,comp42967_c1_seq1,comp39348_c0_seq1,comp31552_c0_seq1,comp40681_c0_seq1,comp41960_c0_seq1,com…
GO:0045330	-5.624	2.37686e-06	1	12	64	aspartyl esterase activity	comp40863_c0_seq1,comp9712_c0_seq1,comp27185_c0_seq1,comp36617_c0_seq1,comp43510_c0_seq1,comp29797_c0_seq1,comp39316_c0_seq1,comp37691_c1_seq1,comp2587668_c0_seq1,comp38114_c0_seq1,comp33058_c0_seq1,comp35116_c2_seq2
GO:0008810	-5.57807	2.64197e-06	1	8	22	cellulase activity	comp36907_c0_seq1,comp35144_c0_seq1,comp35144_c0_seq3,comp41825_c0_seq1,comp35074_c0_seq1,comp37579_c1_seq1,comp36535_c0_seq1,comp35414_c0_seq1
GO:0006084	-5.55673	2.77507e-06	1	12	58	acetyl-CoA metabolic process	comp39472_c0_seq1,comp39767_c0_seq1,comp39277_c0_seq1,comp39539_c0_seq1,comp40597_c0_seq3,comp40597_c0_seq1,comp41921_c1_seq5,comp40597_c0_seq10,comp43942_c0_seq1,comp43169_c2_seq1,comp38613_c2_seq1,comp39635_c0_seq3
GO:0009832	-5.46363	3.4385e-06	0.999999	18	97	plant-type cell wall biogenesis	comp42055_c2_seq1,comp35922_c0_seq1,comp42414_c2_seq1,comp38494_c1_seq1,comp37999_c0_seq1,comp43358_c0_seq1,comp43358_c4_seq1,comp39539_c0_seq1,comp37715_c0_seq3,comp22730_c0_seq1,comp37691_c1_seq1,comp30450_c0_seq1,comp43061_c0_seq2,comp41847_c0_seq1,comp42452_c3_seq1,comp40350_c0_seq2,comp38761_c0_seq1,comp42887_c1_seq1
GO:0009225	-5.3971	4.00778e-06	1	6	12	nucleotide-sugar metabolic process	comp34100_c1_seq1,comp37662_c0_seq2,comp37662_c0_seq1,comp30479_c0_seq1,comp34100_c0_seq1,comp38512_c0_seq1
GO:0010389	-5.35425	4.42331e-06	0.999999	11	38	regulation of G2/M transition of mitotic cell cycle	comp41670_c0_seq2,comp41628_c0_seq1,comp41670_c0_seq1,comp41837_c0_seq1,comp39767_c0_seq1,comp35140_c0_seq3,comp41675_c0_seq1,comp38157_c0_seq1,comp38157_c0_seq2,comp40320_c0_seq1,comp43715_c0_seq1
GO:0009734	-5.33988	4.57217e-06	0.999999	20	150	auxin mediated signaling pathway	comp30567_c2_seq1,comp29823_c1_seq1,comp40559_c0_seq4,comp42891_c8_seq2,comp30567_c0_seq1,comp19485_c0_seq1,comp39438_c1_seq1,comp38228_c2_seq1,comp39438_c0_seq1,comp41946_c0_seq3,comp32912_c1_seq1,comp38204_c0_seq3,comp34375_c0_seq1,comp37376_c0_seq1,comp29144_c0_seq1,comp29710_c1_seq1,comp34179_c1_seq1,comp117934_c0_seq1,comp32281_c1_seq1,comp32000_c0_seq1
GO:0006334	-5.27239	5.3409e-06	0.999999	10	60	nucleosome assembly	comp39246_c0_seq8,comp35165_c0_seq1,comp41320_c2_seq13,comp38807_c1_seq9,comp40692_c1_seq1,comp35432_c0_seq2,comp23304_c0_seq1,comp41320_c2_seq18,comp39625_c0_seq1,comp41320_c2_seq15
GO:0016761	-5.08023	8.31333e-06	1	4	4	cellulose synthase (GDP-forming) activity	comp39747_c1_seq1,comp39747_c6_seq1,comp39747_c6_seq3,comp39747_c4_seq1
GO:0046713	-5.02662	9.40539e-06	1	4	5	borate transport	comp31711_c2_seq1,comp31711_c3_seq1,comp32431_c0_seq1,comp31711_c2_seq2
GO:0004601	-4.97213	1.06627e-05	0.999997	22	217	peroxidase activity	comp40377_c0_seq2,comp37126_c0_seq2,comp43025_c0_seq2,comp30531_c0_seq1,comp43853_c0_seq1,comp30520_c0_seq1,comp35110_c0_seq1,comp42153_c0_seq1,comp29279_c1_seq1,comp38544_c0_seq1,comp39226_c0_seq1,comp35279_c1_seq1,comp30270_c0_seq1,comp29630_c0_seq1,comp38831_c0_seq5,comp30270_c1_seq1,comp38948_c0_seq1,comp29279_c0_seq1,comp40797_c1_seq1,comp31645_c0_seq1,comp23351_c0_seq1,comp35622_c0_seq4
GO:0006066	-4.84365	1.43335e-05	0.999999	6	15	alcohol metabolic process	comp43387_c0_seq1,comp31430_c0_seq1,comp37446_c0_seq1,comp247285_c0_seq1,comp40447_c0_seq1,comp34265_c0_seq1
GO:0010091	-4.79263	1.61203e-05	0.999998	10	50	trichome branching	comp43044_c4_seq3,comp42059_c0_seq5,comp37969_c1_seq1,comp38646_c0_seq1,comp38802_c1_seq1,comp37969_c0_seq1,comp38985_c0_seq1,comp43044_c4_seq7,comp42452_c3_seq1,comp40209_c1_seq5
GO:0046715	-4.76232	1.72855e-05	1	4	6	borate transmembrane transporter activity	comp31711_c2_seq1,comp31711_c3_seq1,comp32431_c0_seq1,comp31711_c2_seq2
GO:0006629	-4.55123	2.81039e-05	0.99999	27	306	lipid metabolic process	comp32112_c0_seq4,comp40594_c1_seq1,comp43521_c0_seq4,comp34064_c0_seq1,comp27443_c0_seq1,comp31552_c0_seq1,comp35351_c0_seq1,comp37690_c0_seq1,comp34054_c0_seq1,comp28752_c1_seq1,comp39125_c0_seq1,comp33248_c0_seq1,comp38228_c0_seq1,comp38795_c1_seq1,comp28752_c0_seq1,comp32859_c0_seq1,comp35154_c0_seq1,comp41260_c0_seq2,comp40329_c0_seq2,comp41847_c0_seq1,comp22687_c0_seq1,comp42761_c0_seq2,com…
GO:0010817	-4.53427	2.92231e-05	0.999997	8	27	regulation of hormone levels	comp39348_c0_seq1,comp37999_c0_seq1,comp39300_c1_seq1,comp40383_c2_seq1,comp43373_c1_seq1,comp42237_c0_seq1,comp43061_c0_seq2,comp38482_c0_seq2
GO:0016132	-4.38838	4.08901e-05	0.999991	14	99	brassinosteroid biosynthetic process	comp39277_c0_seq1,comp39539_c0_seq1,comp38564_c2_seq1,comp40597_c0_seq3,comp29003_c0_seq1,comp40597_c0_seq1,comp41921_c1_seq5,comp40597_c0_seq10,comp43942_c0_seq1,comp43169_c2_seq1,comp38613_c2_seq1,comp43286_c0_seq9,comp43169_c2_seq2,comp39635_c0_seq3
GO:0008361	-4.25599	5.54644e-05	0.999993	8	34	regulation of cell size	comp43358_c0_seq1,comp43358_c4_seq1,comp39539_c0_seq1,comp42124_c0_seq1,comp39438_c1_seq1,comp39438_c0_seq1,comp38300_c0_seq2,comp42887_c1_seq1
GO:0030036	-4.20807	6.19341e-05	0.999991	9	37	actin cytoskeleton organization	comp32057_c0_seq1,comp22330_c0_seq1,comp30240_c1_seq1,comp33600_c0_seq1,comp32549_c0_seq1,comp32121_c0_seq1,comp30450_c0_seq1,comp23512_c0_seq1,comp42237_c0_seq1
GO:0047672	-4.2063	6.21865e-05	0.999997	5	11	anthranilate N-benzoyltransferase activity	comp37929_c0_seq1,comp32570_c0_seq1,comp37929_c1_seq1,comp33962_c0_seq1,comp34097_c0_seq1
GO:0004144	-4.11129	7.73951e-05	0.999996	5	11	diacylglycerol O-acyltransferase activity	comp242630_c0_seq1,comp42926_c0_seq2,comp42926_c0_seq1,comp279792_c0_seq1,comp87643_c0_seq1
GO:0052716	-4.0867	8.19023e-05	0.999989	8	43	hydroquinone:oxygen oxidoreductase activity	comp38655_c1_seq1,comp38655_c0_seq8,comp43452_c1_seq1,comp39773_c5_seq7,comp38655_c0_seq3,comp38655_c0_seq9,comp39773_c5_seq2,comp38655_c0_seq5
GO:0048451	-4.03855	9.15052e-05	0.999986	9	38	petal formation	comp42764_c2_seq1,comp38818_c0_seq1,comp39157_c1_seq1,comp42004_c0_seq1,comp39559_c0_seq1,comp37770_c0_seq1,comp42764_c2_seq4,comp40318_c0_seq4,comp39157_c0_seq1
GO:0048453	-4.03855	9.15052e-05	0.999986	9	38	sepal formation	comp42764_c2_seq1,comp38818_c0_seq1,comp39157_c1_seq1,comp42004_c0_seq1,comp39559_c0_seq1,comp37770_c0_seq1,comp42764_c2_seq4,comp40318_c0_seq4,comp39157_c0_seq1
GO:0016157	-3.96134	0.00010931	0.999995	5	10	sucrose synthase activity	comp28647_c0_seq1,comp32110_c0_seq1,comp33641_c0_seq1,comp28647_c1_seq1,comp40564_c0_seq1
GO:0016021	-3.93023	0.000117426	0.999919	144	2708	integral to membrane	comp35276_c0_seq1,comp42967_c1_seq2,comp28607_c0_seq1,comp43044_c4_seq3,comp32025_c0_seq1,comp42055_c2_seq1,comp30505_c0_seq1,comp35922_c0_seq1,comp40166_c0_seq1,comp40732_c0_seq1,comp42919_c1_seq1,comp31197_c0_seq1,comp39699_c0_seq1,comp37328_c0_seq1,comp41260_c0_seq1,comp37248_c1_seq1,comp30222_c0_seq1,comp42967_c1_seq1,comp24069_c0_seq1,comp40987_c1_seq1,comp39300_c1_seq1,comp22616_c0_seq1,com…
GO:0030570	-3.859	0.000138356	0.999991	5	16	pectate lyase activity	comp34257_c0_seq1,comp38804_c2_seq1,comp33114_c0_seq1,comp36517_c0_seq1,comp41537_c1_seq2
GO:0010067	-3.83333	0.00014678	0.999988	6	15	procambium histogenesis	comp38911_c1_seq1,comp42644_c0_seq2,comp41784_c1_seq2,comp42108_c0_seq1,comp42644_c1_seq1,comp42644_c0_seq1
GO:0010289	-3.82467	0.000149736	0.999996	4	7	homogalacturonan biosynthetic process	comp37790_c0_seq1,comp36966_c0_seq1,comp42130_c0_seq1,comp41687_c0_seq1
GO:0016760	-3.77329	0.000168542	0.999961	12	90	cellulose synthase (UDP-forming) activity	comp35922_c0_seq1,comp42414_c2_seq1,comp36510_c2_seq1,comp38018_c0_seq2,comp42726_c2_seq2,comp39747_c1_seq1,comp40850_c0_seq5,comp40780_c0_seq1,comp39747_c6_seq1,comp39747_c6_seq3,comp36510_c1_seq1,comp39747_c4_seq1
GO:0004091	-3.76896	0.000170232	0.999947	17	175	carboxylesterase activity	comp18660_c0_seq1,comp34350_c0_seq1,comp39125_c0_seq1,comp33248_c0_seq1,comp38228_c0_seq1,comp38795_c1_seq1,comp38869_c0_seq1,comp28752_c0_seq1,comp32859_c0_seq1,comp35154_c0_seq1,comp41847_c0_seq1,comp30748_c0_seq1,comp42761_c0_seq2,comp40097_c0_seq1,comp25284_c0_seq1,comp42351_c0_seq1,comp38869_c2_seq6
GO:0051014	-3.75978	0.00017387	0.999992	5	8	actin filament severing	comp42666_c0_seq2,comp39558_c0_seq1,comp42666_c0_seq1,comp38860_c1_seq7,comp38860_c1_seq8
GO:0032440	-3.72122	0.000190012	0.999902	45	673	2-alkenal reductase [NAD(P)] activity	comp42967_c1_seq2,comp28607_c0_seq1,comp38567_c0_seq1,comp42919_c1_seq1,comp31197_c0_seq1,comp39699_c0_seq1,comp41260_c0_seq1,comp42967_c1_seq1,comp40681_c0_seq1,comp39300_c1_seq1,comp22616_c0_seq1,comp41428_c0_seq1,comp41998_c0_seq1,comp40559_c0_seq4,comp33630_c0_seq1,comp40401_c8_seq1,comp39539_c0_seq1,comp41428_c0_seq3,comp35477_c0_seq1,comp40383_c2_seq1,comp42644_c0_seq2,comp42108_c0_seq1,com…
GO:0015293	-3.67119	0.000213213	0.999985	5	16	symporter activity	comp29823_c1_seq1,comp38228_c2_seq1,comp43553_c0_seq2,comp34375_c0_seq1,comp42724_c0_seq1
GO:0004767	-3.65257	0.000222551	0.999984	5	19	sphingomyelin phosphodiesterase activity	comp27593_c0_seq1,comp27809_c1_seq1,comp34931_c0_seq1,comp38204_c0_seq2,comp38204_c0_seq3
GO:0007047	-3.64864	0.000224573	0.999928	17	170	cell wall organization	comp34696_c0_seq1,comp35922_c0_seq1,comp42414_c2_seq1,comp40863_c0_seq1,comp35609_c0_seq1,comp43510_c0_seq1,comp36510_c2_seq1,comp37295_c1_seq24,comp39747_c1_seq1,comp38500_c0_seq1,comp35093_c2_seq1,comp40780_c0_seq1,comp39747_c6_seq1,comp39747_c6_seq3,comp36510_c1_seq1,comp37295_c1_seq7,comp39747_c4_seq1
GO:0007020	-3.59436	0.000254474	0.99995	10	49	microtubule nucleation	comp41837_c0_seq1,comp39300_c1_seq1,comp39539_c0_seq1,comp40021_c0_seq1,comp37715_c0_seq3,comp37838_c0_seq1,comp39641_c0_seq1,comp37721_c1_seq1,comp43169_c2_seq2,comp42887_c1_seq1
GO:0008017	-3.57203	0.000267898	0.999946	10	52	microtubule binding	comp35261_c0_seq1,comp39858_c0_seq1,comp43724_c0_seq1,comp33352_c0_seq1,comp37770_c0_seq1,comp35444_c0_seq1,comp22730_c0_seq1,comp40840_c0_seq1,comp41661_c0_seq1,comp27811_c1_seq1
GO:0042973	-3.52803	0.000296464	0.999946	9	51	glucan endo-1,3-beta-D-glucosidase activity	comp36698_c0_seq1,comp28162_c0_seq1,comp33281_c1_seq2,comp22482_c0_seq1,comp41738_c0_seq1,comp40912_c0_seq1,comp44202_c0_seq1,comp31880_c0_seq1,comp43133_c0_seq2
GO:0003924	-3.50931	0.00030952	0.999882	22	221	GTPase activity	comp41921_c1_seq11,comp40811_c0_seq1,comp40811_c2_seq1,comp38166_c0_seq3,comp38166_c0_seq4,comp30627_c0_seq1,comp30627_c4_seq1,comp43603_c0_seq1,comp36418_c0_seq1,comp40209_c1_seq2,comp41921_c3_seq1,comp30627_c2_seq1,comp34931_c0_seq1,comp30627_c1_seq1,comp41921_c1_seq5,comp41921_c1_seq6,comp38204_c0_seq2,comp38204_c0_seq3,comp30053_c0_seq1,comp38166_c0_seq2,comp40209_c1_seq5,comp30340_c0_seq1
GO:0005089	-3.42532	0.000375563	0.999958	6	26	Rho guanyl-nucleotide exchange factor activity	comp36392_c0_seq1,comp42124_c0_seq1,comp32315_c1_seq1,comp32315_c3_seq1,comp38300_c0_seq2,comp30855_c0_seq1
GO:0048040	-3.3967	0.000401141	0.999979	4	12	UDP-glucuronate decarboxylase activity	comp34100_c1_seq1,comp37662_c0_seq2,comp37662_c0_seq1,comp34100_c0_seq1
GO:0009741	-3.39597	0.000401822	0.999913	10	69	response to brassinosteroid stimulus	comp36768_c4_seq1,comp38154_c0_seq5,comp29675_c0_seq1,comp37647_c0_seq1,comp41698_c1_seq1,comp42756_c1_seq1,comp38114_c0_seq1,comp40518_c0_seq5,comp30079_c0_seq1,comp39819_c0_seq1
GO:0005975	-3.34928	0.00044742	0.999758	46	643	carbohydrate metabolic process	comp34696_c0_seq1,comp36698_c0_seq1,comp36907_c0_seq1,comp35144_c0_seq1,comp28518_c0_seq1,comp28162_c0_seq1,comp30479_c0_seq1,comp29816_c0_seq1,comp33281_c1_seq2,comp22482_c0_seq1,comp41738_c0_seq1,comp35144_c0_seq3,comp42492_c1_seq1,comp41825_c0_seq1,comp35609_c0_seq1,comp9700_c0_seq1,comp35074_c0_seq1,comp40511_c0_seq6,comp40912_c0_seq1,comp39312_c0_seq1,comp43385_c2_seq1,comp37579_c1_seq1,comp…
GO:0022403	-3.34186	0.00045513	0.999977	4	11	cell cycle phase	comp39171_c1_seq1,comp39171_c0_seq1,comp38373_c0_seq2,comp41675_c0_seq2
GO:0016126	-3.34026	0.000456819	0.999852	16	145	sterol biosynthetic process	comp39348_c0_seq1,comp37011_c1_seq2,comp39277_c0_seq1,comp39539_c0_seq1,comp38525_c0_seq1,comp40597_c0_seq3,comp40597_c0_seq1,comp41921_c1_seq5,comp40597_c0_seq10,comp43942_c0_seq1,comp37416_c0_seq4,comp38114_c0_seq1,comp43169_c2_seq1,comp38613_c2_seq1,comp43169_c2_seq2,comp39635_c0_seq3
GO:0006346	-3.30709	0.000493075	0.999848	15	107	methylation-dependent chromatin silencing	comp37487_c0_seq1,comp42764_c2_seq1,comp38818_c0_seq1,comp39767_c0_seq1,comp43697_c1_seq2,comp42004_c0_seq1,comp39558_c0_seq1,comp43697_c1_seq1,comp39694_c0_seq1,comp42764_c2_seq4,comp38157_c0_seq1,comp38157_c0_seq2,comp38105_c0_seq1,comp40320_c0_seq1,comp43715_c0_seq1
GO:0046593	-3.28343	0.000520682	0.999993	3	4	mandelonitrile lyase activity	comp37446_c0_seq1,comp40447_c0_seq1,comp34265_c0_seq1
GO:0006184	-3.2572	0.000553098	0.99979	20	199	GTP catabolic process	comp41921_c1_seq11,comp40811_c0_seq1,comp40811_c2_seq1,comp38166_c0_seq3,comp38166_c0_seq4,comp30627_c0_seq1,comp30627_c4_seq1,comp43603_c0_seq1,comp36418_c0_seq1,comp40209_c1_seq2,comp41921_c3_seq1,comp30627_c2_seq1,comp30627_c1_seq1,comp41921_c1_seq5,comp41921_c1_seq6,comp38204_c0_seq2,comp38204_c0_seq3,comp30053_c0_seq1,comp38166_c0_seq2,comp40209_c1_seq5
GO:0006633	-3.23828	0.000577721	0.999824	14	141	fatty acid biosynthetic process	comp30466_c0_seq1,comp41662_c0_seq9,comp35380_c0_seq1,comp43998_c0_seq1,comp39728_c0_seq1,comp33059_c0_seq1,comp1183145_c0_seq1,comp33791_c4_seq1,comp33791_c1_seq1,comp21145_c0_seq1,comp34001_c0_seq2,comp37628_c0_seq1,comp34001_c0_seq4,comp34001_c0_seq5
GO:0006949	-3.23207	0.000586042	0.999946	5	21	syncytium formation	comp43870_c0_seq1,comp40685_c0_seq1,comp38597_c0_seq1,comp43378_c2_seq1,comp37562_c0_seq2
GO:0015250	-3.21421	0.00061065	0.999943	5	22	water channel activity	comp37328_c0_seq1,comp26311_c0_seq1,comp37244_c0_seq1,comp39277_c0_seq1,comp28367_c0_seq1
GO:0016759	-3.16251	0.000687843	0.999964	4	9	cellulose synthase activity	comp40850_c0_seq1,comp40850_c0_seq3,comp40850_c1_seq2,comp40850_c0_seq2
GO:0003979	-3.1561	0.000698064	0.999982	3	6	UDP-glucose 6-dehydrogenase activity	comp35195_c0_seq1,comp34020_c1_seq2,comp34020_c0_seq1
GO:0008356	-3.11549	0.000766504	0.999928	5	17	asymmetric cell division	comp42124_c0_seq1,comp35886_c0_seq1,comp40760_c0_seq2,comp38300_c0_seq2,comp38105_c0_seq1
GO:0071555	-3.10628	0.000782931	0.999727	17	114	cell wall organization	comp39348_c0_seq1,comp37969_c1_seq1,comp39300_c1_seq1,comp41784_c1_seq1,comp43479_c0_seq5,comp39844_c0_seq2,comp40383_c2_seq1,comp41784_c1_seq2,comp42124_c0_seq1,comp41854_c0_seq1,comp37969_c0_seq1,comp41921_c1_seq5,comp43373_c1_seq1,comp44115_c0_seq1,comp42237_c0_seq1,comp38300_c0_seq2,comp43061_c0_seq2
GO:0045493	-3.08436	0.000823454	0.999955	4	9	xylan catabolic process	comp40079_c0_seq1,comp37956_c0_seq1,comp38237_c0_seq1,comp28954_c0_seq1
GO:0004871	-3.06469	0.000861617	0.99968	18	179	signal transducer activity	comp43044_c4_seq3,comp38911_c1_seq1,comp36774_c0_seq2,comp33434_c0_seq1,comp29989_c0_seq1,comp39991_c1_seq3,comp41457_c0_seq2,comp41024_c0_seq1,comp22849_c0_seq1,comp29609_c0_seq1,comp42451_c1_seq1,comp43518_c1_seq22,comp42644_c0_seq1,comp37050_c0_seq1,comp37915_c0_seq1,comp39991_c1_seq4,comp30079_c0_seq1,comp41204_c0_seq1
GO:0009524	-3.05822	0.000874535	0.999713	15	115	phragmoplast	comp35261_c0_seq1,comp42502_c1_seq1,comp39767_c0_seq1,comp42517_c0_seq1,comp31689_c0_seq1,comp34931_c0_seq1,comp42517_c1_seq1,comp40840_c0_seq1,comp38204_c0_seq3,comp44115_c0_seq1,comp34098_c0_seq1,comp27812_c0_seq2,comp40770_c0_seq1,comp40209_c1_seq5,comp34408_c0_seq1
GO:0003785	-3.05582	0.000879378	0.999976	3	6	actin monomer binding	comp43481_c0_seq2,comp31540_c0_seq1,comp41199_c0_seq1
GO:0048653	-3.007	0.000984014	0.999806	8	53	anther development	comp39348_c0_seq1,comp43358_c0_seq1,comp43358_c4_seq1,comp43942_c0_seq1,comp37698_c0_seq1,comp37721_c1_seq1,comp42887_c1_seq1,comp37472_c2_seq2
GO:0031048	-2.93505	0.00116131	0.999622	14	125	chromatin silencing by small RNA	comp37487_c0_seq1,comp42764_c2_seq1,comp38818_c0_seq1,comp39767_c0_seq1,comp39257_c0_seq3,comp42004_c0_seq1,comp39558_c0_seq1,comp39694_c0_seq1,comp42764_c2_seq4,comp38157_c0_seq1,comp38157_c0_seq2,comp38105_c0_seq1,comp40320_c0_seq1,comp43715_c0_seq1
GO:0009922	-2.91088	0.00122777	0.999908	4	16	fatty acid elongase activity	comp1183145_c0_seq1,comp21145_c0_seq1,comp35655_c2_seq1,comp34997_c0_seq1
GO:0003713	-2.87272	0.00134056	0.99985	5	22	transcription coactivator activity	comp43723_c0_seq1,comp35800_c1_seq1,comp26844_c0_seq1,comp59423_c0_seq1,comp27947_c1_seq1
GO:0030244	-2.85529	0.00139543	0.999456	18	210	cellulose biosynthetic process	comp42055_c2_seq1,comp35922_c0_seq1,comp42414_c2_seq1,comp40701_c1_seq4,comp30700_c0_seq1,comp19675_c0_seq1,comp36510_c2_seq1,comp37482_c1_seq1,comp40701_c1_seq3,comp39747_c1_seq1,comp39763_c1_seq1,comp40780_c0_seq1,comp39747_c6_seq1,comp39747_c6_seq3,comp36510_c1_seq1,comp40534_c2_seq4,comp39635_c0_seq3,comp39747_c4_seq1
GO:0045298	-2.84206	0.00143861	0.999891	4	14	tubulin complex	comp41921_c1_seq11,comp40811_c0_seq1,comp36418_c0_seq1,comp30627_c1_seq1
GO:0006468	-2.83168	0.0014734	0.99898	100	1951	protein phosphorylation	comp40539_c0_seq2,comp42967_c1_seq2,comp28607_c0_seq1,comp30169_c1_seq1,comp40802_c0_seq1,comp43419_c0_seq4,comp38911_c1_seq1,comp42919_c1_seq1,comp33434_c0_seq1,comp39699_c0_seq1,comp41260_c0_seq1,comp38494_c1_seq1,comp34601_c0_seq1,comp42967_c1_seq1,comp43724_c0_seq1,comp38181_c0_seq1,comp40987_c1_seq1,comp36328_c0_seq1,comp22616_c0_seq1,comp22943_c0_seq1,comp38005_c0_seq1,comp35181_c0_seq1,com…
GO:0048443	-2.82053	0.00151172	0.999645	9	60	stamen development	comp42780_c1_seq1,comp40559_c0_seq4,comp36729_c0_seq1,comp39438_c1_seq1,comp39438_c0_seq1,comp39763_c1_seq1,comp38036_c1_seq1,comp43489_c1_seq4,comp34179_c1_seq1
GO:0004650	-2.81303	0.00153805	0.999596	10	86	polygalacturonase activity	comp34696_c0_seq1,comp40230_c0_seq1,comp43358_c0_seq1,comp43358_c4_seq1,comp35609_c0_seq1,comp37295_c1_seq24,comp38500_c0_seq1,comp35093_c2_seq1,comp40230_c0_seq3,comp37295_c1_seq7
GO:0010328	-2.80101	0.00158123	1	2	2	auxin influx transmembrane transporter activity	comp29823_c0_seq1,comp34375_c0_seq1
GO:0060919	-2.80101	0.00158123	1	2	2	auxin influx	comp29823_c0_seq1,comp34375_c0_seq1
GO:0046556	-2.79467	0.00160447	0.999888	4	10	alpha-N-arabinofuranosidase activity	comp40079_c0_seq1,comp42492_c1_seq2,comp42492_c0_seq1,comp28954_c0_seq1
GO:0042493	-2.79341	0.00160913	1	2	2	response to drug	comp41428_c0_seq3,comp41428_c0_seq2
GO:0048766	-2.78266	0.00164947	0.999933	3	8	root hair initiation	comp38167_c0_seq1,comp39438_c1_seq1,comp39438_c0_seq1
GO:0045735	-2.78122	0.00165494	0.999738	6	44	nutrient reservoir activity	comp37696_c0_seq1,comp35692_c0_seq1,comp37628_c0_seq1,comp27043_c0_seq1,comp36505_c1_seq1,comp42979_c0_seq2
GO:0047262	-2.77847	0.00166543	0.999699	7	34	polygalacturonate 4-alpha-galacturonosyltransferase activity	comp36564_c0_seq1,comp30095_c0_seq1,comp36966_c0_seq1,comp42130_c0_seq1,comp38132_c0_seq1,comp40877_c1_seq3,comp41687_c0_seq1
GO:0048449	-2.7596	0.00173941	0.999509	11	71	floral organ formation	comp39403_c0_seq1,comp37969_c1_seq1,comp43723_c0_seq1,comp39694_c0_seq1,comp37969_c0_seq1,comp41675_c0_seq1,comp38157_c0_seq1,comp38157_c0_seq2,comp38105_c0_seq1,comp43715_c0_seq1,comp39303_c1_seq1
GO:0009855	-2.72958	0.00186387	0.999465	11	81	determination of bilateral symmetry	comp39767_c0_seq1,comp39257_c0_seq3,comp39300_c1_seq1,comp42891_c8_seq2,comp41784_c1_seq1,comp40268_c0_seq2,comp40556_c0_seq1,comp39763_c1_seq1,comp36905_c1_seq1,comp39900_c1_seq1,comp43398_c2_seq1
GO:0004315	-2.72231	0.00189536	0.999779	5	18	3-oxoacyl-[acyl-carrier-protein] synthase activity	comp35380_c0_seq1,comp34001_c0_seq2,comp34001_c0_seq4,comp34001_c0_seq5,comp28593_c0_seq1
GO:0010417	-2.7047	0.0019738	0.999768	5	18	glucuronoxylan biosynthetic process	comp36564_c0_seq1,comp36573_c0_seq1,comp38416_c0_seq1,comp36573_c0_seq3,comp23131_c0_seq1
GO:0046910	-2.66433	0.00216604	0.999898	3	9	pectinesterase inhibitor activity	comp36617_c0_seq1,comp41496_c0_seq2,comp38443_c0_seq3
GO:0008471	-2.6082	0.00246488	0.999671	5	29	laccase activity	comp22728_c0_seq1,comp20570_c0_seq1,comp34270_c0_seq2,comp36063_c0_seq1,comp40925_c1_seq1
GO:0009682	-2.60446	0.00248624	0.999975	2	3	induced systemic resistance	comp37472_c2_seq1,comp37472_c2_seq2
GO:0050321	-2.6009	0.00250667	0.999778	4	14	tau-protein kinase activity	comp41260_c0_seq1,comp39539_c0_seq1,comp36413_c0_seq1,comp23235_c0_seq1
GO:0010143	-2.59951	0.00251471	0.999777	4	14	cutin biosynthetic process	comp19970_c0_seq1,comp38461_c1_seq1,comp36821_c0_seq1,comp33962_c0_seq1
GO:0007389	-2.5954	0.00253865	0.999571	6	36	pattern specification process	comp43358_c0_seq1,comp35144_c0_seq3,comp43358_c4_seq1,comp39539_c0_seq1,comp42124_c0_seq1,comp38300_c0_seq2
GO:0051017	-2.58418	0.00260509	0.999893	3	6	actin filament bundle assembly	comp44130_c0_seq1,comp42666_c0_seq2,comp42666_c0_seq1
GO:0051301	-2.58123	0.00262285	0.998864	20	201	cell division	comp43044_c4_seq3,comp43378_c5_seq3,comp40802_c0_seq1,comp36768_c4_seq1,comp39909_c0_seq3,comp39991_c1_seq3,comp40837_c0_seq1,comp41558_c0_seq1,comp23308_c0_seq1,comp42614_c0_seq3,comp41413_c1_seq1,comp31417_c1_seq1,comp40563_c2_seq1,comp43044_c4_seq7,comp28000_c0_seq1,comp39991_c1_seq4,comp41319_c0_seq1,comp33184_c1_seq1,comp40320_c0_seq2,comp42887_c1_seq1
GO:0009556	-2.52969	0.00295329	0.99922	9	76	microsporogenesis	comp41670_c0_seq2,comp41670_c0_seq1,comp40230_c0_seq1,comp40189_c1_seq3,comp40401_c8_seq1,comp25813_c1_seq1,comp43806_c1_seq1,comp37670_c0_seq1,comp40230_c0_seq3
GO:0071918	-2.52802	0.00296467	0.999968	2	3	urea transmembrane transport	comp37328_c0_seq1,comp26311_c0_seq1
GO:0019219	-2.47454	0.00335318	0.999691	4	12	regulation of nucleobase-containing compound metabolic process	comp39858_c0_seq1,comp38373_c0_seq1,comp42764_c2_seq3,comp40509_c3_seq1
GO:0071258	-2.43113	0.00370569	0.999927	2	5	cellular response to gravity	comp40811_c0_seq1,comp30627_c1_seq1
GO:0019904	-2.41092	0.0038822	0.999761	3	11	protein domain specific binding	comp30610_c0_seq1,comp38336_c2_seq1,comp35985_c0_seq1
GO:0015629	-2.40903	0.00389911	0.999755	3	12	actin cytoskeleton	comp39558_c0_seq1,comp38807_c1_seq9,comp23512_c0_seq1
GO:0016682	-2.39497	0.00402748	0.999399	5	28	oxidoreductase activity, acting on diphenols and related substances as donors, oxygen as acceptor	comp41268_c0_seq1,comp43452_c0_seq8,comp38061_c1_seq1,comp38061_c0_seq1,comp43452_c0_seq12
GO:0004857	-2.38053	0.00416359	0.999065	7	60	enzyme inhibitor activity	comp40863_c0_seq1,comp43510_c0_seq1,comp29797_c0_seq1,comp39316_c0_seq1,comp37691_c1_seq1,comp38114_c0_seq1,comp33058_c0_seq1
GO:0005985	-2.37216	0.00424461	0.999364	5	26	sucrose metabolic process	comp28647_c0_seq1,comp32110_c0_seq1,comp37785_c0_seq1,comp33641_c0_seq1,comp28647_c1_seq1
GO:0006073	-2.37016	0.0042642	0.999172	6	54	cellular glucan metabolic process	comp21531_c0_seq1,comp19836_c0_seq1,comp33327_c0_seq1,comp34821_c0_seq1,comp35414_c0_seq1,comp21531_c1_seq1
GO:0016762	-2.37016	0.0042642	0.999172	6	54	xyloglucan:xyloglucosyl transferase activity	comp21531_c0_seq1,comp19836_c0_seq1,comp33327_c0_seq1,comp34821_c0_seq1,comp35414_c0_seq1,comp21531_c1_seq1
GO:0008812	-2.34762	0.00449136	1	2	2	choline dehydrogenase activity	comp37446_c0_seq1,comp40447_c0_seq1
GO:0050734	-2.31575	0.00483339	0.999933	2	3	hydroxycinnamoyltransferase activity	comp37929_c0_seq1,comp37929_c1_seq1
GO:0009986	-2.30994	0.00489845	0.999428	4	23	cell surface	comp38167_c0_seq1,comp39438_c1_seq1,comp39438_c0_seq1,comp29823_c0_seq1
GO:0047912	-2.30759	0.00492502	0.999931	2	3	galacturonokinase activity	comp42854_c0_seq1,comp33533_c0_seq1
GO:0010089	-2.28906	0.0051397	0.998664	8	60	xylem development	comp38911_c1_seq1,comp43697_c1_seq2,comp41784_c1_seq2,comp42108_c0_seq1,comp43697_c1_seq1,comp40518_c0_seq5,comp41619_c2_seq1,comp40534_c2_seq4
GO:0080116	-2.28481	0.00519021	0.9997	3	7	glucuronoxylan glucuronosyltransferase activity	comp36573_c0_seq1,comp36573_c0_seq3,comp23131_c0_seq1
GO:0051127	-2.28287	0.00521346	0.999924	2	3	positive regulation of actin nucleation	comp42059_c0_seq5,comp43481_c0_seq2
GO:0010014	-2.26686	0.00540923	0.998203	11	87	meristem initiation	comp37969_c1_seq1,comp39300_c1_seq1,comp42891_c8_seq2,comp43479_c0_seq5,comp40556_c0_seq1,comp37969_c0_seq1,comp39763_c1_seq1,comp36905_c1_seq1,comp39900_c1_seq1,comp40534_c2_seq4,comp43398_c2_seq1
GO:0016298	-2.26458	0.00543773	0.998894	6	51	lipase activity	comp34054_c0_seq1,comp34350_c0_seq1,comp38228_c0_seq1,comp38795_c1_seq1,comp42761_c0_seq2,comp25284_c0_seq1
GO:0030041	-2.25412	0.00557027	0.999916	2	3	actin filament polymerization	comp34601_c0_seq1,comp28311_c0_seq1
GO:0009606	-2.2483	0.00564548	0.999915	2	3	tropism	comp38167_c0_seq1,comp41946_c0_seq3
GO:0009969	-2.24075	0.00574443	0.999633	3	8	xyloglucan biosynthetic process	comp38107_c0_seq1,comp35724_c0_seq1,comp38534_c0_seq1
GO:0046577	-2.23477	0.00582406	0.999595	3	10	long-chain-alcohol oxidase activity	comp43387_c0_seq1,comp31430_c0_seq1,comp247285_c0_seq1
GO:0048359	-2.21184	0.00613994	1	2	2	mucilage metabolic process involved seed coat development	comp33795_c0_seq1,comp27995_c0_seq1
GO:0009416	-2.18822	0.00648311	0.997001	19	233	response to light stimulus	comp41662_c0_seq9,comp29989_c0_seq1,comp42616_c2_seq2,comp41457_c0_seq2,comp41024_c0_seq1,comp22849_c0_seq1,comp29609_c0_seq1,comp1183145_c0_seq1,comp33791_c1_seq1,comp21145_c0_seq1,comp38204_c0_seq3,comp37050_c0_seq1,comp30053_c0_seq1,comp36199_c0_seq1,comp37915_c0_seq1,comp38798_c0_seq1,comp35655_c2_seq1,comp38482_c0_seq2,comp39819_c0_seq1
GO:0009833	-2.18737	0.00649571	0.999894	2	3	primary cell wall biogenesis	comp36510_c2_seq1,comp36510_c1_seq1
GO:0080165	-2.1704	0.0067546	0.999569	3	7	callose deposition in phloem sieve plate	comp35153_c0_seq1,comp35153_c1_seq1,comp40564_c0_seq1
GO:0010342	-2.11876	0.00760741	0.999811	2	4	endosperm cellularization	comp43724_c0_seq1,comp37770_c0_seq1
GO:0004565	-2.11585	0.00765856	0.998353	6	41	beta-galactosidase activity	comp40511_c0_seq6,comp42471_c1_seq4,comp38546_c1_seq1,comp40511_c0_seq3,comp42471_c0_seq1,comp42471_c2_seq1
GO:0006355	-2.11417	0.00768829	0.994744	66	1292	regulation of transcription, DNA-dependent	comp39403_c0_seq1,comp30670_c1_seq1,comp30567_c2_seq1,comp24891_c0_seq1,comp34921_c0_seq1,comp33270_c0_seq1,comp40345_c0_seq1,comp43723_c0_seq1,comp40491_c0_seq2,comp28154_c0_seq1,comp42891_c8_seq2,comp32085_c1_seq1,comp41784_c1_seq1,comp42759_c0_seq2,comp30658_c0_seq2,comp40659_c2_seq1,comp27593_c0_seq1,comp42283_c1_seq1,comp30567_c0_seq1,comp41400_c0_seq1,comp38564_c2_seq1,comp36932_c1_seq2,com…
GO:0006833	-2.10605	0.00783343	0.998021	7	60	water transport	comp37328_c0_seq1,comp44243_c0_seq1,comp26311_c0_seq1,comp37244_c0_seq1,comp39277_c0_seq1,comp41921_c1_seq5,comp1918275_c0_seq1
GO:0009920	-2.10086	0.00792763	0.999429	3	8	cell plate formation involved in plant-type cell wall biogenesis	comp40840_c0_seq1,comp40318_c0_seq4,comp40209_c1_seq5
GO:0000079	-2.07787	0.00835861	0.998156	6	45	regulation of cyclin-dependent protein kinase activity	comp41670_c0_seq2,comp41670_c0_seq1,comp36768_c4_seq1,comp39909_c0_seq3,comp39675_c1_seq1,comp40563_c2_seq1
GO:0003838	-2.077	0.00837537	0.999747	2	5	sterol 24-C-methyltransferase activity	comp35848_c0_seq2,comp38613_c2_seq1
GO:0004674	-2.07388	0.00843561	0.993961	83	1688	protein serine/threonine kinase activity	comp28607_c0_seq1,comp30169_c1_seq1,comp22753_c0_seq1,comp38911_c1_seq1,comp42919_c1_seq1,comp33434_c0_seq1,comp39699_c0_seq1,comp41260_c0_seq1,comp43828_c0_seq3,comp43493_c0_seq2,comp38181_c0_seq1,comp38266_c0_seq1,comp40987_c1_seq1,comp34131_c0_seq1,comp35181_c0_seq1,comp31723_c0_seq1,comp33189_c0_seq1,comp33630_c0_seq1,comp40482_c0_seq2,comp37034_c1_seq1,comp39844_c0_seq2,comp39539_c0_seq1,com…
GO:0042127	-2.07338	0.00844537	0.998119	6	50	regulation of cell proliferation	comp41670_c0_seq2,comp41670_c0_seq1,comp36768_c4_seq1,comp39472_c0_seq1,comp39767_c0_seq1,comp39558_c0_seq1
GO:0009308	-2.05426	0.00882551	0.998833	4	17	amine metabolic process	comp36121_c2_seq1,comp36121_c0_seq1,comp36121_c1_seq1,comp36201_c0_seq1
GO:0006631	-2.05083	0.00889548	0.999259	3	11	fatty acid metabolic process	comp28615_c0_seq1,comp244042_c0_seq1,comp77892_c0_seq1
GO:0045489	-2.05028	0.00890686	0.999243	3	12	pectin biosynthetic process	comp30700_c0_seq1,comp19675_c0_seq1,comp40534_c2_seq4
GO:0006342	-2.02498	0.00944105	0.99642	12	103	chromatin silencing	comp41837_c0_seq1,comp40563_c1_seq1,comp39887_c0_seq3,comp39157_c1_seq1,comp37770_c0_seq1,comp43823_c0_seq7,comp40021_c0_seq1,comp40840_c0_seq1,comp40650_c0_seq1,comp38373_c0_seq2,comp39157_c0_seq1,comp40320_c0_seq2
GO:0007017	-2.01054	0.00976014	0.998211	5	26	microtubule-based process	comp37487_c0_seq1,comp42337_c1_seq1,comp28220_c0_seq1,comp41863_c0_seq1,comp41675_c0_seq2
GO:0005615	-2.00968	0.00977954	0.998556	4	33	extracellular space	comp32719_c1_seq1,comp32719_c0_seq1,comp38228_c0_seq1,comp47371_c0_seq1
GO:0000278	-1.99936	0.0100146	0.999178	3	9	mitotic cell cycle	comp39858_c0_seq1,comp43723_c0_seq1,comp40320_c0_seq2
GO:0004784	-1.99544	0.0101055	0.998501	4	31	superoxide dismutase activity	comp37696_c0_seq1,comp35692_c0_seq1,comp27043_c0_seq1,comp36505_c1_seq1
GO:0005199	-1.99466	0.0101236	0.99907	3	14	structural constituent of cell wall	comp40681_c0_seq1,comp22943_c0_seq1,comp40217_c4_seq1
GO:0015440	-1.99093	0.010211	0.999628	2	6	peptide-transporting ATPase activity	comp29121_c0_seq1,comp113859_c0_seq1
GO:0016538	-1.99077	0.0102148	0.998047	5	35	cyclin-dependent protein kinase regulator activity	comp41670_c0_seq2,comp41670_c0_seq1,comp41558_c0_seq1,comp41413_c1_seq1,comp31417_c1_seq1
GO:0005200	-1.9807	0.0104544	0.99798	5	37	structural constituent of cytoskeleton	comp41921_c1_seq11,comp40811_c0_seq1,comp36418_c0_seq1,comp30627_c1_seq1,comp41921_c1_seq5
GO:0010051	-1.95689	0.0110437	0.996158	10	86	xylem and phloem pattern formation	comp39767_c0_seq1,comp39257_c0_seq3,comp36564_c0_seq1,comp42891_c8_seq2,comp41784_c1_seq1,comp40268_c0_seq2,comp41784_c1_seq2,comp22730_c0_seq1,comp38613_c2_seq1,comp40209_c1_seq5
GO:0050468	-1.95589	0.011069	0.998926	3	16	reticuline oxidase activity	comp79579_c0_seq1,comp31980_c0_seq2,comp43436_c0_seq2
GO:0042335	-1.95404	0.0111163	0.99738	6	48	cuticle development	comp41662_c0_seq9,comp33871_c0_seq1,comp40684_c0_seq1,comp30529_c1_seq1,comp38203_c0_seq1,comp35655_c2_seq1
GO:0015204	-1.95314	0.0111392	0.999609	2	5	urea transmembrane transporter activity	comp37328_c0_seq1,comp26311_c0_seq1
GO:0004713	-1.94542	0.0113391	0.994325	20	284	protein tyrosine kinase activity	comp40802_c0_seq1,comp22753_c0_seq1,comp42919_c1_seq1,comp38005_c0_seq1,comp40559_c0_seq4,comp33497_c0_seq1,comp39844_c0_seq2,comp33512_c0_seq1,comp39539_c0_seq1,comp37093_c0_seq1,comp42108_c0_seq1,comp37647_c0_seq1,comp35093_c0_seq1,comp43391_c0_seq2,comp42919_c0_seq9,comp42000_c0_seq3,comp35093_c2_seq1,comp41573_c0_seq2,comp37938_c0_seq1,comp35093_c1_seq1
GO:0010214	-1.94302	0.0114019	0.998331	4	20	seed coat development	comp42492_c1_seq2,comp42492_c0_seq1,comp30251_c0_seq1,comp36510_c1_seq1
GO:0019901	-1.91802	0.0120777	0.996676	7	63	protein kinase binding	comp41670_c0_seq2,comp41670_c0_seq1,comp36768_c4_seq1,comp39909_c0_seq3,comp39675_c1_seq1,comp34931_c0_seq1,comp40563_c2_seq1
GO:0009506	-1.91741	0.0120945	0.991836	56	832	plasmodesma	comp42180_c2_seq8,comp43193_c0_seq1,comp42055_c2_seq1,comp40811_c0_seq1,comp40426_c0_seq1,comp37328_c0_seq1,comp43724_c0_seq1,comp39348_c0_seq1,comp40681_c0_seq1,comp37999_c0_seq1,comp39257_c0_seq3,comp40522_c0_seq1,comp37011_c1_seq2,comp41738_c0_seq1,comp43479_c0_seq5,comp40209_c1_seq2,comp43430_c0_seq3,comp42728_c0_seq1,comp37347_c0_seq1,comp39669_c0_seq1,comp30686_c1_seq1,comp43132_c0_seq2,com…
GO:0009567	-1.91647	0.0121209	0.997068	6	54	double fertilization forming a zygote and endosperm	comp497952_c0_seq1,comp40345_c0_seq1,comp2052_c0_seq1,comp19970_c0_seq1,comp36061_c0_seq1,comp34691_c0_seq2
GO:0030126	-1.91451	0.0121755	0.998183	4	20	COPI vesicle coat	comp40155_c0_seq2,comp40701_c1_seq4,comp38111_c0_seq1,comp40701_c1_seq3
GO:0010119	-1.90562	0.0124274	0.996232	8	61	regulation of stomatal movement	comp43870_c0_seq1,comp39874_c1_seq1,comp33392_c0_seq2,comp37242_c0_seq1,comp43806_c1_seq1,comp38204_c0_seq3,comp37562_c0_seq2,comp30340_c0_seq1
GO:0004675	-1.89983	0.0125942	0.997519	5	28	transmembrane receptor protein serine/threonine kinase activity	comp40559_c0_seq4,comp40401_c8_seq1,comp42482_c0_seq3,comp28822_c1_seq1,comp28822_c0_seq1
GO:0010345	-1.89907	0.0126163	0.998084	4	21	suberin biosynthetic process	comp37929_c0_seq1,comp1183145_c0_seq1,comp37929_c1_seq1,comp30362_c0_seq1
GO:0010025	-1.89453	0.0127489	0.997462	5	30	wax biosynthetic process	comp40189_c1_seq3,comp33871_c0_seq1,comp36821_c0_seq1,comp35655_c2_seq1,comp34997_c0_seq1
GO:0007165	-1.89243	0.0128106	0.99247	31	538	signal transduction	comp43044_c4_seq3,comp36774_c0_seq2,comp35447_c0_seq1,comp29989_c0_seq1,comp39991_c1_seq3,comp41024_c0_seq1,comp41705_c1_seq1,comp37347_c0_seq1,comp41428_c0_seq3,comp22849_c0_seq1,comp29609_c0_seq1,comp42451_c1_seq1,comp43062_c4_seq16,comp28822_c1_seq1,comp43166_c0_seq1,comp42913_c0_seq1,comp32769_c0_seq1,comp42940_c0_seq1,comp37050_c0_seq1,comp38036_c1_seq1,comp39611_c0_seq1,comp43489_c1_seq4,co…
GO:0000796	-1.88856	0.0129254	0.999697	2	3	condensin complex	comp41319_c0_seq1,comp43715_c0_seq1
GO:0033597	-1.88737	0.0129608	0.999574	2	4	mitotic checkpoint complex	comp39991_c1_seq3,comp39991_c1_seq4
GO:0042353	-1.88572	0.0130099	0.999571	2	4	fucose biosynthetic process	comp38107_c0_seq1,comp38534_c0_seq1
GO:0050366	-1.88453	0.0130457	0.999502	2	5	tyramine N-feruloyltransferase activity	comp37929_c0_seq1,comp37929_c1_seq1
GO:0048513	-1.87271	0.0134056	0.996776	6	37	organ development	comp40522_c0_seq1,comp38677_c0_seq1,comp42499_c0_seq1,comp30218_c0_seq1,comp43489_c1_seq2,comp415070_c0_seq1
GO:0010103	-1.87089	0.013462	0.993944	15	181	stomatal complex morphogenesis	comp41670_c0_seq2,comp41670_c0_seq1,comp39767_c0_seq1,comp40559_c0_seq4,comp39125_c0_seq1,comp38722_c0_seq3,comp39763_c1_seq1,comp38722_c0_seq2,comp25110_c0_seq1,comp43373_c1_seq1,comp43692_c0_seq1,comp43385_c1_seq1,comp38036_c1_seq1,comp40760_c0_seq2,comp43489_c1_seq4
GO:0005938	-1.86856	0.0135346	0.99888	3	7	cell cortex	comp42234_c0_seq3,comp40209_c1_seq2,comp42441_c0_seq2
GO:0032876	-1.86618	0.0136088	0.999469	2	5	negative regulation of DNA endoreduplication	comp42759_c0_seq2,comp38613_c2_seq1
GO:0006979	-1.84841	0.0141771	0.992236	24	421	response to oxidative stress	comp30073_c1_seq1,comp30073_c0_seq1,comp40377_c0_seq2,comp37126_c0_seq2,comp43025_c0_seq2,comp41762_c0_seq1,comp30531_c0_seq1,comp43853_c0_seq1,comp30520_c0_seq1,comp35110_c0_seq1,comp29279_c1_seq1,comp38544_c0_seq1,comp35279_c1_seq1,comp30270_c0_seq1,comp29630_c0_seq1,comp38831_c0_seq5,comp35285_c0_seq4,comp30270_c1_seq1,comp38948_c0_seq1,comp29279_c0_seq1,comp43436_c0_seq2,comp31645_c0_seq1,com…
GO:2000112	-1.84647	0.0142408	0.998622	3	10	regulation of cellular macromolecule biosynthetic process	comp39858_c0_seq1,comp38373_c0_seq1,comp42764_c2_seq3
GO:0009409	-1.84301	0.0143547	0.991838	27	436	response to cold	comp42180_c2_seq8,comp39949_c0_seq1,comp42414_c2_seq1,comp41662_c0_seq9,comp39300_c1_seq1,comp43387_c0_seq1,comp31430_c0_seq1,comp36481_c0_seq1,comp35110_c0_seq1,comp36481_c0_seq4,comp1183145_c0_seq1,comp247285_c0_seq1,comp21561_c0_seq1,comp41921_c1_seq5,comp33791_c1_seq1,comp21145_c0_seq1,comp38234_c1_seq1,comp34974_c0_seq1,comp35245_c0_seq1,comp38114_c0_seq1,comp41257_c0_seq1,comp37698_c0_seq1,…
GO:0000914	-1.83169	0.0147337	0.998465	3	13	phragmoplast assembly	comp43724_c0_seq1,comp42517_c0_seq1,comp42517_c1_seq1
GO:0019953	-1.81868	0.0151817	0.997536	4	23	sexual reproduction	comp38597_c0_seq1,comp41355_c0_seq3,comp40533_c0_seq1,comp25284_c0_seq1
GO:0009740	-1.81606	0.0152736	0.996708	5	46	gibberellic acid mediated signaling pathway	comp37041_c0_seq1,comp29599_c0_seq1,comp41921_c1_seq5,comp39317_c2_seq3,comp39783_c1_seq1
GO:0050379	-1.8158	0.0152827	0.999451	2	4	UDP-glucuronate 5'-epimerase activity	comp30479_c0_seq1,comp38512_c0_seq1
GO:0051225	-1.81512	0.0153067	0.995649	7	50	spindle assembly	comp39858_c0_seq1,comp39558_c0_seq1,comp37770_c0_seq1,comp43823_c0_seq7,comp40021_c0_seq1,comp38157_c0_seq1,comp38157_c0_seq2
GO:0004420	-1.80822	0.0155519	0.999436	2	4	hydroxymethylglutaryl-CoA reductase (NADPH) activity	comp38525_c0_seq1,comp38525_c1_seq1
GO:0015936	-1.80822	0.0155519	0.999436	2	4	coenzyme A metabolic process	comp38525_c0_seq1,comp38525_c1_seq1
GO:0005856	-1.80353	0.0157208	0.997387	4	26	cytoskeleton	comp38646_c0_seq1,comp36297_c4_seq1,comp40556_c0_seq1,comp28636_c1_seq2
GO:0048519	-1.7946	0.0160474	0.996593	5	32	negative regulation of biological process	comp42891_c8_seq2,comp41784_c1_seq1,comp40268_c0_seq2,comp41784_c1_seq2,comp39783_c1_seq1
GO:0000280	-1.79032	0.016206	0.995841	6	50	nuclear division	comp41628_c0_seq1,comp39767_c0_seq1,comp37770_c0_seq1,comp40650_c0_seq1,comp38157_c0_seq1,comp38157_c0_seq2
GO:0048868	-1.78727	0.0163205	0.996492	5	35	pollen tube development	comp33533_c0_seq1,comp19970_c0_seq1,comp40850_c0_seq5,comp40850_c1_seq2,comp34691_c0_seq2
GO:0017040	-1.78198	0.0165203	0.999285	2	5	ceramidase activity	comp39229_c0_seq2,comp39229_c1_seq1
GO:0016458	-1.77895	0.0166359	0.996435	5	32	gene silencing	comp41670_c0_seq2,comp41670_c0_seq1,comp39858_c0_seq1,comp38373_c0_seq1,comp42764_c2_seq3
GO:0010233	-1.77305	0.0168634	0.998387	3	8	phloem transport	comp35153_c0_seq1,comp40559_c0_seq4,comp35153_c1_seq1
GO:0031176	-1.76875	0.0170313	0.999251	2	5	endo-1,4-beta-xylanase activity	comp37956_c0_seq1,comp38237_c0_seq1
GO:0000239	-1.76723	0.0170913	0.999247	2	5	pachytene	comp41670_c0_seq2,comp41670_c0_seq1
GO:0007135	-1.76723	0.0170913	0.999247	2	5	meiosis II	comp41670_c0_seq2,comp41670_c0_seq1
GO:0051445	-1.76723	0.0170913	0.999247	2	5	regulation of meiotic cell cycle	comp41670_c0_seq2,comp41670_c0_seq1
GO:0010152	-1.73782	0.0182886	0.996845	4	24	pollen maturation	comp40209_c1_seq2,comp40401_c8_seq1,comp37698_c0_seq1,comp34179_c1_seq1
GO:0030136	-1.72931	0.0186507	0.999255	2	4	clathrin-coated vesicle	comp39874_c1_seq1,comp37242_c0_seq1
GO:0009650	-1.70967	0.0195131	0.998998	2	6	UV protection	comp41428_c0_seq3,comp41428_c0_seq2
GO:0033843	-1.69745	0.02007	0.998824	2	9	xyloglucan 6-xylosyltransferase activity	comp35724_c0_seq1,comp34453_c1_seq1
GO:0006086	-1.69253	0.020299	0.999151	2	4	acetyl-CoA biosynthetic process from pyruvate	comp35827_c0_seq1,comp43169_c2_seq2
GO:0045492	-1.68975	0.0204293	0.990376	15	157	xylan biosynthetic process	comp43358_c0_seq1,comp42234_c0_seq3,comp39076_c0_seq1,comp43794_c0_seq10,comp37956_c0_seq1,comp37928_c4_seq5,comp37691_c1_seq1,comp37928_c4_seq2,comp36823_c1_seq1,comp41847_c0_seq1,comp43286_c0_seq9,comp37928_c4_seq3,comp38761_c0_seq1,comp40534_c2_seq4,comp37424_c0_seq1
GO:0009909	-1.6822	0.0207875	0.988621	22	262	regulation of flower development	comp41670_c0_seq2,comp43378_c5_seq3,comp41670_c0_seq1,comp39472_c0_seq1,comp37487_c0_seq1,comp38818_c0_seq1,comp39767_c0_seq1,comp39157_c1_seq1,comp42891_c8_seq2,comp43823_c0_seq7,comp39694_c0_seq1,comp41675_c0_seq1,comp40650_c0_seq1,comp32835_c1_seq1,comp34974_c0_seq1,comp38157_c0_seq1,comp38157_c0_seq2,comp39157_c0_seq1,comp38105_c0_seq1,comp40320_c0_seq1,comp43715_c0_seq1,comp39303_c1_seq1
GO:0016328	-1.67485	0.021142	0.998955	2	5	lateral plasma membrane	comp38167_c0_seq1,comp31711_c0_seq1
GO:0009826	-1.67186	0.0212883	0.990522	13	145	unidimensional cell growth	comp40802_c0_seq1,comp38107_c0_seq1,comp40681_c0_seq1,comp33352_c0_seq1,comp20073_c0_seq1,comp38597_c0_seq1,comp42756_c1_seq1,comp43531_c0_seq1,comp43756_c0_seq1,comp44115_c0_seq1,comp30053_c0_seq1,comp40533_c0_seq1,comp38534_c0_seq1
GO:0005525	-1.66307	0.0217235	0.987065	28	472	GTP binding	comp41921_c1_seq11,comp40811_c0_seq1,comp40811_c2_seq1,comp38166_c0_seq3,comp38166_c0_seq4,comp30627_c0_seq1,comp30627_c4_seq1,comp43603_c0_seq1,comp36418_c0_seq1,comp40209_c1_seq2,comp43667_c2_seq1,comp27593_c0_seq1,comp41921_c3_seq1,comp27809_c1_seq1,comp30627_c2_seq1,comp34931_c0_seq1,comp30627_c1_seq1,comp41921_c1_seq5,comp41921_c1_seq6,comp38204_c0_seq2,comp38204_c0_seq3,comp30450_c0_seq1,co…
GO:0020037	-1.65399	0.0221824	0.986253	32	653	heme binding	comp38658_c0_seq1,comp40377_c0_seq2,comp37126_c0_seq2,comp43025_c0_seq2,comp30531_c0_seq1,comp19970_c0_seq1,comp43853_c0_seq1,comp30520_c0_seq1,comp35110_c0_seq1,comp29003_c0_seq1,comp29279_c1_seq1,comp38544_c0_seq1,comp28615_c0_seq1,comp244042_c0_seq1,comp39226_c0_seq1,comp35279_c1_seq1,comp30270_c0_seq1,comp29630_c0_seq1,comp38831_c0_seq5,comp37628_c0_seq1,comp35285_c0_seq4,comp30270_c1_seq1,co…
GO:0004723	-1.6538	0.0221924	0.995922	4	25	calcium-dependent protein serine/threonine phosphatase activity	comp34601_c0_seq1,comp38005_c0_seq1,comp31039_c0_seq1,comp28311_c0_seq1
GO:0052325	-1.64157	0.022826	0.998825	2	5	cell wall pectin biosynthetic process	comp37929_c0_seq1,comp37929_c1_seq1
GO:0047364	-1.62941	0.0234741	0.998597	2	7	desulfoglucosinolate sulfotransferase activity	comp41737_c0_seq2,comp41737_c0_seq7
GO:0009504	-1.62407	0.0237644	0.991759	8	83	cell plate	comp43767_c0_seq7,comp42502_c1_seq1,comp40209_c1_seq2,comp31689_c0_seq1,comp40318_c0_seq4,comp32857_c0_seq1,comp43224_c0_seq2,comp40209_c1_seq5
GO:0045309	-1.61051	0.0245182	0.998444	2	8	protein phosphorylated amino acid binding	comp30610_c0_seq1,comp35391_c0_seq2
GO:0007010	-1.60474	0.0248463	0.992059	7	70	cytoskeleton organization	comp41921_c1_seq11,comp40155_c0_seq2,comp38807_c1_seq9,comp30658_c0_seq1,comp22730_c0_seq1,comp38331_c0_seq1,comp41921_c1_seq5
GO:0050378	-1.6015	0.0250322	0.998645	2	5	UDP-glucuronate 4-epimerase activity	comp30479_c0_seq1,comp38512_c0_seq1
GO:0010011	-1.59952	0.0251468	0.998441	2	7	auxin binding	comp29823_c0_seq1,comp34179_c1_seq1
GO:0002237	-1.59847	0.0252077	0.99283	6	53	response to molecule of bacterial origin	comp40559_c0_seq4,comp39763_c1_seq1,comp43373_c1_seq1,comp38036_c1_seq1,comp43489_c1_seq4,comp34179_c1_seq1
GO:0030173	-1.58702	0.0258808	0.995114	4	21	integral to Golgi membrane	comp42414_c2_seq1,comp38107_c0_seq1,comp35344_c0_seq1,comp38534_c0_seq1
GO:0043622	-1.57841	0.0263992	0.994884	4	25	cortical microtubule organization	comp38266_c0_seq1,comp33392_c0_seq2,comp42452_c3_seq1,comp36510_c1_seq1
GO:0005515	-1.57631	0.0265272	0.979488	101	1900	protein binding	comp41921_c1_seq11,comp42967_c1_seq2,comp43378_c5_seq3,comp40811_c0_seq1,comp42059_c0_seq5,comp40563_c1_seq1,comp38911_c1_seq1,comp39096_c0_seq3,comp39887_c0_seq3,comp38494_c1_seq1,comp40167_c0_seq1,comp39639_c0_seq1,comp38877_c0_seq1,comp42967_c1_seq1,comp40573_c0_seq1,comp32700_c1_seq1,comp39767_c0_seq1,comp40681_c0_seq1,comp41960_c0_seq1,comp29611_c0_seq1,comp38677_c0_seq1,comp39991_c1_seq3,co…
GO:0009944	-1.5674	0.0270771	0.992163	6	54	polarity specification of adaxial/abaxial axis	comp41784_c1_seq1,comp41784_c1_seq2,comp40556_c0_seq1,comp36905_c1_seq1,comp40760_c0_seq2,comp39900_c1_seq1
GO:0005546	-1.56343	0.0273257	0.996453	3	12	phosphatidylinositol-4,5-bisphosphate binding	comp39874_c1_seq1,comp37242_c0_seq1,comp43388_c0_seq1
GO:0046983	-1.55584	0.0278075	0.986637	14	214	protein dimerization activity	comp30567_c2_seq1,comp28154_c0_seq1,comp42891_c8_seq2,comp30567_c0_seq1,comp19485_c0_seq1,comp36940_c1_seq1,comp41946_c0_seq3,comp32912_c1_seq1,comp34714_c0_seq1,comp29144_c0_seq1,comp29710_c1_seq1,comp32281_c1_seq1,comp32000_c0_seq1,comp30693_c0_seq1
GO:0000087	-1.53475	0.0291913	0.99605	3	13	M phase of mitotic cell cycle	comp39767_c0_seq1,comp38157_c0_seq1,comp38157_c0_seq2
GO:0042732	-1.52879	0.0295942	0.992564	5	36	D-xylose metabolic process	comp34100_c1_seq1,comp37662_c0_seq2,comp37662_c0_seq1,comp34100_c0_seq1,comp40209_c1_seq2
GO:0008574	-1.51957	0.0302291	0.997929	2	7	plus-end-directed microtubule motor activity	comp42517_c0_seq1,comp42517_c1_seq1
GO:0009827	-1.51626	0.0304605	0.990883	6	61	plant-type cell wall modification	comp40230_c0_seq1,comp30700_c0_seq1,comp19675_c0_seq1,comp42985_c0_seq1,comp40230_c0_seq3,comp40534_c2_seq4
GO:0080164	-1.51341	0.0306611	1	1	1	regulation of nitric oxide metabolic process	comp34974_c0_seq1
GO:0003700	-1.51082	0.0308446	0.978664	47	982	sequence-specific DNA binding transcription factor activity	comp39096_c0_seq3,comp30567_c2_seq1,comp39767_c0_seq1,comp33270_c0_seq1,comp28154_c0_seq1,comp41281_c0_seq2,comp42891_c8_seq2,comp37472_c2_seq1,comp41784_c1_seq1,comp42759_c0_seq2,comp30658_c0_seq2,comp40659_c2_seq1,comp30567_c0_seq1,comp38564_c2_seq1,comp36932_c1_seq2,comp41784_c1_seq2,comp19485_c0_seq1,comp36729_c0_seq1,comp35886_c0_seq1,comp39358_c1_seq1,comp26844_c0_seq1,comp22962_c1_seq1,com…
GO:0070300	-1.50678	0.0311327	0.998102	2	5	phosphatidic acid binding	comp33497_c0_seq1,comp43388_c0_seq1
GO:0051287	-1.4936	0.0320925	0.987283	9	122	NAD binding	comp30466_c0_seq1,comp39463_c0_seq1,comp41960_c0_seq1,comp35195_c0_seq1,comp41960_c1_seq1,comp34020_c1_seq2,comp39176_c0_seq1,comp38213_c0_seq1,comp34020_c0_seq1
GO:0004064	-1.48986	0.0323697	0.999734	1	2	arylesterase activity	comp38228_c0_seq1
GO:0046466	-1.48374	0.0328295	1	1	1	membrane lipid catabolic process	comp37242_c0_seq1
GO:0030742	-1.48341	0.0328543	0.997645	2	7	GTP-dependent protein binding	comp42007_c0_seq1,comp27593_c0_seq1
GO:0048765	-1.46321	0.0344182	0.984276	12	113	root hair cell differentiation	comp37969_c1_seq1,comp41784_c1_seq1,comp43479_c0_seq5,comp39844_c0_seq2,comp41784_c1_seq2,comp37969_c0_seq1,comp29823_c0_seq1,comp40850_c0_seq5,comp44115_c0_seq1,comp40850_c1_seq2,comp38556_c0_seq1,comp38203_c0_seq1
GO:0010584	-1.45406	0.0351511	0.992371	4	33	pollen exine formation	comp40230_c0_seq1,comp41738_c0_seq1,comp43373_c1_seq1,comp40230_c0_seq3
GO:0008413	-1.4441	0.0359665	0.999671	1	2	8-oxo-7,8-dihydroguanosine triphosphate pyrophosphatase activity	comp17007_c0_seq1
GO:0019177	-1.4441	0.0359665	0.999671	1	2	dihydroneopterin triphosphate pyrophosphohydrolase activity	comp17007_c0_seq1
GO:0005880	-1.44378	0.0359928	1	1	1	nuclear microtubule	comp37770_c0_seq1
GO:0000910	-1.44281	0.036074	0.988826	6	55	cytokinesis	comp37487_c0_seq1,comp39978_c0_seq1,comp35334_c1_seq1,comp32857_c0_seq1,comp43224_c0_seq2,comp41863_c0_seq1
GO:0048825	-1.43989	0.036317	0.986354	8	82	cotyledon development	comp43378_c5_seq3,comp40802_c0_seq1,comp29989_c0_seq1,comp39438_c1_seq1,comp39438_c0_seq1,comp40494_c0_seq1,comp6472_c0_seq1,comp42887_c1_seq1
GO:0030797	-1.43671	0.0365842	1	1	1	24-methylenesterol C-methyltransferase activity	comp38613_c2_seq1
GO:0051607	-1.43282	0.0369127	0.988454	6	60	defense response to virus	comp42616_c2_seq2,comp22936_c0_seq1,comp40383_c2_seq1,comp30081_c0_seq1,comp43715_c0_seq1,comp40383_c0_seq1
GO:0010311	-1.43223	0.0369635	0.99201	4	26	lateral root formation	comp29823_c0_seq1,comp34375_c0_seq1,comp34179_c1_seq1,comp36821_c0_seq1
GO:0004375	-1.42845	0.0372865	0.996886	2	10	glycine dehydrogenase (decarboxylating) activity	comp40767_c0_seq2,comp36981_c0_seq1
GO:0004617	-1.42454	0.0376236	0.996988	2	8	phosphoglycerate dehydrogenase activity	comp41960_c0_seq1,comp41960_c1_seq1
GO:0019464	-1.42185	0.0378574	0.996812	2	10	glycine decarboxylation via glycine cleavage system	comp40767_c0_seq2,comp36981_c0_seq1
GO:0000279	-1.41948	0.0380648	0.997191	2	6	M phase	comp43723_c0_seq1,comp40320_c0_seq2
GO:0010315	-1.40902	0.0389926	0.991256	4	33	auxin efflux	comp38167_c0_seq1,comp113859_c0_seq1,comp30251_c0_seq1,comp39469_c0_seq1
GO:0030243	-1.40843	0.0390458	0.991564	4	22	cellulose metabolic process	comp40850_c0_seq5,comp40850_c1_seq2,comp43061_c0_seq2,comp40350_c0_seq2
GO:0010413	-1.40553	0.0393074	0.980362	14	156	glucuronoxylan metabolic process	comp43358_c0_seq1,comp42234_c0_seq3,comp43794_c0_seq10,comp37956_c0_seq1,comp37928_c4_seq5,comp37691_c1_seq1,comp37928_c4_seq2,comp36823_c1_seq1,comp41847_c0_seq1,comp43286_c0_seq9,comp37928_c4_seq3,comp38761_c0_seq1,comp40534_c2_seq4,comp37424_c0_seq1
GO:0031047	-1.40218	0.0396116	0.987643	6	43	gene silencing by RNA	comp40563_c1_seq1,comp39096_c0_seq3,comp39157_c1_seq1,comp40509_c3_seq1,comp39157_c0_seq1,comp40320_c0_seq2
GO:0030528	-1.39873	0.0399272	0.982601	10	152	transcription regulator activity	comp29996_c0_seq2,comp31380_c0_seq1,comp34385_c0_seq1,comp31052_c0_seq1,comp34562_c0_seq2,comp34576_c0_seq1,comp34658_c0_seq1,comp6472_c0_seq1,comp31908_c0_seq1,comp34562_c0_seq12
GO:0051707	-1.39289	0.0404675	0.985506	7	96	response to other organism	comp40377_c0_seq2,comp37126_c0_seq2,comp33145_c0_seq1,comp43430_c0_seq3,comp29882_c0_seq1,comp42616_c1_seq2,comp19882_c0_seq1
GO:0006268	-1.38818	0.0409093	0.989079	5	27	DNA unwinding involved in replication	comp42360_c0_seq6,comp39472_c0_seq1,comp39887_c0_seq3,comp40167_c0_seq1,comp40650_c0_seq1
GO:0044424	-1.38382	0.041322	0.984014	8	91	intracellular part	comp40764_c0_seq1,comp40563_c1_seq1,comp37701_c0_seq1,comp43697_c1_seq1,comp43391_c0_seq2,comp42727_c0_seq8,comp41807_c0_seq1,comp42109_c0_seq3
GO:0010385	-1.38356	0.041347	0.997051	2	5	double-stranded methylated DNA binding	comp40345_c0_seq1,comp40509_c0_seq1
GO:0000307	-1.38092	0.0415985	1	1	1	cyclin-dependent protein kinase holoenzyme complex	comp40802_c0_seq1
GO:0000904	-1.38092	0.0415985	1	1	1	cell morphogenesis involved in differentiation	comp40681_c0_seq1
GO:0010376	-1.38092	0.0415985	1	1	1	stomatal complex formation	comp40802_c0_seq1
GO:0005819	-1.37741	0.0419361	0.985165	7	59	spindle	comp35261_c0_seq1,comp36328_c0_seq1,comp40840_c0_seq1,comp38204_c0_seq3,comp44115_c0_seq1,comp27812_c0_seq2,comp40770_c0_seq1
GO:0006110	-1.37662	0.0420126	1	1	1	regulation of glycolysis	comp39358_c1_seq1
GO:0004742	-1.37471	0.0421974	0.996703	2	6	dihydrolipoyllysine-residue acetyltransferase activity	comp43169_c2_seq1,comp43169_c2_seq2
GO:0046424	-1.37422	0.0422453	1	1	1	ferulate 5-hydroxylase activity	comp37628_c0_seq1
GO:0080132	-1.37422	0.0422453	1	1	1	fatty acid alpha-hydroxylase activity	comp37628_c0_seq1
GO:0030865	-1.37343	0.0423228	1	1	1	cortical cytoskeleton organization	comp35261_c0_seq1
GO:0047681	-1.37316	0.0423487	1	1	1	aryl-alcohol dehydrogenase (NADP+) activity	comp32590_c0_seq1
GO:0031325	-1.37263	0.0424004	1	1	1	positive regulation of cellular metabolic process	comp37627_c0_seq2
GO:0033177	-1.37187	0.0424751	0.996366	2	8	proton-transporting two-sector ATPase complex, proton-transporting domain	comp42506_c0_seq2,comp42506_c1_seq1
GO:0006020	-1.36269	0.043382	1	1	1	inositol metabolic process	comp33533_c0_seq1
GO:0047940	-1.36269	0.043382	1	1	1	glucuronokinase activity	comp33533_c0_seq1
GO:0046916	-1.36088	0.0435628	1	1	1	cellular transition metal ion homeostasis	comp38667_c0_seq1
GO:0051645	-1.34547	0.0451368	0.989532	4	28	Golgi localization	comp43044_c4_seq3,comp42007_c0_seq1,comp43044_c4_seq7,comp41619_c2_seq1
GO:0051646	-1.34547	0.0451368	0.989532	4	28	mitochondrion localization	comp43044_c4_seq3,comp42007_c0_seq1,comp43044_c4_seq7,comp41619_c2_seq1
GO:0060151	-1.34547	0.0451368	0.989532	4	28	peroxisome localization	comp43044_c4_seq3,comp42007_c0_seq1,comp43044_c4_seq7,comp41619_c2_seq1
GO:0004335	-1.32973	0.0468029	0.992265	3	14	galactokinase activity	comp42854_c0_seq1,comp33533_c0_seq1,comp42917_c2_seq1
GO:0005100	-1.32635	0.0471686	0.996079	2	6	Rho GTPase activator activity	comp42441_c0_seq2,comp35407_c0_seq1
GO:0042282	-1.32346	0.0474829	1	1	1	hydroxymethylglutaryl-CoA reductase activity	comp38525_c0_seq1
GO:0060964	-1.32346	0.0474829	1	1	1	regulation of gene silencing by miRNA	comp38525_c0_seq1
GO:0016631	-1.32131	0.0477189	1	1	1	enoyl-[acyl-carrier-protein] reductase activity	comp43998_c0_seq1
GO:0010329	-1.30973	0.0490088	0.991749	3	14	auxin efflux transmembrane transporter activity	comp38167_c0_seq1,comp113859_c0_seq1,comp39469_c0_seq1
GO:0009819	-1.30926	0.0490614	0.999383	1	2	drought recovery	comp40909_c0_seq1
GO:0009860	-1.30498	0.0495477	0.975001	13	184	pollen tube growth	comp40230_c0_seq1,comp37034_c1_seq1,comp40216_c1_seq1,comp42124_c0_seq1,comp40021_c0_seq1,comp29609_c0_seq1,comp38204_c0_seq3,comp33600_c0_seq1,comp40582_c0_seq1,comp38300_c0_seq2,comp40230_c0_seq3,comp41355_c0_seq3,comp38018_c1_seq1
GO:0004340	-1.30438	0.0496157	0.995535	2	7	glucokinase activity	comp33533_c0_seq1,comp39344_c0_seq1
GO:0097007	-1.30362	0.049703	1	1	1	4,8,12-trimethyltrideca-1,3,7,11-tetraene synthase activity	comp40724_c0_seq1
GO:0097008	-1.30362	0.049703	1	1	1	(3E)-4,8-dimethyl-1,3,7-nonatriene synthase activity	comp40724_c0_seq1
GO:0003006	-1.3016	0.0499341	0.995202	2	9	developmental process involved in reproduction	comp31540_c0_seq1,comp41199_c0_seq1

## Sheet: up_Cont_Leaf_snkD_srcA
category	LOG10 pvalue	over_represented_pvalue	under_represented_pvalue	numDEInCat	numInCat	desc	tags
GO:0055114	-14.65	2.23888e-15	1	136	2914	oxidation-reduction process	comp33847_c0_seq1,comp29785_c0_seq1,comp40754_c0_seq1,comp30529_c2_seq1,comp47295_c0_seq1,comp22524_c0_seq1,comp42939_c0_seq1,comp42143_c0_seq1,comp27777_c0_seq1,comp42575_c0_seq1,comp29407_c0_seq1,comp32069_c0_seq1,comp38282_c0_seq2,comp42884_c2_seq5,comp37423_c0_seq1,comp8584_c0_seq1,comp42999_c0_seq1,comp31746_c0_seq1,comp41034_c0_seq1,comp22975_c0_seq1,comp32061_c0_seq1,comp35309_c0_seq1,comp…
GO:0004364	-8.70532	1.97096e-09	1	13	76	glutathione transferase activity	comp42369_c1_seq1,comp42984_c2_seq4,comp32544_c0_seq2,comp42369_c1_seq8,comp36274_c1_seq1,comp42369_c1_seq9,comp28126_c0_seq1,comp32029_c0_seq1,comp42369_c1_seq16,comp42960_c0_seq1,comp36060_c2_seq1,comp31033_c0_seq1,comp36274_c0_seq1
GO:0009813	-8.22468	5.96099e-09	1	10	33	flavonoid biosynthetic process	comp33847_c0_seq1,comp32069_c0_seq1,comp35980_c0_seq1,comp41754_c0_seq1,comp21202_c0_seq1,comp28453_c0_seq1,comp33862_c1_seq1,comp20654_c0_seq1,comp33862_c0_seq1,comp30469_c0_seq1
GO:0008806	-7.36795	4.286e-08	1	7	16	carboxymethylenebutenolidase activity	comp40668_c1_seq3,comp40668_c1_seq10,comp35098_c1_seq1,comp33792_c0_seq1,comp40668_c1_seq18,comp40668_c1_seq14,comp40668_c1_seq7
GO:0016702	-5.49787	3.1778e-06	1	11	81	oxidoreductase activity, acting on single donors with incorporation of molecular oxygen, incorporation of two atoms of oxygen	comp32069_c0_seq1,comp42999_c0_seq1,comp21202_c0_seq1,comp32862_c0_seq1,comp29199_c0_seq1,comp40403_c0_seq5,comp40403_c0_seq7,comp38823_c0_seq1,comp35699_c0_seq1,comp36040_c0_seq6,comp30469_c0_seq1
GO:0003993	-4.44112	3.6214e-05	0.999993	12	123	acid phosphatase activity	comp21990_c0_seq2,comp31644_c0_seq1,comp42543_c0_seq1,comp31644_c2_seq1,comp34023_c0_seq2,comp42740_c0_seq3,comp26152_c0_seq1,comp33584_c0_seq1,comp40204_c4_seq1,comp29817_c0_seq1,comp31644_c4_seq1,comp21441_c0_seq1
GO:0006995	-4.19712	6.3515e-05	0.999993	7	46	cellular response to nitrogen starvation	comp38427_c0_seq1,comp43788_c1_seq2,comp43788_c1_seq4,comp43149_c5_seq2,comp43623_c2_seq1,comp43623_c0_seq1,comp40609_c0_seq1
GO:0010023	-4.04908	8.93147e-05	0.999997	4	9	proanthocyanidin biosynthetic process	comp36911_c0_seq8,comp36911_c0_seq1,comp36911_c0_seq5,comp36911_c0_seq3
GO:0009072	-4.0323	9.28327e-05	0.999989	7	43	aromatic amino acid family metabolic process	comp42369_c1_seq1,comp42369_c1_seq8,comp42369_c1_seq9,comp33932_c0_seq2,comp42369_c1_seq16,comp33932_c0_seq1,comp39887_c1_seq1
GO:0016310	-3.83228	0.000147137	0.999927	41	963	phosphorylation	comp40771_c0_seq1,comp43279_c0_seq2,comp37147_c0_seq2,comp32551_c2_seq2,comp41213_c0_seq1,comp43363_c0_seq14,comp40541_c0_seq2,comp22502_c0_seq1,comp38657_c1_seq1,comp38500_c0_seq2,comp41822_c0_seq5,comp29814_c1_seq1,comp38288_c0_seq2,comp41224_c0_seq1,comp42612_c6_seq2,comp43721_c0_seq4,comp43788_c1_seq2,comp39571_c0_seq1,comp33043_c0_seq5,comp41822_c0_seq3,comp43788_c1_seq4,comp39571_c1_seq1,co…
GO:0016210	-3.79402	0.000160687	0.999998	3	6	naringenin-chalcone synthase activity	comp35980_c0_seq1,comp33862_c1_seq1,comp33862_c0_seq1
GO:0006863	-3.74847	0.000178456	0.999982	6	33	purine nucleobase transport	comp36911_c0_seq8,comp43663_c0_seq1,comp36911_c0_seq1,comp36911_c0_seq5,comp43429_c0_seq3,comp36911_c0_seq3
GO:0006535	-3.68317	0.000207408	0.999984	5	25	cysteine biosynthetic process from serine	comp29890_c0_seq1,comp36991_c1_seq1,comp37848_c1_seq3,comp43529_c0_seq1,comp31796_c0_seq1
GO:0020037	-3.59164	0.000256071	0.999885	30	653	heme binding	comp29785_c0_seq1,comp30529_c2_seq1,comp47295_c0_seq1,comp22524_c0_seq1,comp42884_c2_seq5,comp37423_c0_seq1,comp41034_c0_seq1,comp32061_c0_seq1,comp34986_c1_seq2,comp43160_c0_seq9,comp32007_c0_seq1,comp42792_c1_seq1,comp43160_c0_seq6,comp39859_c1_seq7,comp40013_c0_seq4,comp35285_c0_seq1,comp36393_c1_seq1,comp36040_c0_seq6,comp29597_c0_seq1,comp42388_c0_seq1,comp37949_c0_seq1,comp42954_c1_seq17,co…
GO:0009407	-3.58671	0.000258993	0.999935	12	150	toxin catabolic process	comp41857_c0_seq1,comp42369_c1_seq1,comp32544_c0_seq2,comp42369_c1_seq8,comp37323_c0_seq1,comp43377_c1_seq9,comp39902_c0_seq1,comp28126_c0_seq1,comp42369_c1_seq16,comp43374_c0_seq5,comp42960_c0_seq1,comp42721_c0_seq6
GO:0006096	-3.56381	0.000273015	0.999927	13	167	glycolysis	comp45023_c0_seq1,comp38657_c1_seq1,comp38500_c0_seq2,comp38288_c0_seq2,comp38856_c0_seq1,comp40343_c0_seq5,comp39571_c0_seq1,comp39571_c1_seq1,comp40185_c0_seq1,comp31864_c0_seq1,comp28376_c0_seq1,comp30465_c0_seq1,comp31337_c1_seq1
GO:0050589	-3.55001	0.000281833	0.999995	3	6	leucocyanidin oxygenase activity	comp21202_c0_seq1,comp38823_c0_seq1,comp35699_c0_seq1
GO:0006694	-3.49777	0.000317854	0.999973	5	28	steroid biosynthetic process	comp27777_c0_seq1,comp36569_c0_seq1,comp29401_c0_seq2,comp29401_c0_seq1,comp29401_c0_seq3
GO:0048046	-3.40953	0.00038947	0.999833	26	540	apoplast	comp42939_c0_seq1,comp40668_c1_seq3,comp40668_c1_seq10,comp35098_c1_seq1,comp43358_c4_seq4,comp41758_c0_seq1,comp33792_c0_seq1,comp42820_c0_seq1,comp33792_c2_seq1,comp44141_c0_seq1,comp36991_c1_seq1,comp28228_c0_seq1,comp35835_c0_seq1,comp42367_c1_seq1,comp42301_c1_seq2,comp36076_c0_seq1,comp40668_c1_seq18,comp34106_c0_seq1,comp38666_c0_seq1,comp40668_c1_seq14,comp40813_c0_seq1,comp36202_c0_seq1,…
GO:0005615	-3.38336	0.000413657	0.999963	5	33	extracellular space	comp21990_c0_seq2,comp41640_c0_seq1,comp42740_c0_seq3,comp29817_c0_seq1,comp21441_c0_seq1
GO:0046686	-3.34184	0.00045516	0.999775	35	786	response to cadmium ion	comp41528_c0_seq1,comp29890_c0_seq1,comp30425_c0_seq1,comp45023_c0_seq1,comp37323_c0_seq1,comp42680_c2_seq1,comp42820_c0_seq1,comp42280_c0_seq6,comp40000_c0_seq1,comp27664_c0_seq1,comp42217_c1_seq4,comp39571_c0_seq1,comp36991_c1_seq1,comp28228_c0_seq1,comp39571_c1_seq1,comp40822_c0_seq3,comp34106_c0_seq1,comp39458_c1_seq1,comp40527_c2_seq1,comp43155_c0_seq6,comp37663_c0_seq2,comp42960_c0_seq1,com…
GO:0015152	-3.31271	0.000486738	1	2	2	glucose-6-phosphate transmembrane transporter activity	comp28813_c0_seq1,comp28813_c1_seq1
GO:0015760	-3.31271	0.000486738	1	2	2	glucose-6-phosphate transport	comp28813_c0_seq1,comp28813_c1_seq1
GO:0015370	-3.29258	0.000509818	1	2	2	solute:sodium symporter activity	comp43623_c2_seq1,comp43623_c0_seq1
GO:0005759	-3.27975	0.000525107	0.999869	11	124	mitochondrial matrix	comp43751_c0_seq1,comp36944_c0_seq2,comp27664_c0_seq1,comp30465_c0_seq1,comp40527_c2_seq1,comp42251_c0_seq4,comp43500_c0_seq26,comp35365_c0_seq1,comp36202_c0_seq1,comp41514_c1_seq1,comp33109_c0_seq2
GO:0004462	-3.24742	0.000565697	0.999927	6	50	lactoylglutathione lyase activity	comp42984_c2_seq4,comp32544_c0_seq2,comp36274_c1_seq1,comp31033_c0_seq1,comp30955_c0_seq1,comp36274_c0_seq1
GO:0045552	-3.23691	0.000579543	0.999944	5	30	dihydrokaempferol 4-reductase activity	comp33847_c0_seq1,comp27777_c0_seq1,comp36569_c0_seq1,comp29401_c0_seq2,comp43021_c0_seq1
GO:0016034	-3.22896	0.000590256	0.999982	3	9	maleylacetoacetate isomerase activity	comp42369_c1_seq1,comp42369_c1_seq8,comp42369_c1_seq16
GO:0010231	-3.20711	0.000620713	0.999963	4	14	maintenance of seed dormancy	comp36911_c0_seq8,comp36911_c0_seq1,comp36911_c0_seq5,comp36911_c0_seq3
GO:0004672	-3.19715	0.000635117	0.999667	39	1107	protein kinase activity	comp43279_c0_seq2,comp37147_c0_seq2,comp30877_c0_seq1,comp43309_c0_seq2,comp40766_c1_seq1,comp43363_c0_seq14,comp41452_c1_seq2,comp40766_c2_seq5,comp23022_c0_seq1,comp43592_c5_seq31,comp41822_c0_seq5,comp31855_c0_seq1,comp43041_c0_seq39,comp35325_c0_seq1,comp42612_c6_seq2,comp43788_c1_seq2,comp43359_c1_seq8,comp27289_c0_seq1,comp41822_c0_seq3,comp43788_c1_seq4,comp40475_c2_seq5,comp42715_c0_seq2,…
GO:0008152	-3.17204	0.000672919	0.999615	51	1430	metabolic process	comp43151_c1_seq2,comp30877_c0_seq1,comp29092_c0_seq1,comp40686_c1_seq1,comp36281_c0_seq1,comp37795_c0_seq1,comp19246_c0_seq1,comp40766_c1_seq1,comp40316_c0_seq1,comp25099_c0_seq1,comp42217_c1_seq7,comp43086_c1_seq1,comp40766_c2_seq5,comp43737_c0_seq6,comp36274_c1_seq1,comp32558_c0_seq1,comp95100_c0_seq1,comp40819_c0_seq1,comp19823_c0_seq1,comp40697_c0_seq2,comp30631_c0_seq1,comp36313_c0_seq1,com…
GO:0003939	-3.06852	0.000854041	1	2	2	L-iditol 2-dehydrogenase activity	comp38136_c0_seq2,comp38136_c0_seq1
GO:0009156	-3.04798	0.000895402	1	2	2	ribonucleoside monophosphate biosynthetic process	comp41213_c0_seq1,comp41798_c0_seq1
GO:0004334	-3.04781	0.000895746	1	2	2	fumarylacetoacetase activity	comp33932_c0_seq2,comp33932_c0_seq1
GO:0015299	-3.01489	0.000966298	0.999932	4	16	solute:hydrogen antiporter activity	comp36911_c0_seq8,comp36911_c0_seq1,comp36911_c0_seq5,comp36911_c0_seq3
GO:0000740	-2.98278	0.00104045	0.999993	2	3	nuclear membrane fusion	comp29074_c1_seq1,comp29074_c0_seq1
GO:0003854	-2.97428	0.00106102	0.99988	5	37	3-beta-hydroxy-delta5-steroid dehydrogenase activity	comp27777_c0_seq1,comp36569_c0_seq1,comp29401_c0_seq2,comp29401_c0_seq1,comp29401_c0_seq3
GO:0010333	-2.97296	0.00106423	0.999963	3	8	terpene synthase activity	comp43737_c0_seq2,comp40686_c1_seq1,comp43737_c0_seq1
GO:0051920	-2.88306	0.001309	0.999948	3	9	peroxiredoxin activity	comp41682_c0_seq1,comp27664_c0_seq1,comp20900_c0_seq1
GO:0008171	-2.86463	0.00136576	0.999789	6	54	O-methyltransferase activity	comp32747_c0_seq6,comp42639_c0_seq4,comp42997_c0_seq5,comp42639_c0_seq3,comp31014_c0_seq1,comp42997_c0_seq1
GO:0080167	-2.83927	0.00144787	0.999486	15	255	response to karrikin	comp42143_c0_seq1,comp27777_c0_seq1,comp41754_c0_seq1,comp43874_c0_seq1,comp28813_c0_seq1,comp32544_c0_seq2,comp28813_c1_seq1,comp43246_c0_seq2,comp22749_c0_seq4,comp42217_c1_seq4,comp38257_c0_seq31,comp22749_c0_seq2,comp21574_c0_seq1,comp43246_c1_seq1,comp42217_c1_seq3
GO:0015198	-2.78846	0.00162758	0.999798	5	36	oligopeptide transporter activity	comp37162_c0_seq1,comp34846_c0_seq2,comp30000_c0_seq1,comp41205_c0_seq1,comp42941_c1_seq1
GO:0006979	-2.73055	0.00185974	0.999207	20	421	response to oxidative stress	comp22524_c0_seq1,comp34986_c1_seq2,comp45023_c0_seq1,comp32369_c0_seq1,comp42346_c0_seq4,comp40000_c0_seq1,comp27664_c0_seq1,comp43278_c0_seq10,comp35285_c0_seq1,comp22667_c0_seq1,comp29597_c0_seq1,comp40826_c0_seq3,comp39458_c1_seq1,comp43155_c0_seq6,comp42954_c1_seq17,comp39983_c1_seq1,comp40579_c1_seq1,comp30723_c1_seq1,comp20900_c0_seq1,comp41631_c0_seq1
GO:0016616	-2.72433	0.00188654	0.999757	5	38	oxidoreductase activity, acting on the CH-OH group of donors, NAD or NADP as acceptor	comp33923_c0_seq1,comp41822_c0_seq5,comp43059_c2_seq1,comp41822_c0_seq3,comp41822_c0_seq6
GO:0002213	-2.68944	0.00204435	0.999731	5	39	defense response to insect	comp42217_c1_seq5,comp42217_c1_seq7,comp41317_c0_seq6,comp42217_c1_seq4,comp42217_c1_seq3
GO:0004301	-2.6855	0.002063	0.999895	3	13	epoxide hydrolase activity	comp29092_c0_seq1,comp37795_c0_seq1,comp40316_c0_seq1
GO:0022891	-2.64885	0.00224465	0.999614	6	64	substrate-specific transmembrane transporter activity	comp35881_c1_seq1,comp35019_c0_seq1,comp41353_c0_seq3,comp35881_c1_seq3,comp35881_c1_seq6,comp43049_c1_seq1
GO:0055085	-2.62002	0.00239873	0.998681	36	916	transmembrane transport	comp40754_c0_seq1,comp37380_c0_seq1,comp40754_c2_seq3,comp43568_c0_seq8,comp35881_c1_seq1,comp43312_c1_seq11,comp43588_c1_seq4,comp36111_c1_seq1,comp40754_c2_seq1,comp41947_c0_seq2,comp35019_c0_seq1,comp41353_c0_seq3,comp34773_c0_seq1,comp32511_c0_seq1,comp40560_c1_seq1,comp41607_c1_seq4,comp35881_c1_seq3,comp35978_c0_seq1,comp35881_c1_seq6,comp30000_c0_seq1,comp32632_c1_seq1,comp41205_c0_seq1,co…
GO:0009916	-2.59196	0.0025588	0.999974	2	3	alternative oxidase activity	comp33257_c0_seq1,comp38648_c0_seq1
GO:0051980	-2.58316	0.00261121	0.999974	2	3	iron-nicotianamine transmembrane transporter activity	comp37162_c0_seq1,comp41205_c0_seq1
GO:0009643	-2.56078	0.00274928	0.99996	2	4	photosynthetic acclimation	comp28813_c0_seq1,comp28813_c1_seq1
GO:0008515	-2.50487	0.00312702	0.999951	2	4	sucrose transmembrane transporter activity	comp40679_c0_seq3,comp40679_c0_seq1
GO:0015770	-2.50487	0.00312702	0.999951	2	4	sucrose transport	comp40679_c0_seq3,comp40679_c0_seq1
GO:0007568	-2.50044	0.00315909	0.99942	6	60	aging	comp42217_c1_seq7,comp42217_c1_seq4,comp40920_c0_seq1,comp36991_c1_seq1,comp33858_c0_seq1,comp42217_c1_seq3
GO:0019365	-2.48337	0.00328572	0.999947	2	4	pyridine nucleotide salvage	comp36430_c0_seq1,comp37477_c0_seq1
GO:0006857	-2.47132	0.00337814	0.998917	11	189	oligopeptide transport	comp37162_c0_seq1,comp25907_c0_seq1,comp26212_c0_seq1,comp43246_c0_seq2,comp43788_c1_seq2,comp34846_c0_seq2,comp43788_c1_seq4,comp30000_c0_seq1,comp41205_c0_seq1,comp42941_c1_seq1,comp43246_c1_seq1
GO:0015714	-2.43983	0.00363218	0.999939	2	4	phosphoenolpyruvate transport	comp28813_c0_seq1,comp28813_c1_seq1
GO:0004337	-2.41872	0.00381315	0.999934	2	4	geranyltranstransferase activity	comp8584_c0_seq1,comp33112_c0_seq2
GO:0004497	-2.41303	0.00386338	0.998423	16	323	monooxygenase activity	comp29785_c0_seq1,comp42884_c2_seq5,comp32061_c0_seq1,comp43160_c0_seq9,comp43160_c0_seq6,comp43377_c1_seq9,comp40876_c0_seq1,comp40013_c0_seq4,comp37949_c0_seq1,comp42925_c0_seq2,comp43547_c0_seq15,comp42884_c2_seq3,comp40591_c0_seq1,comp29503_c0_seq1,comp31237_c0_seq1,comp40876_c0_seq2
GO:0010109	-2.40684	0.00391889	0.999931	2	4	regulation of photosynthesis	comp28813_c0_seq1,comp28813_c1_seq1
GO:0046872	-2.40122	0.00396995	0.997643	42	1173	metal ion binding	comp33257_c0_seq1,comp28824_c0_seq2,comp43737_c0_seq2,comp32069_c0_seq1,comp8584_c0_seq1,comp39201_c1_seq3,comp40686_c1_seq1,comp43737_c0_seq5,comp19945_c0_seq1,comp21202_c0_seq1,comp28824_c0_seq1,comp38648_c0_seq1,comp31644_c0_seq1,comp43737_c0_seq1,comp29199_c0_seq1,comp32923_c0_seq5,comp32923_c0_seq1,comp42820_c0_seq1,comp43059_c2_seq1,comp31644_c2_seq1,comp34023_c0_seq2,comp37882_c0_seq5,comp…
GO:0007585	-2.39049	0.00406923	0.999927	2	4	respiratory gaseous exchange	comp33257_c0_seq1,comp38648_c0_seq1
GO:0047501	-2.38662	0.00410561	0.999907	2	6	(+)-neomenthol dehydrogenase activity	comp42143_c0_seq1,comp41754_c0_seq1
GO:0047504	-2.38662	0.00410561	0.999907	2	6	(-)-menthol dehydrogenase activity	comp42143_c0_seq1,comp41754_c0_seq1
GO:0080028	-2.38198	0.00414969	0.999913	2	5	nitrile biosynthetic process	comp37566_c0_seq2,comp37566_c0_seq1
GO:0016226	-2.37842	0.00418392	0.998924	8	99	iron-sulfur cluster assembly	comp32437_c0_seq1,comp43378_c1_seq4,comp37540_c0_seq1,comp36790_c0_seq1,comp40827_c0_seq8,comp38177_c0_seq1,comp39479_c0_seq4,comp32903_c0_seq1
GO:0004081	-2.37087	0.00425724	0.999902	2	6	bis(5'-nucleosyl)-tetraphosphatase (asymmetrical) activity	comp40906_c1_seq2,comp40906_c1_seq1
GO:0045430	-2.35941	0.00437104	0.999919	2	4	chalcone isomerase activity	comp43874_c0_seq1,comp28453_c0_seq1
GO:0047334	-2.33423	0.004632	0.999676	3	15	diphosphate-fructose-6-phosphate 1-phosphotransferase activity	comp38657_c1_seq1,comp38288_c0_seq2,comp31337_c1_seq1
GO:0004749	-2.29814	0.00503341	0.999899	2	4	ribose phosphate diphosphokinase activity	comp41213_c0_seq1,comp41798_c0_seq1
GO:0051085	-2.28804	0.00515184	0.999879	2	5	chaperone mediated protein folding requiring cofactor	comp29074_c1_seq1,comp29074_c0_seq1
GO:0015204	-2.28603	0.00517572	0.999878	2	5	urea transmembrane transporter activity	comp43623_c2_seq1,comp43623_c0_seq1
GO:0031640	-2.26687	0.00540912	0.999841	2	9	killing of cells of other organism	comp36076_c0_seq1,comp27895_c0_seq1
GO:0008936	-2.26172	0.00547367	0.999867	2	5	nicotinamidase activity	comp36430_c0_seq1,comp37477_c0_seq1
GO:0016706	-2.25958	0.00550073	0.999073	5	49	oxidoreductase activity, acting on paired donors, with incorporation or reduction of molecular oxygen, 2-oxoglutarate as one donor, and incorporation of one atom each of oxygen into both donors	comp40403_c0_seq5,comp42139_c0_seq1,comp30469_c0_seq1,comp42139_c0_seq2,comp36772_c1_seq1
GO:0004715	-2.25558	0.00555156	0.997716	15	344	non-membrane spanning protein tyrosine kinase activity	comp29092_c0_seq1,comp37795_c0_seq1,comp40316_c0_seq1,comp43357_c1_seq49,comp41317_c0_seq6,comp43300_c0_seq3,comp37147_c0_seq1,comp43209_c0_seq2,comp43309_c0_seq5,comp37302_c0_seq1,comp41373_c1_seq1,comp34566_c0_seq3,comp33960_c0_seq1,comp37302_c0_seq3,comp37170_c0_seq1
GO:0009635	-2.25239	0.00559261	0.999851	2	6	response to herbicide	comp73896_c0_seq1,comp42470_c1_seq12
GO:0009744	-2.24776	0.00565246	0.998185	10	147	response to sucrose stimulus	comp41754_c0_seq1,comp43874_c0_seq1,comp28813_c0_seq1,comp28813_c1_seq1,comp38427_c0_seq1,comp43837_c0_seq1,comp38288_c0_seq2,comp37681_c0_seq1,comp42014_c0_seq1,comp43972_c0_seq1
GO:0009617	-2.22117	0.00600935	0.998187	9	146	response to bacterium	comp43279_c0_seq2,comp19246_c0_seq1,comp43363_c0_seq14,comp25099_c0_seq1,comp43377_c1_seq9,comp39398_c0_seq1,comp20654_c0_seq1,comp43279_c0_seq7,comp19351_c0_seq1
GO:0035436	-2.20762	0.00619982	0.999826	2	6	triose phosphate transmembrane transport	comp28813_c0_seq1,comp28813_c1_seq1
GO:0071917	-2.20762	0.00619982	0.999826	2	6	triose-phosphate transmembrane transporter activity	comp28813_c0_seq1,comp28813_c1_seq1
GO:0030145	-2.2024	0.00627479	0.998667	6	67	manganese ion binding	comp21990_c0_seq2,comp41758_c0_seq1,comp42740_c0_seq3,comp42301_c1_seq2,comp29817_c0_seq1,comp21441_c0_seq1
GO:0080004	-2.1684	0.00678572	1	1	1	thalian-diol desaturase activity	comp29503_c0_seq1
GO:0004450	-2.16813	0.00678995	0.9998	2	6	isocitrate dehydrogenase (NADP+) activity	comp39658_c0_seq1,comp33167_c2_seq1
GO:0016709	-2.16513	0.00683712	0.999088	4	34	oxidoreductase activity, acting on paired donors, with incorporation or reduction of molecular oxygen, NAD(P)H as one donor, and incorporation of one atom of oxygen	comp42925_c0_seq1,comp42215_c0_seq1,comp42215_c0_seq3,comp42215_c0_seq2
GO:0050356	-2.15758	0.00695703	0.999422	3	18	tropine dehydrogenase activity	comp42217_c1_seq5,comp42217_c1_seq4,comp42217_c1_seq3
GO:0004743	-2.14487	0.00716361	0.999408	3	16	pyruvate kinase activity	comp38500_c0_seq2,comp39571_c0_seq1,comp39571_c1_seq1
GO:0030955	-2.14487	0.00716361	0.999408	3	16	potassium ion binding	comp38500_c0_seq2,comp39571_c0_seq1,comp39571_c1_seq1
GO:0072488	-2.12081	0.00757171	0.999356	3	17	ammonium transmembrane transport	comp34978_c0_seq1,comp38427_c0_seq1,comp39480_c0_seq1
GO:0004124	-2.10916	0.00777753	0.999318	3	20	cysteine synthase activity	comp36991_c1_seq1,comp43529_c0_seq1,comp31796_c0_seq1
GO:0002237	-2.1025	0.00789768	0.998543	5	53	response to molecule of bacterial origin	comp40844_c0_seq1,comp38427_c0_seq1,comp43359_c1_seq8,comp37302_c0_seq1,comp37302_c0_seq3
GO:0009001	-2.08829	0.0081603	0.999757	2	5	serine O-acetyltransferase activity	comp29890_c0_seq1,comp37848_c1_seq3
GO:0043900	-2.07891	0.00833851	0.998452	5	47	regulation of multi-organism process	comp45023_c0_seq1,comp38427_c0_seq1,comp43721_c0_seq4,comp43721_c0_seq1,comp43149_c5_seq2
GO:0042742	-2.07117	0.00848852	0.995932	19	429	defense response to bacterium	comp19945_c0_seq1,comp40369_c0_seq1,comp37566_c0_seq2,comp45023_c0_seq1,comp38427_c0_seq1,comp37566_c0_seq1,comp43278_c0_seq10,comp43721_c0_seq4,comp30185_c1_seq1,comp32326_c0_seq1,comp40475_c2_seq5,comp43004_c0_seq1,comp40813_c0_seq1,comp39983_c1_seq1,comp43721_c0_seq1,comp43149_c5_seq2,comp42800_c0_seq1,comp40475_c2_seq3,comp39887_c1_seq1
GO:0009840	-2.06002	0.00870926	0.999227	3	16	chloroplastic endopeptidase Clp complex	comp44232_c0_seq1,comp39479_c0_seq4,comp19870_c0_seq1
GO:0006875	-2.04743	0.0089654	0.999189	3	17	cellular metal ion homeostasis	comp30185_c1_seq1,comp30000_c0_seq1,comp32568_c0_seq1
GO:0051555	-2.04529	0.00900972	0.998271	5	61	flavonol biosynthetic process	comp42999_c0_seq1,comp1876_c0_seq1,comp42914_c1_seq6,comp31355_c0_seq2,comp42721_c0_seq6
GO:0051287	-2.00381	0.00991258	0.997027	8	122	NAD binding	comp38296_c1_seq4,comp43278_c0_seq10,comp23339_c0_seq1,comp39658_c0_seq1,comp40185_c0_seq1,comp33167_c2_seq1,comp39983_c1_seq1,comp41514_c1_seq1
GO:0002831	-1.99793	0.0100478	0.998042	5	49	regulation of response to biotic stimulus	comp45023_c0_seq1,comp38427_c0_seq1,comp43721_c0_seq4,comp43721_c0_seq1,comp43149_c5_seq2
GO:0015415	-1.99156	0.0101962	0.998991	3	25	phosphate ion transmembrane-transporting ATPase activity	comp40560_c8_seq1,comp40560_c6_seq1,comp38113_c0_seq1
GO:0050776	-1.98821	0.0102751	0.998977	3	26	regulation of immune response	comp43279_c0_seq2,comp43363_c0_seq14,comp43279_c0_seq7
GO:0010198	-1.9874	0.0102944	0.999603	2	7	synergid death	comp29074_c1_seq1,comp29074_c0_seq1
GO:0031304	-1.96992	0.0107172	0.9996	2	6	intrinsic to mitochondrial inner membrane	comp38282_c0_seq2,comp38282_c0_seq1
GO:0009055	-1.94794	0.0112735	0.993693	27	732	electron carrier activity	comp29785_c0_seq1,comp30529_c2_seq1,comp30132_c0_seq1,comp42884_c2_seq5,comp41034_c0_seq1,comp32061_c0_seq1,comp43160_c0_seq9,comp42792_c1_seq1,comp43160_c0_seq6,comp39859_c1_seq7,comp40013_c0_seq4,comp36393_c1_seq1,comp36040_c0_seq6,comp42388_c0_seq1,comp41423_c0_seq1,comp43650_c0_seq1,comp30687_c1_seq1,comp37949_c0_seq1,comp42251_c0_seq4,comp42925_c0_seq2,comp37329_c0_seq1,comp42884_c2_seq3,com…
GO:0006855	-1.92306	0.0119383	0.995696	10	182	drug transmembrane transport	comp36911_c0_seq8,comp38417_c0_seq1,comp35401_c0_seq1,comp42525_c0_seq1,comp36911_c0_seq1,comp36911_c0_seq5,comp36911_c0_seq3,comp43768_c1_seq2,comp43131_c0_seq1,comp43149_c5_seq2
GO:0033910	-1.90894	0.0123328	0.999504	2	6	glucan 1,4-alpha-maltotetraohydrolase activity	comp29416_c0_seq1,comp38585_c0_seq1
GO:0047213	-1.90709	0.0123854	0.997402	5	82	anthocyanidin 3-O-glucosyltransferase activity	comp40227_c0_seq1,comp43086_c1_seq1,comp42914_c1_seq6,comp33796_c0_seq1,comp42721_c0_seq6
GO:0005315	-1.90626	0.0124091	0.99744	5	54	inorganic phosphate transmembrane transporter activity	comp28813_c0_seq1,comp28813_c1_seq1,comp32511_c0_seq1,comp32632_c1_seq1,comp32632_c0_seq1
GO:0004872	-1.90566	0.0124264	0.993252	24	681	receptor activity	comp26212_c0_seq1,comp36166_c1_seq1,comp41758_c0_seq1,comp29814_c1_seq1,comp43209_c0_seq8,comp35325_c0_seq1,comp41705_c0_seq1,comp30631_c0_seq1,comp43359_c1_seq8,comp40475_c2_seq6,comp43231_c2_seq1,comp37147_c0_seq1,comp43279_c0_seq7,comp33225_c0_seq1,comp39493_c0_seq1,comp34566_c0_seq3,comp43799_c0_seq1,comp23243_c0_seq1,comp27926_c0_seq1,comp33960_c0_seq1,comp22684_c0_seq1,comp43930_c0_seq1,com…
GO:0070469	-1.89573	0.0127138	0.998658	3	21	respiratory chain	comp33257_c0_seq1,comp38648_c0_seq1,comp34900_c0_seq1
GO:0000287	-1.89547	0.0127212	0.994444	14	284	magnesium ion binding	comp41528_c0_seq1,comp41213_c0_seq1,comp40686_c1_seq3,comp43737_c0_seq6,comp38500_c0_seq2,comp39571_c0_seq1,comp39571_c1_seq1,comp39658_c0_seq1,comp40754_c1_seq1,comp34106_c0_seq1,comp41798_c0_seq1,comp28376_c0_seq1,comp33167_c2_seq1,comp33590_c2_seq1
GO:0015120	-1.88111	0.0131491	0.999401	2	8	phosphoglycerate transmembrane transporter activity	comp28813_c0_seq1,comp28813_c1_seq1
GO:0015713	-1.88111	0.0131491	0.999401	2	8	phosphoglycerate transport	comp28813_c0_seq1,comp28813_c1_seq1
GO:0009116	-1.86164	0.0137517	0.998505	3	21	nucleoside metabolic process	comp41213_c0_seq1,comp38609_c0_seq1,comp41798_c0_seq1
GO:0019566	-1.85755	0.0138818	0.999373	2	7	arabinose metabolic process	comp43397_c1_seq6,comp42950_c0_seq2
GO:0004022	-1.80188	0.0157804	0.998178	3	23	alcohol dehydrogenase (NAD) activity	comp42217_c1_seq7,comp42280_c0_seq6,comp42280_c0_seq2
GO:0050221	-1.7979	0.0159256	0.999144	2	11	prostaglandin-E2 9-reductase activity	comp41754_c0_seq1,comp33651_c0_seq3
GO:0003872	-1.78638	0.0163539	0.998095	3	22	6-phosphofructokinase activity	comp38657_c1_seq1,comp38288_c0_seq2,comp31337_c1_seq1
GO:0005945	-1.78638	0.0163539	0.998095	3	22	6-phosphofructokinase complex	comp38657_c1_seq1,comp38288_c0_seq2,comp31337_c1_seq1
GO:0009651	-1.77861	0.0166492	0.990181	29	779	response to salt stress	comp40668_c1_seq3,comp40369_c0_seq1,comp40668_c1_seq10,comp35098_c1_seq1,comp45023_c0_seq1,comp33792_c0_seq1,comp42280_c0_seq6,comp33792_c2_seq1,comp40343_c0_seq5,comp43278_c0_seq10,comp41019_c0_seq1,comp28228_c0_seq1,comp42231_c0_seq2,comp40668_c1_seq18,comp40527_c2_seq1,comp40668_c1_seq14,comp35365_c0_seq1,comp37625_c3_seq1,comp42963_c0_seq7,comp39816_c0_seq2,comp39983_c1_seq1,comp43258_c0_seq3…
GO:0035529	-1.7654	0.0171634	0.9991	2	8	NADH pyrophosphatase activity	comp43278_c0_seq10,comp39983_c1_seq1
GO:0070212	-1.7654	0.0171634	0.9991	2	8	protein poly-ADP-ribosylation	comp43278_c0_seq10,comp39983_c1_seq1
GO:0060918	-1.76394	0.0172209	0.999051	2	10	auxin transport	comp40560_c1_seq1,comp40560_c8_seq1
GO:0005978	-1.73444	0.0184316	0.996695	4	37	glycogen biosynthetic process	comp42599_c0_seq1,comp36374_c0_seq1,comp37914_c0_seq1,comp37914_c0_seq5
GO:0009702	-1.73096	0.0185798	0.998984	2	8	L-arabinokinase activity	comp43397_c1_seq6,comp42950_c0_seq2
GO:0045980	-1.72712	0.0187447	1	1	1	negative regulation of nucleotide metabolic process	comp22608_c0_seq1
GO:0016045	-1.71987	0.0190605	0.997593	3	29	detection of bacterium	comp45023_c0_seq1,comp43721_c0_seq4,comp43721_c0_seq1
GO:0010310	-1.71612	0.0192254	0.994759	6	82	regulation of hydrogen peroxide metabolic process	comp45023_c0_seq1,comp38427_c0_seq1,comp43721_c0_seq4,comp40813_c0_seq1,comp43721_c0_seq1,comp43149_c5_seq2
GO:0005737	-1.71527	0.0192635	0.988192	32	891	cytoplasm	comp41528_c0_seq1,comp31746_c0_seq1,comp42369_c1_seq1,comp23531_c0_seq1,comp40668_c1_seq3,comp40686_c1_seq3,comp40668_c1_seq10,comp35098_c1_seq1,comp42369_c1_seq8,comp36274_c1_seq1,comp33792_c0_seq1,comp42369_c1_seq9,comp33792_c2_seq1,comp28126_c0_seq1,comp32029_c0_seq1,comp22667_c0_seq1,comp42369_c1_seq16,comp43529_c0_seq1,comp31864_c0_seq1,comp40668_c1_seq18,comp40754_c1_seq1,comp32183_c0_seq1,…
GO:0008643	-1.70865	0.0195593	0.993354	8	141	carbohydrate transport	comp40754_c0_seq1,comp35881_c1_seq1,comp35799_c0_seq3,comp36111_c1_seq1,comp35019_c0_seq1,comp41353_c0_seq3,comp35881_c1_seq3,comp35881_c1_seq6
GO:0003849	-1.69644	0.020117	0.998796	2	10	3-deoxy-7-phosphoheptulonate synthase activity	comp30565_c0_seq1,comp30565_c1_seq1
GO:0010184	-1.69598	0.0201381	1	1	1	cytokinin transport	comp43663_c0_seq1
GO:0015211	-1.69598	0.0201381	1	1	1	purine nucleoside transmembrane transporter activity	comp43663_c0_seq1
GO:0035427	-1.69598	0.0201381	1	1	1	purine nucleoside transmembrane transport	comp43663_c0_seq1
GO:0051174	-1.69598	0.0201381	1	1	1	regulation of phosphorus metabolic process	comp43663_c0_seq1
GO:0015700	-1.69067	0.0203859	0.997399	3	24	arsenite transport	comp43588_c1_seq4,comp43374_c0_seq5,comp43588_c1_seq5
GO:0016311	-1.6868	0.0205681	0.996144	4	45	dephosphorylation	comp41528_c0_seq1,comp30094_c0_seq1,comp38666_c0_seq1,comp43149_c5_seq2
GO:0009697	-1.6866	0.0205779	0.992961	8	127	salicylic acid biosynthetic process	comp40844_c0_seq1,comp37566_c0_seq2,comp45023_c0_seq1,comp38427_c0_seq1,comp37566_c0_seq1,comp43721_c0_seq4,comp43721_c0_seq1,comp43149_c5_seq2
GO:0015105	-1.68213	0.0207906	0.998793	2	8	arsenite transmembrane transporter activity	comp43588_c1_seq4,comp43588_c1_seq5
GO:0010294	-1.67984	0.0209005	0.998637	2	16	abscisic acid glucosyltransferase activity	comp43576_c0_seq4,comp42721_c0_seq6
GO:0009534	-1.67692	0.0210414	0.993402	7	108	chloroplast thylakoid	comp35984_c0_seq1,comp39658_c0_seq1,comp43476_c0_seq4,comp44232_c0_seq1,comp39479_c0_seq4,comp19870_c0_seq1,comp37329_c0_seq1
GO:0018316	-1.66727	0.0215145	1	1	1	peptide cross-linking via L-cystine	comp43837_c0_seq1
GO:0071454	-1.66727	0.0215145	1	1	1	cellular response to anoxia	comp43837_c0_seq1
GO:0034432	-1.6653	0.0216124	0.998634	2	11	bis(5'-adenosyl)-pentaphosphatase activity	comp40906_c1_seq2,comp40906_c1_seq1
GO:0009963	-1.66377	0.0216884	0.994832	5	58	positive regulation of flavonoid biosynthetic process	comp43359_c1_seq8,comp37302_c0_seq1,comp43383_c0_seq1,comp43149_c5_seq2,comp37302_c0_seq3
GO:0005506	-1.65942	0.0219069	0.98889	17	416	iron ion binding	comp31746_c0_seq1,comp42991_c0_seq3,comp42925_c0_seq1,comp42662_c2_seq2,comp40403_c0_seq5,comp40876_c0_seq1,comp1876_c0_seq1,comp43378_c1_seq4,comp37540_c0_seq1,comp40403_c0_seq7,comp30687_c1_seq1,comp43572_c0_seq9,comp41429_c1_seq2,comp42470_c1_seq12,comp43547_c0_seq15,comp40591_c0_seq1,comp40876_c0_seq2
GO:0030611	-1.65229	0.0222694	1	1	1	arsenate reductase activity	comp36773_c1_seq1
GO:0080151	-1.6507	0.0223513	0.998614	2	9	positive regulation of salicylic acid mediated signaling pathway	comp43278_c0_seq10,comp39983_c1_seq1
GO:0017110	-1.65048	0.0223624	0.998613	2	9	nucleoside-diphosphatase activity	comp43278_c0_seq10,comp39983_c1_seq1
GO:0045454	-1.63814	0.0230071	0.991939	8	146	cell redox homeostasis	comp30132_c0_seq1,comp27664_c0_seq1,comp35982_c0_seq1,comp35984_c0_seq1,comp43650_c0_seq1,comp37329_c0_seq1,comp20900_c0_seq1,comp33451_c0_seq1
GO:0045486	-1.63784	0.0230231	0.99855	2	9	naringenin 3-dioxygenase activity	comp32069_c0_seq1,comp20654_c0_seq1
GO:0019760	-1.6254	0.0236919	0.996778	3	26	glucosinolate metabolic process	comp43097_c2_seq15,comp43097_c2_seq25,comp37914_c0_seq1
GO:0043394	-1.6172	0.0241434	0.998407	2	10	proteoglycan binding	comp39500_c0_seq6,comp27346_c0_seq1
GO:0042349	-1.61619	0.0241999	1	1	1	guiding stereospecific synthesis activity	comp44103_c0_seq1
GO:0044464	-1.61603	0.0242087	0.989276	12	287	cell part	comp41857_c0_seq1,comp43568_c0_seq8,comp43279_c0_seq4,comp43793_c1_seq2,comp43363_c0_seq5,comp281319_c0_seq1,comp43793_c1_seq3,comp43262_c0_seq2,comp42430_c1_seq7,comp43363_c0_seq6,comp43568_c0_seq5,comp43545_c0_seq1
GO:0010037	-1.61576	0.0242239	0.99835	2	12	response to carbon dioxide	comp42156_c0_seq2,comp42156_c0_seq4
GO:0009399	-1.59079	0.025657	0.998222	2	11	nitrogen fixation	comp32007_c0_seq1,comp36056_c0_seq1
GO:0044242	-1.58571	0.0259592	0.998256	2	9	cellular lipid catabolic process	comp43799_c1_seq2,comp42715_c0_seq2
GO:0009507	-1.5761	0.0265401	0.980184	79	2539	chloroplast	comp40766_c3_seq2,comp40771_c0_seq1,comp40754_c0_seq1,comp8584_c0_seq1,comp40754_c2_seq3,comp43777_c2_seq6,comp36281_c0_seq1,comp41213_c0_seq1,comp32544_c0_seq2,comp40844_c0_seq1,comp35196_c0_seq1,comp37843_c0_seq1,comp22502_c0_seq1,comp32558_c0_seq1,comp39584_c0_seq1,comp35617_c0_seq1,comp28901_c0_seq2,comp40754_c2_seq1,comp41947_c0_seq2,comp33606_c0_seq1,comp30565_c0_seq1,comp42043_c0_seq1,comp…
GO:0008685	-1.56989	0.0269219	1	1	1	2-C-methyl-D-erythritol 2,4-cyclodiphosphate synthase activity	comp30055_c0_seq1
GO:0010478	-1.56857	0.0270041	1	1	1	chlororespiration	comp20409_c0_seq1
GO:0015416	-1.56556	0.0271921	0.991925	6	104	organic phosphonate transmembrane-transporting ATPase activity	comp43768_c1_seq13,comp43379_c1_seq3,comp43379_c1_seq4,comp43384_c0_seq2,comp43049_c3_seq2,comp43049_c2_seq1
GO:0018800	-1.56121	0.0274657	1	1	1	5-oxopent-3-ene-1,2,5-tricarboxylate decarboxylase activity	comp37778_c0_seq1
GO:0033884	-1.55652	0.0277641	1	1	1	phosphoethanolamine/phosphocholine phosphatase activity	comp30094_c0_seq1
GO:0019762	-1.55115	0.0281093	0.997954	2	11	glucosinolate catabolic process	comp37566_c0_seq2,comp37566_c0_seq1
GO:0046898	-1.5464	0.0284183	1	1	1	response to cycloheximide	comp38488_c0_seq1
GO:0005576	-1.54161	0.0287338	0.988743	9	182	extracellular region	comp47295_c0_seq1,comp37423_c0_seq1,comp41906_c0_seq2,comp43358_c4_seq3,comp41222_c1_seq3,comp40920_c0_seq1,comp41222_c1_seq8,comp37295_c1_seq9,comp38585_c0_seq1
GO:0046183	-1.53665	0.0290636	1	1	1	L-idonate catabolic process	comp38136_c0_seq2
GO:0043235	-1.53352	0.0292738	1	1	1	receptor complex	comp41500_c0_seq4
GO:0035251	-1.53307	0.0293045	0.993833	4	53	UDP-glucosyltransferase activity	comp41872_c0_seq1,comp43383_c0_seq1,comp43488_c0_seq1,comp40711_c0_seq1
GO:0004793	-1.53132	0.0294224	1	1	1	threonine aldolase activity	comp37681_c0_seq1
GO:0015238	-1.53126	0.0294263	0.990076	7	128	drug transmembrane transporter activity	comp36911_c0_seq8,comp38417_c0_seq1,comp35401_c0_seq1,comp42525_c0_seq1,comp36911_c0_seq1,comp36911_c0_seq5,comp36911_c0_seq3
GO:0019203	-1.53014	0.0295028	1	1	1	carbohydrate phosphatase activity	comp38954_c0_seq1
GO:0033788	-1.52803	0.029646	1	1	1	leucoanthocyanidin reductase activity	comp22975_c0_seq1
GO:0033729	-1.52781	0.0296611	1	1	1	anthocyanidin reductase activity	comp29407_c0_seq1
GO:0004601	-1.52496	0.0298565	0.987532	10	217	peroxidase activity	comp47295_c0_seq1,comp22524_c0_seq1,comp37423_c0_seq1,comp42984_c2_seq4,comp34986_c1_seq2,comp41682_c0_seq1,comp27664_c0_seq1,comp29597_c0_seq1,comp42954_c1_seq17,comp20900_c0_seq1
GO:0008696	-1.52432	0.0299008	1	1	1	4-amino-4-deoxychorismate lyase activity	comp35617_c0_seq1
GO:0051606	-1.52421	0.029908	1	1	1	detection of stimulus	comp39398_c0_seq1
GO:0005901	-1.52383	0.0299344	1	1	1	caveola	comp38367_c0_seq1
GO:0006015	-1.52382	0.0299347	1	1	1	5-phosphoribose 1-diphosphate biosynthetic process	comp41798_c0_seq1
GO:0019064	-1.5236	0.0299502	1	1	1	viral entry into host cell via membrane fusion with the plasma membrane	comp33887_c0_seq1
GO:0046789	-1.5236	0.0299502	1	1	1	host cell surface receptor binding	comp33887_c0_seq1
GO:0004157	-1.5236	0.0299505	1	1	1	dihydropyrimidinase activity	comp40566_c1_seq1
GO:0048307	-1.52359	0.0299506	1	1	1	ferredoxin-nitrite reductase activity	comp40322_c0_seq1
GO:0004038	-1.52359	0.0299506	1	1	1	allantoinase activity	comp40609_c0_seq1
GO:0060862	-1.52359	0.0299506	1	1	1	negative regulation of floral organ abscission	comp43297_c0_seq1
GO:0045333	-1.5025	0.0314412	0.997569	2	11	cellular respiration	comp38648_c0_seq1,comp42043_c0_seq1
GO:0009423	-1.49944	0.0316636	0.997509	2	12	chorismate biosynthetic process	comp30565_c0_seq1,comp30565_c1_seq1
GO:0047631	-1.49806	0.0317641	0.99753	2	11	ADP-ribose diphosphatase activity	comp43278_c0_seq10,comp39983_c1_seq1
GO:0009627	-1.49621	0.0319002	0.986545	10	206	systemic acquired resistance	comp40844_c0_seq1,comp37566_c0_seq2,comp37566_c0_seq1,comp40000_c0_seq1,comp43788_c1_seq2,comp40844_c0_seq2,comp43788_c1_seq4,comp40204_c4_seq1,comp43131_c0_seq1,comp37216_c0_seq2
GO:0006612	-1.48849	0.0324718	0.985611	11	226	protein targeting to membrane	comp45023_c0_seq1,comp38427_c0_seq1,comp43721_c0_seq4,comp43359_c1_seq8,comp37848_c1_seq3,comp38257_c0_seq31,comp37302_c0_seq1,comp43721_c0_seq1,comp43383_c0_seq1,comp43149_c5_seq2,comp37302_c0_seq3
GO:0008519	-1.47953	0.0331486	0.997327	2	12	ammonium transmembrane transporter activity	comp34978_c0_seq1,comp39480_c0_seq1
GO:0043424	-1.47753	0.0333022	0.992749	4	47	protein histidine kinase binding	comp41224_c0_seq1,comp42430_c1_seq6,comp42430_c1_seq4,comp23205_c0_seq1
GO:0002764	-1.46212	0.034505	0.997021	2	18	immune response-regulating signaling pathway	comp43721_c0_seq4,comp43721_c0_seq1
GO:0016705	-1.46048	0.0346351	0.98598	9	181	oxidoreductase activity, acting on paired donors, with incorporation or reduction of molecular oxygen	comp42884_c2_seq5,comp43160_c0_seq9,comp43160_c0_seq6,comp40876_c0_seq1,comp40013_c0_seq4,comp37949_c0_seq1,comp42884_c2_seq3,comp40591_c0_seq1,comp40876_c0_seq2
GO:0006817	-1.45951	0.0347129	0.992351	4	46	phosphate ion transport	comp32511_c0_seq1,comp40822_c0_seq3,comp32632_c1_seq1,comp32632_c0_seq1
GO:0042626	-1.45805	0.0348299	0.987813	7	139	ATPase activity, coupled to transmembrane movement of substances	comp40560_c1_seq1,comp43049_c1_seq1,comp43768_c1_seq2,comp30057_c0_seq1,comp43131_c0_seq1,comp38944_c0_seq3,comp43149_c5_seq2
GO:0047998	-1.45739	0.034883	0.999691	1	2	hyoscyamine (6S)-dioxygenase activity	comp40403_c0_seq7
GO:0045156	-1.4564	0.0349619	0.997015	2	15	electron transporter, transferring electrons within the cyclic electron transport pathway of photosynthesis activity	comp73896_c0_seq1,comp42470_c1_seq12
GO:0009835	-1.45385	0.0351678	0.99434	3	33	fruit ripening	comp38417_c0_seq1,comp43358_c4_seq4,comp42525_c0_seq1
GO:0009698	-1.43456	0.0367652	0.994015	3	30	phenylpropanoid metabolic process	comp29516_c0_seq1,comp37931_c0_seq1,comp43258_c0_seq3
GO:0009607	-1.43381	0.0368293	0.993904	3	40	response to biotic stimulus	comp21247_c0_seq1,comp21637_c0_seq1,comp33054_c0_seq1
GO:0043067	-1.43219	0.036967	0.993998	3	28	regulation of programmed cell death	comp40475_c2_seq5,comp34248_c0_seq1,comp20079_c1_seq1
GO:0035671	-1.43034	0.0371243	0.999649	1	2	enone reductase activity	comp39887_c1_seq1
GO:0035798	-1.43034	0.0371243	0.999649	1	2	2-alkenal reductase (NADP+) activity	comp39887_c1_seq1
GO:0009751	-1.42967	0.0371821	0.985693	8	171	response to salicylic acid stimulus	comp35426_c0_seq1,comp27735_c1_seq1,comp42231_c0_seq2,comp43576_c0_seq4,comp43004_c0_seq1,comp41262_c0_seq1,comp34570_c0_seq1,comp33951_c0_seq4
GO:0047890	-1.4198	0.0380363	0.999632	1	2	flavanone 4-reductase activity	comp33847_c0_seq1
GO:0016711	-1.4192	0.0380894	0.996688	2	12	flavonoid 3'-monooxygenase activity	comp39859_c1_seq7,comp36393_c1_seq1
GO:0006749	-1.4088	0.0390121	0.996493	2	14	glutathione metabolic process	comp32544_c0_seq2,comp35982_c0_seq1
GO:0010942	-1.39756	0.0400354	0.999592	1	2	positive regulation of cell death	comp43297_c0_seq1
GO:0003844	-1.39363	0.0403989	0.99642	2	11	1,4-alpha-glucan branching enzyme activity	comp37914_c0_seq1,comp37914_c0_seq5
GO:0008891	-1.38934	0.0408004	0.996241	2	14	glycolate oxidase activity	comp42673_c1_seq9,comp42673_c1_seq3
GO:0010287	-1.38065	0.041625	0.986369	6	100	plastoglobule	comp31855_c0_seq1,comp42346_c0_seq4,comp38935_c0_seq1,comp42470_c1_seq12,comp37764_c0_seq1,comp29097_c0_seq1
GO:0070838	-1.37955	0.0417305	0.992846	3	31	divalent metal ion transport	comp43799_c1_seq2,comp42715_c0_seq2,comp43149_c5_seq2
GO:0071456	-1.37668	0.0420068	0.996037	2	15	cellular response to hypoxia	comp38367_c0_seq1,comp33543_c0_seq1
GO:0055035	-1.37212	0.0424499	0.99954	1	2	plastid thylakoid membrane	comp35984_c0_seq1
GO:0080153	-1.36776	0.0428783	0.999531	1	2	negative regulation of reductive pentose-phosphate cycle	comp43837_c0_seq1
GO:0005198	-1.35376	0.0442837	0.985255	6	108	structural molecule activity	comp37378_c0_seq1,comp32437_c0_seq1,comp43378_c1_seq4,comp37540_c0_seq1,comp20644_c0_seq1,comp32903_c0_seq1
GO:0006032	-1.35164	0.0444997	0.989228	4	69	chitin catabolic process	comp41640_c0_seq1,comp40096_c0_seq1,comp42963_c0_seq7,comp37072_c0_seq1
GO:0006103	-1.34577	0.0451054	0.99948	1	2	2-oxoglutarate metabolic process	comp36202_c0_seq1
GO:0033853	-1.34577	0.0451054	0.99948	1	2	aspartate-prephenate aminotransferase activity	comp36202_c0_seq1
GO:0009073	-1.32714	0.0470825	0.986082	5	78	aromatic amino acid family biosynthetic process	comp30565_c0_seq1,comp36790_c0_seq1,comp38177_c0_seq1,comp30565_c1_seq1,comp39479_c0_seq4
GO:0016491	-1.32395	0.0474293	0.969897	27	849	oxidoreductase activity	comp42575_c0_seq1,comp37147_c0_seq2,comp30195_c0_seq1,comp40754_c2_seq3,comp19246_c0_seq1,comp25099_c0_seq1,comp42662_c2_seq2,comp40754_c2_seq1,comp43592_c5_seq31,comp32689_c0_seq3,comp22749_c0_seq4,comp43218_c0_seq10,comp43386_c0_seq1,comp43788_c1_seq4,comp22749_c0_seq2,comp43476_c0_seq4,comp43279_c0_seq7,comp43419_c0_seq2,comp36850_c1_seq5,comp42987_c0_seq2,comp41858_c0_seq1,comp73896_c0_seq1,c…
GO:0033743	-1.31783	0.0481023	0.999408	1	2	peptide-methionine (R)-S-oxide reductase activity	comp30723_c1_seq1
GO:0019861	-1.31626	0.0482765	0.999207	1	3	flagellum	comp23249_c0_seq1
GO:0051649	-1.3138	0.0485517	0.999397	1	2	establishment of localization in cell	comp26503_c0_seq1
GO:0051903	-1.3137	0.0485621	0.995077	2	14	S-(hydroxymethyl)glutathione dehydrogenase activity	comp42280_c0_seq6,comp42280_c0_seq2
GO:0004777	-1.31171	0.0487855	0.999391	1	2	succinate-semialdehyde dehydrogenase (NAD+) activity	comp41514_c1_seq1
GO:0009013	-1.31171	0.0487855	0.999391	1	2	succinate-semialdehyde dehydrogenase [NAD(P)+] activity	comp41514_c1_seq1
GO:0047641	-1.3102	0.0489553	0.999184	1	3	aldose-6-phosphate reductase (NADPH) activity	comp30425_c0_seq1
GO:0034004	-1.30818	0.0491838	0.999381	1	2	germacradienol synthase activity	comp40686_c1_seq3
GO:0052577	-1.30818	0.0491838	0.999381	1	2	germacrene-D synthase activity	comp40686_c1_seq3

## Sheet: Down_Cont_Leaf_srcA_srcB
category	LOG10 pvalue	over_represented_pvalue	under_represented_pvalue	numDEInCat	numInCat	desc	tags
GO:0010143	-5.87968	1.31922e-06	1	3	14	cutin biosynthetic process	comp39617_c0_seq1,comp36267_c0_seq1,comp34896_c1_seq2
GO:0006629	-5.19797	6.33915e-06	1	6	306	lipid metabolic process	comp33816_c0_seq1,comp39192_c0_seq8,comp30487_c1_seq1,comp30487_c0_seq1,comp29510_c0_seq1,comp32859_c0_seq1
GO:0008831	-4.27562	5.30126e-05	1	2	7	dTDP-4-dehydrorhamnose reductase activity	comp35903_c1_seq1,comp41324_c1_seq1
GO:0045226	-4.27562	5.30126e-05	1	2	7	extracellular polysaccharide biosynthetic process	comp35903_c1_seq1,comp41324_c1_seq1
GO:0004091	-3.86707	0.000135811	0.999994	4	175	carboxylesterase activity	comp39192_c0_seq8,comp30487_c0_seq1,comp32974_c0_seq1,comp32859_c0_seq1
GO:0010025	-2.93709	0.00115587	0.999983	2	30	wax biosynthetic process	comp37227_c0_seq1,comp39617_c0_seq1
GO:0000038	-2.72849	0.00186858	0.999964	2	40	very long-chain fatty acid metabolic process	comp37227_c0_seq1,comp41855_c0_seq1
GO:0015245	-2.72529	0.00188237	1	1	1	fatty acid transporter activity	comp33548_c0_seq1
GO:0080051	-2.72529	0.00188237	1	1	1	cutin transport	comp33548_c0_seq1
GO:0010090	-2.48698	0.00325854	0.999778	3	174	trichome morphogenesis	comp36812_c1_seq1,comp43479_c0_seq3,comp19845_c0_seq1
GO:0031957	-2.42496	0.00375871	0.999997	1	2	very long-chain fatty acid-CoA ligase activity	comp39617_c0_seq1
GO:0010192	-2.2086	0.00618582	0.999986	1	4	mucilage biosynthetic process	comp35903_c1_seq1
GO:0010280	-2.2086	0.00618582	0.999986	1	4	UDP-L-rhamnose synthase activity	comp35903_c1_seq1
GO:0050377	-2.2086	0.00618582	0.999986	1	4	UDP-glucose 4,6-dehydratase activity	comp35903_c1_seq1
GO:0010166	-2.2005	0.00630235	0.999984	1	5	wax metabolic process	comp34896_c1_seq2
GO:0010253	-2.10392	0.00787191	0.999976	1	5	UDP-rhamnose biosynthetic process	comp35903_c1_seq1
GO:0010489	-2.10392	0.00787191	0.999976	1	5	UDP-4-keto-6-deoxy-glucose-3,5-epimerase activity	comp35903_c1_seq1
GO:0010490	-2.10392	0.00787191	0.999976	1	5	UDP-4-keto-rhamnose-4-keto-reductase activity	comp35903_c1_seq1
GO:0005625	-2.0199	0.0095521	0.999962	1	6	soluble fraction	comp35903_c1_seq1
GO:0004320	-2.0004	0.00999071	0.999959	1	6	oleoyl-[acyl-carrier-protein] hydrolase activity	comp20023_c0_seq1
GO:0016295	-2.0004	0.00999071	0.999959	1	6	myristoyl-[acyl-carrier-protein] hydrolase activity	comp20023_c0_seq1
GO:0016296	-2.0004	0.00999071	0.999959	1	6	palmitoyl-[acyl-carrier-protein] hydrolase activity	comp20023_c0_seq1
GO:0046658	-1.97938	0.0104863	0.999495	2	101	anchored to plasma membrane	comp44038_c0_seq1,comp37244_c0_seq1
GO:0048196	-1.96769	0.0107724	0.999951	1	7	plant extracellular matrix	comp23544_c1_seq1
GO:0006723	-1.96714	0.0107859	0.999951	1	7	cuticle hydrocarbon biosynthetic process	comp37227_c0_seq1
GO:0009897	-1.93082	0.0117267	0.999941	1	8	external side of plasma membrane	comp33548_c0_seq1
GO:0030497	-1.92977	0.0117552	0.999942	1	7	fatty acid elongation	comp41855_c0_seq1
GO:0080116	-1.89431	0.0127552	0.999931	1	7	glucuronoxylan glucuronosyltransferase activity	comp23131_c0_seq1
GO:0008460	-1.89266	0.0128037	0.999928	1	9	dTDP-glucose 4,6-dehydratase activity	comp35903_c1_seq1
GO:0004703	-1.83282	0.0146955	0.999905	1	9	G-protein coupled receptor kinase activity	comp40435_c0_seq9
GO:0050590	-1.83219	0.0147165	0.999902	1	12	desacetoxyvindoline 4-hydroxylase activity	comp41245_c0_seq1
GO:0001729	-1.79293	0.0161089	0.999886	1	9	ceramide kinase activity	comp41306_c0_seq2
GO:0007155	-1.78618	0.0163613	0.999004	2	111	cell adhesion	comp43479_c0_seq3,comp19922_c1_seq1
GO:0006631	-1.76949	0.0170026	0.99987	1	11	fatty acid metabolic process	comp38518_c0_seq1
GO:0032040	-1.76836	0.0170465	0.999869	1	11	small-subunit processome	comp30901_c0_seq1
GO:0008466	-1.75958	0.0173947	0.999863	1	12	glycogenin glucosyltransferase activity	comp23131_c0_seq1
GO:0004366	-1.71445	0.0192999	0.999829	1	14	glycerol-3-phosphate O-acyltransferase activity	comp36267_c0_seq1
GO:0005783	-1.68679	0.0205688	0.996102	4	684	endoplasmic reticulum	comp39617_c0_seq1,comp41855_c0_seq1,comp36267_c0_seq1,comp41291_c0_seq2
GO:0052541	-1.68571	0.0206202	0.999807	1	12	plant-type cell wall cellulose metabolic process	comp36812_c1_seq1
GO:0009922	-1.67092	0.0213342	0.999789	1	16	fatty acid elongase activity	comp41855_c0_seq1
GO:0050662	-1.66943	0.0214077	0.998494	2	150	coenzyme binding	comp35903_c1_seq1,comp30901_c0_seq1
GO:0052546	-1.66456	0.0216493	0.999787	1	12	cell wall pectin metabolic process	comp36812_c1_seq1
GO:0004467	-1.58127	0.0262262	0.99968	1	16	long-chain fatty acid-CoA ligase activity	comp39617_c0_seq1
GO:0016788	-1.57811	0.0264176	0.997918	2	175	hydrolase activity, acting on ester bonds	comp33816_c0_seq1,comp30487_c1_seq1
GO:0004612	-1.56686	0.0271105	0.999657	1	17	phosphoenolpyruvate carboxykinase (ATP) activity	comp30901_c0_seq1
GO:0007015	-1.54233	0.0286859	0.999614	1	18	actin filament organization	comp36812_c1_seq1
GO:0005885	-1.5327	0.0293295	0.999595	1	19	Arp2/3 protein complex	comp36812_c1_seq1
GO:0006949	-1.51022	0.0308875	0.999549	1	21	syncytium formation	comp36848_c0_seq4
GO:0010214	-1.50376	0.0313498	0.999536	1	20	seed coat development	comp35903_c1_seq1
GO:0010417	-1.49743	0.0318107	0.999525	1	18	glucuronoxylan biosynthetic process	comp23131_c0_seq1
GO:0015250	-1.49437	0.0320353	0.999513	1	22	water channel activity	comp37244_c0_seq1
GO:0009526	-1.45538	0.0350445	0.999414	1	24	plastid envelope	comp34939_c0_seq5
GO:0018685	-1.45477	0.0350934	0.999415	1	22	alkane 1-monooxygenase activity	comp38518_c0_seq1
GO:0005788	-1.44116	0.0362108	0.999375	1	24	endoplasmic reticulum lumen	comp42586_c0_seq2
GO:0003841	-1.42084	0.0379452	0.999312	1	25	1-acylglycerol-3-phosphate O-acyltransferase activity	comp36267_c0_seq1
GO:0006694	-1.41946	0.0380664	0.999304	1	28	steroid biosynthetic process	comp30901_c0_seq1
GO:0010102	-1.39023	0.0407165	0.999207	1	25	lateral root morphogenesis	comp43479_c0_seq3
GO:0045552	-1.37226	0.0424363	0.999132	1	30	dihydrokaempferol 4-reductase activity	comp30901_c0_seq1
GO:0043067	-1.35079	0.0445867	0.999043	1	28	regulation of programmed cell death	comp30351_c0_seq1
GO:0006508	-1.343	0.0453942	0.989007	4	904	proteolysis	comp42586_c0_seq2,comp19558_c0_seq1,comp34939_c0_seq5,comp29510_c0_seq1
GO:0010315	-1.34203	0.0454955	0.998998	1	33	auxin efflux	comp35903_c1_seq1
GO:0070838	-1.32858	0.0469266	0.998935	1	31	divalent metal ion transport	comp44110_c0_seq1
GO:0048235	-1.31825	0.0480561	0.998878	1	36	pollen sperm cell differentiation	comp37227_c0_seq1
GO:0003854	-1.30956	0.049028	0.998831	1	37	3-beta-hydroxy-delta5-steroid dehydrogenase activity	comp30901_c0_seq1

## Sheet: up_Cont_Leaf_srcA_srcB
category	over_represented_pvalue	under_represented_pvalue	numDEInCat	numInCat	desc	tags

## Sheet: Down_Cont_Leaf_srcB_srcC
category	over_represented_pvalue	under_represented_pvalue	numDEInCat	numInCat	desc	tags

## Sheet: up_Cont_Leaf_srcB_srcC
category	LOG10 pvalue	over_represented_pvalue	under_represented_pvalue	numDEInCat	numInCat	desc	tags
GO:0001729	-2.79662	0.00159726	0.999999	1	9	ceramide kinase activity	comp41306_c0_seq2
GO:0052546	-2.67263	0.00212505	0.999998	1	12	cell wall pectin metabolic process	comp36812_c1_seq1
GO:0052541	-2.67262	0.00212509	0.999998	1	12	plant-type cell wall cellulose metabolic process	comp36812_c1_seq1
GO:0009505	-2.62218	0.00238683	0.999957	2	429	plant-type cell wall	comp39192_c0_seq8,comp42261_c0_seq4
GO:0007015	-2.49581	0.00319293	0.999996	1	18	actin filament organization	comp36812_c1_seq1
GO:0005885	-2.47234	0.00337022	0.999995	1	19	Arp2/3 protein complex	comp36812_c1_seq1
GO:0009526	-2.37118	0.00425426	0.999993	1	24	plastid envelope	comp34939_c0_seq5
GO:0004143	-2.22075	0.00601518	0.999985	1	34	diacylglycerol kinase activity	comp41306_c0_seq2
GO:0007205	-2.22075	0.00601518	0.999985	1	34	protein kinase C-activating G-protein coupled receptor signaling pathway	comp41306_c0_seq2
GO:0005200	-2.18352	0.00655362	0.999982	1	37	structural constituent of cytoskeleton	comp36812_c1_seq1
GO:0009506	-2.06652	0.00857977	0.999699	2	832	plasmodesma	comp39192_c0_seq8,comp42261_c0_seq4
GO:0051604	-2.01204	0.00972653	0.99996	1	55	protein maturation	comp34939_c0_seq5
GO:0016787	-1.96624	0.0108085	0.999572	2	931	hydrolase activity	comp35798_c0_seq4,comp42302_c0_seq2
GO:0009165	-1.8633	0.0136994	0.99992	1	78	nucleotide biosynthetic process	comp36812_c1_seq1
GO:0009825	-1.80279	0.0157475	0.999894	1	90	multidimensional cell growth	comp36812_c1_seq1
GO:0022625	-1.74521	0.0179799	0.999862	1	102	cytosolic large ribosomal subunit	comp36812_c1_seq1
GO:0008422	-1.73284	0.0184996	0.999854	1	105	beta-glucosidase activity	comp42261_c0_seq4
GO:0008236	-1.69762	0.0200625	0.999828	1	114	serine-type peptidase activity	comp34939_c0_seq5
GO:0010075	-1.57512	0.0265997	0.999696	1	152	regulation of meristem growth	comp42261_c0_seq4
GO:0010090	-1.52053	0.0301624	0.999608	1	174	trichome morphogenesis	comp36812_c1_seq1
GO:0004091	-1.51347	0.0306567	0.999595	1	175	carboxylesterase activity	comp39192_c0_seq8
GO:0010027	-1.37862	0.0418194	0.999241	1	240	thylakoid membrane organization	comp34939_c0_seq5

## Sheet: Down_Cont_Leaf_srcC_srcD
category	over_represented_pvalue	under_represented_pvalue	numDEInCat	numInCat	desc	tags

## Sheet: up_Cont_Leaf_srcC_srcD
category	over_represented_pvalue	under_represented_pvalue	numDEInCat	numInCat	desc	tags

## Sheet: Down_Cont_LR A_B
category	over_represented_pvalue	under_represented_pvalue	numDEInCat	numInCat	desc	tags

[truncated: 24 more sheets: up_Cont_LR A_B, Down_Cont_LR B_C, up_Cont_LR B_C, Down_Cont_LR C_D, up_Cont_LR C_D, Down_Cont_LR D_A, up_Cont_LR D_A, Down_Pi_Leaf snkD_srcA, up_Pi_Leaf snkD_srcA, Down_Pi_Leaf srcA_srcB, up_Pi_Leaf srcA_srcB, Down_Pi_Leaf srcB_srcC, up_Pi_Leaf srcB_srcC, Down_Pi_Leaf srcC_srcD, up_Pi_Leaf srcC_srcD, Down_Pi_LR A_B, up_Pi_LR A_B, Down_Pi_LR B_C, up_Pi_LR B_C, Down_ Pi_LR C_D …]
