# Supplementary material for: Endogenous rhythmic growth in oak trees is regulated by internal clocks rather than resource availability
Source: J Exp Bot. 2015 Aug 28;66(22):7113–27. doi: 10.1093/jxb/erv408 (PMC4765786; doi:10.1093/jxb/erv408)
Supplement: Supplementary Data [file supp_erv408_jexbot137968_file004.xls]

## Sheet: Sheet1
Supplementary Table S5: GO terms enriched in the intersections
Journal of Experimental Botany
Endogenous rhythmic grwoht in oak trees is regulated by internal clocks rather than resource availavility
S. Herrmann, S. Recht, M. Boenn, L. Feldhahn. O. Angay, F. Fleischmann, M. T. Tarkka, T.E.E. Grams, F. Buscot
Table lists Go Term analyses for pairwise comparison between between developmental stages of Q. robur microcuttings under control and Piloderma croceum EMF-inoculation conditions in two different tissues
individual sheets correspond to pairwise comparisons
names are intuitive and systematically, e.g.
Cont_Leaf snkD_srcA	Control leaves	sinkD → sourceA	Leaves
Cont_Leaf srcA_srcB	Control leaves	SourceA → sourceB	Leaves
Pi_Leaf snkD_srcA	Piloderma leaves	sinkD → sourceA	Leaves
Cont_LR A_B	Control roots	A → B	roots
Pi_LR D_A	Piloderma roots	D → A	roots
Table lists Go Term analyses for intersections beween the pairwise comparisons for leaves and roots (LeRo) and for control and P.croceum inoculated plants (CoPi)
Cont&Pi_Leaf	Intersection Control and Piloderma	for leaves
Cont&Pi_LR	Intersection Control and Piloderma	for roots
Cont_Leaf&LR	Intersection Leaf and Lateral roots	for control
Pi_Leaf&LR	Intersection Leaf and Lateral roots	for P. croceum treated
Table lists GO term analyses for the three pools resulting from the two intersections Cont&Pi_Leaf at DtoA,and Cont_ Leaf&LR_ at BtoC for roots and DtoA for leaves
"Common pool"	enriched in DECs common to the two intersections Cont&Pi_Leaf ,and Cont_Leaf&LR
"Control specific pool"	enriched in DECs common to leaves and roots of control plants only
"Leaf specific pool"	enriched in DECs common to control and EMF-inoculated leaves
Stage A	rest phase
Stage B	bud swelling
stage C	shoot elongation
Stage D	leaf expension

## Sheet: down snkD_srcA Cont&Pi_Leaf
category	LOG10 pvalue	over_represented_pvalue	under_represented_pvalue	numDEInCat	numInCat	desc	tags
GO:0007018	-16.4099	3.8914e-17	1	22	130	microtubule-based movement	comp41921_c1_seq11,comp41315_c1_seq1,comp33147_c0_seq1,comp41837_c0_seq1,comp34041_c0_seq1,comp42559_c1_seq6,comp40811_c2_seq1,comp38818_c0_seq1,comp40417_c0_seq1,comp40573_c0_seq1,comp38166_c0_seq3,comp24923_c0_seq1,comp37551_c0_seq1,comp41045_c0_seq1,comp30627_c0_seq1,comp30627_c4_seq1,comp36418_c0_seq1,comp30627_c2_seq1,comp30627_c1_seq1,comp41921_c1_seq5,comp38157_c0_seq2,comp30053_c0_seq1
GO:0005874	-14.789	1.62543e-15	1	22	150	microtubule	comp41921_c1_seq11,comp41315_c1_seq1,comp33147_c0_seq1,comp41837_c0_seq1,comp34041_c0_seq1,comp42559_c1_seq6,comp40811_c2_seq1,comp38818_c0_seq1,comp40417_c0_seq1,comp40573_c0_seq1,comp38166_c0_seq3,comp24923_c0_seq1,comp37551_c0_seq1,comp41045_c0_seq1,comp30627_c0_seq1,comp30627_c4_seq1,comp36418_c0_seq1,comp30627_c2_seq1,comp30627_c1_seq1,comp41921_c1_seq5,comp38157_c0_seq2,comp30053_c0_seq1
GO:0009505	-11.4714	3.37717e-12	1	29	429	plant-type cell wall	comp35210_c0_seq1,comp37785_c0_seq1,comp43870_c0_seq1,comp38154_c0_seq5,comp40863_c0_seq1,comp33795_c0_seq1,comp37041_c0_seq1,comp39348_c0_seq1,comp29816_c0_seq1,comp40681_c0_seq1,comp27185_c0_seq1,comp35619_c1_seq1,comp36617_c0_seq1,comp41738_c0_seq1,comp35010_c0_seq1,comp42492_c1_seq1,comp32733_c2_seq1,comp37102_c0_seq1,comp43510_c0_seq1,comp39539_c0_seq1,comp37245_c0_seq1,comp39669_c0_seq1,com…
GO:0012505	-11.2115	6.14496e-12	1	32	651	endomembrane system	comp35276_c0_seq1,comp34696_c0_seq1,comp32697_c1_seq1,comp35144_c0_seq1,comp33052_c0_seq1,comp28518_c0_seq1,comp28162_c0_seq1,comp29599_c0_seq1,comp27185_c0_seq1,comp35144_c0_seq3,comp21531_c0_seq1,comp35010_c0_seq1,comp40079_c0_seq1,comp22728_c0_seq1,comp35609_c0_seq1,comp36325_c0_seq1,comp34326_c0_seq1,comp32719_c0_seq1,comp29882_c0_seq1,comp32619_c0_seq1,comp31689_c0_seq1,comp19970_c0_seq1,com…
GO:0005576	-9.30342	4.97258e-10	1	16	182	extracellular region	comp43870_c0_seq1,comp35144_c0_seq1,comp40863_c0_seq1,comp40685_c0_seq1,comp36617_c0_seq1,comp36207_c0_seq1,comp28391_c0_seq1,comp31527_c0_seq1,comp38597_c0_seq1,comp43378_c2_seq1,comp34518_c1_seq2,comp40447_c0_seq1,comp26430_c0_seq1,comp38500_c0_seq1,comp34518_c0_seq1,comp37295_c1_seq7
GO:0051258	-8.99127	1.0203e-09	1	10	56	protein polymerization	comp41921_c1_seq11,comp40811_c2_seq1,comp38166_c0_seq3,comp30627_c0_seq1,comp30627_c4_seq1,comp36418_c0_seq1,comp30627_c2_seq1,comp30627_c1_seq1,comp41921_c1_seq5,comp30053_c0_seq1
GO:0009664	-8.55469	2.78811e-09	1	12	80	plant-type cell wall organization	comp43870_c0_seq1,comp36907_c0_seq1,comp40685_c0_seq1,comp37999_c0_seq1,comp43358_c0_seq1,comp43358_c4_seq1,comp39539_c0_seq1,comp43378_c2_seq1,comp34518_c1_seq2,comp26430_c0_seq1,comp34518_c0_seq1,comp42887_c1_seq1
GO:0009225	-7.98141	1.04372e-08	1	6	12	nucleotide-sugar metabolic process	comp34100_c1_seq1,comp37662_c0_seq2,comp37662_c0_seq1,comp30479_c0_seq1,comp34100_c0_seq1,comp38512_c0_seq1
GO:0007169	-7.81856	1.51858e-08	1	15	165	transmembrane receptor protein tyrosine kinase signaling pathway	comp42967_c1_seq2,comp28607_c0_seq1,comp42919_c1_seq1,comp39699_c0_seq1,comp41260_c0_seq1,comp42967_c1_seq1,comp38181_c0_seq1,comp40987_c1_seq1,comp35181_c0_seq1,comp39844_c0_seq2,comp39539_c0_seq1,comp42644_c0_seq2,comp42919_c0_seq9,comp39900_c1_seq1,comp42887_c1_seq1
GO:0003777	-7.6171	2.41488e-08	1	13	107	microtubule motor activity	comp41315_c1_seq1,comp33147_c0_seq1,comp41628_c0_seq1,comp41837_c0_seq1,comp34041_c0_seq1,comp42559_c1_seq6,comp38818_c0_seq1,comp40417_c0_seq1,comp40573_c0_seq1,comp24923_c0_seq1,comp37551_c0_seq1,comp41045_c0_seq1,comp38157_c0_seq2
GO:0010075	-6.24532	5.68431e-07	1	13	152	regulation of meristem growth	comp39348_c0_seq1,comp38181_c0_seq1,comp43358_c0_seq1,comp44243_c0_seq1,comp43358_c4_seq1,comp43430_c0_seq3,comp36966_c0_seq1,comp39539_c0_seq1,comp40556_c0_seq1,comp38300_c0_seq2,comp42261_c0_seq2,comp39900_c1_seq1,comp42887_c1_seq1
GO:0008810	-6.19646	6.36116e-07	1	6	22	cellulase activity	comp36907_c0_seq1,comp35144_c0_seq1,comp35144_c0_seq3,comp35074_c0_seq1,comp37579_c1_seq1,comp36535_c0_seq1
GO:0048767	-6.01389	9.68521e-07	1	13	177	root hair elongation	comp42414_c2_seq1,comp39348_c0_seq1,comp40681_c0_seq1,comp37999_c0_seq1,comp43358_c0_seq1,comp43358_c4_seq1,comp37104_c0_seq1,comp38167_c0_seq1,comp39438_c0_seq1,comp35724_c0_seq1,comp41921_c1_seq5,comp38300_c0_seq2,comp42887_c1_seq1
GO:0008361	-5.23035	5.88369e-06	1	6	34	regulation of cell size	comp43358_c0_seq1,comp43358_c4_seq1,comp39539_c0_seq1,comp39438_c0_seq1,comp38300_c0_seq2,comp42887_c1_seq1
GO:0048040	-5.22829	5.9116e-06	1	4	12	UDP-glucuronate decarboxylase activity	comp34100_c1_seq1,comp37662_c0_seq2,comp37662_c0_seq1,comp34100_c0_seq1
GO:0005198	-5.16151	6.89433e-06	0.999999	9	108	structural molecule activity	comp40155_c0_seq2,comp40811_c2_seq1,comp38166_c0_seq3,comp35148_c0_seq2,comp30627_c0_seq1,comp30627_c4_seq1,comp30627_c2_seq1,comp38111_c0_seq1,comp30053_c0_seq1
GO:0043481	-4.82687	1.48979e-05	0.999998	8	73	anthocyanin accumulation in tissues in response to UV light	comp39348_c0_seq1,comp37999_c0_seq1,comp43358_c0_seq1,comp43358_c4_seq1,comp39438_c0_seq1,comp41921_c1_seq5,comp38300_c0_seq2,comp42887_c1_seq1
GO:0005975	-4.7668	1.71082e-05	0.999994	24	643	carbohydrate metabolic process	comp34696_c0_seq1,comp36698_c0_seq1,comp36907_c0_seq1,comp35144_c0_seq1,comp28518_c0_seq1,comp28162_c0_seq1,comp30479_c0_seq1,comp29816_c0_seq1,comp41738_c0_seq1,comp35144_c0_seq3,comp42492_c1_seq1,comp35609_c0_seq1,comp35074_c0_seq1,comp40912_c0_seq1,comp39312_c0_seq1,comp37579_c1_seq1,comp38512_c0_seq1,comp42471_c1_seq4,comp38500_c0_seq1,comp38546_c1_seq1,comp42261_c0_seq2,comp32206_c0_seq2,com…
GO:0003979	-4.59957	2.51435e-05	1	3	6	UDP-glucose 6-dehydrogenase activity	comp35195_c0_seq1,comp34020_c1_seq2,comp34020_c0_seq1
GO:0016023	-4.39192	4.05583e-05	0.99998	46	1978	cytoplasmic membrane-bounded vesicle	comp29214_c0_seq1,comp34257_c0_seq1,comp35276_c0_seq1,comp42967_c1_seq2,comp28607_c0_seq1,comp42919_c1_seq1,comp29975_c0_seq1,comp33795_c0_seq1,comp33052_c0_seq1,comp41260_c0_seq1,comp28518_c0_seq1,comp34064_c0_seq1,comp42303_c0_seq1,comp37248_c1_seq1,comp42967_c1_seq1,comp39348_c0_seq1,comp43776_c0_seq1,comp24069_c0_seq1,comp35619_c1_seq1,comp21531_c0_seq1,comp37102_c0_seq1,comp35609_c0_seq1,com…
GO:0000786	-4.13736	7.28851e-05	0.999995	5	54	nucleosome	comp39246_c0_seq8,comp35165_c0_seq1,comp41320_c2_seq13,comp38807_c1_seq9,comp40692_c1_seq1
GO:0000271	-4.12973	7.41771e-05	0.999993	6	48	polysaccharide biosynthetic process	comp39348_c0_seq1,comp37999_c0_seq1,comp43358_c4_seq1,comp41921_c1_seq5,comp38300_c0_seq2,comp42887_c1_seq1
GO:0005794	-4.10002	7.94291e-05	0.999971	23	609	Golgi apparatus	comp41921_c1_seq11,comp39949_c0_seq1,comp34100_c1_seq1,comp35922_c0_seq1,comp40166_c0_seq1,comp37790_c0_seq1,comp40486_c0_seq2,comp37999_c0_seq1,comp24069_c0_seq1,comp35010_c0_seq1,comp39076_c0_seq1,comp34100_c0_seq1,comp30841_c0_seq2,comp36966_c0_seq1,comp37482_c1_seq1,comp39507_c0_seq1,comp42130_c0_seq1,comp38512_c0_seq1,comp40597_c0_seq1,comp38582_c0_seq1,comp37014_c0_seq2,comp30527_c0_seq1,co…
GO:0006949	-4.07932	8.33076e-05	0.999997	4	21	syncytium formation	comp43870_c0_seq1,comp40685_c0_seq1,comp38597_c0_seq1,comp43378_c2_seq1
GO:0003924	-4.05677	8.77475e-05	0.99998	12	221	GTPase activity	comp41921_c1_seq11,comp40811_c2_seq1,comp38166_c0_seq3,comp30627_c0_seq1,comp30627_c4_seq1,comp43603_c0_seq1,comp36418_c0_seq1,comp30627_c2_seq1,comp30627_c1_seq1,comp41921_c1_seq5,comp30053_c0_seq1,comp30340_c0_seq1
GO:0009825	-4.05604	8.7894e-05	0.999988	8	90	multidimensional cell growth	comp34601_c0_seq1,comp39348_c0_seq1,comp37999_c0_seq1,comp43358_c0_seq1,comp43358_c4_seq1,comp41921_c1_seq5,comp38300_c0_seq2,comp42887_c1_seq1
GO:0042545	-4.04588	8.99752e-05	0.999989	7	82	cell wall modification	comp40863_c0_seq1,comp27185_c0_seq1,comp36617_c0_seq1,comp43510_c0_seq1,comp29797_c0_seq1,comp39316_c0_seq1,comp36981_c0_seq1
GO:0007389	-3.96747	0.000107777	0.999993	5	36	pattern specification process	comp43358_c0_seq1,comp35144_c0_seq3,comp43358_c4_seq1,comp39539_c0_seq1,comp38300_c0_seq2
GO:0010289	-3.93311	0.000116652	0.999998	3	7	homogalacturonan biosynthetic process	comp37790_c0_seq1,comp36966_c0_seq1,comp42130_c0_seq1
GO:0006629	-3.92837	0.00011793	0.999971	13	306	lipid metabolic process	comp32112_c0_seq4,comp40594_c1_seq1,comp43521_c0_seq4,comp34064_c0_seq1,comp27443_c0_seq1,comp31552_c0_seq1,comp35351_c0_seq1,comp34054_c0_seq1,comp28752_c1_seq1,comp39125_c0_seq1,comp33248_c0_seq1,comp32859_c0_seq1,comp22687_c0_seq1
GO:0045330	-3.92429	0.000119045	0.999988	6	64	aspartyl esterase activity	comp40863_c0_seq1,comp27185_c0_seq1,comp36617_c0_seq1,comp43510_c0_seq1,comp29797_c0_seq1,comp39316_c0_seq1
GO:0003779	-3.90868	0.000123401	0.999985	7	90	actin binding	comp32057_c0_seq1,comp36125_c0_seq1,comp22330_c0_seq1,comp34601_c0_seq1,comp38807_c1_seq9,comp32549_c0_seq1,comp23512_c0_seq1
GO:0004650	-3.82566	0.000149397	0.999981	7	86	polygalacturonase activity	comp34696_c0_seq1,comp40230_c0_seq1,comp43358_c0_seq1,comp43358_c4_seq1,comp35609_c0_seq1,comp38500_c0_seq1,comp37295_c1_seq7
GO:0006334	-3.79473	0.000160426	0.999988	5	60	nucleosome assembly	comp39246_c0_seq8,comp35165_c0_seq1,comp41320_c2_seq13,comp38807_c1_seq9,comp40692_c1_seq1
GO:0006184	-3.79457	0.000160482	0.999965	11	199	GTP catabolic process	comp41921_c1_seq11,comp40811_c2_seq1,comp38166_c0_seq3,comp30627_c0_seq1,comp30627_c4_seq1,comp43603_c0_seq1,comp36418_c0_seq1,comp30627_c2_seq1,comp30627_c1_seq1,comp41921_c1_seq5,comp30053_c0_seq1
GO:0009832	-3.60334	0.000249262	0.999959	8	97	plant-type cell wall biogenesis	comp42055_c2_seq1,comp35922_c0_seq1,comp42414_c2_seq1,comp37999_c0_seq1,comp43358_c0_seq1,comp43358_c4_seq1,comp39539_c0_seq1,comp42887_c1_seq1
GO:0007047	-3.53957	0.000288688	0.999944	9	170	cell wall organization	comp34696_c0_seq1,comp35922_c0_seq1,comp42414_c2_seq1,comp40863_c0_seq1,comp35609_c0_seq1,comp43510_c0_seq1,comp39747_c1_seq1,comp38500_c0_seq1,comp37295_c1_seq7
GO:0030599	-3.45051	0.0003544	0.999957	6	78	pectinesterase activity	comp40863_c0_seq1,comp27185_c0_seq1,comp36617_c0_seq1,comp43510_c0_seq1,comp29797_c0_seq1,comp39316_c0_seq1
GO:0005985	-3.43911	0.000363824	0.999979	4	26	sucrose metabolic process	comp28647_c0_seq1,comp32110_c0_seq1,comp37785_c0_seq1,comp33641_c0_seq1
GO:0016157	-3.35575	0.000440809	0.999988	3	10	sucrose synthase activity	comp28647_c0_seq1,comp32110_c0_seq1,comp33641_c0_seq1
GO:0005199	-3.33179	0.00046581	0.999986	3	14	structural constituent of cell wall	comp40681_c0_seq1,comp22943_c0_seq1,comp40217_c4_seq1
GO:0048046	-3.31243	0.000487042	0.999831	17	540	apoplast	comp33795_c0_seq1,comp37696_c0_seq1,comp38336_c2_seq1,comp35692_c0_seq1,comp21531_c0_seq1,comp43358_c4_seq1,comp40079_c0_seq1,comp22728_c0_seq1,comp43510_c0_seq1,comp19836_c0_seq1,comp43452_c1_seq1,comp36981_c0_seq1,comp38655_c0_seq3,comp42261_c0_seq2,comp43436_c0_seq2,comp40925_c1_seq1,comp30340_c0_seq1
GO:0010389	-3.31121	0.000488413	0.999954	5	38	regulation of G2/M transition of mitotic cell cycle	comp41670_c0_seq2,comp41628_c0_seq1,comp41670_c0_seq1,comp41837_c0_seq1,comp38157_c0_seq2
GO:0009606	-3.2834	0.000520719	0.999998	2	3	tropism	comp38167_c0_seq1,comp41946_c0_seq3
GO:0008447	-3.26394	0.000544573	0.999929	6	68	L-ascorbate oxidase activity	comp39348_c0_seq1,comp35619_c1_seq1,comp36207_c0_seq1,comp22728_c0_seq1,comp38655_c0_seq3,comp40925_c1_seq1
GO:0050734	-3.23419	0.00058319	0.999997	2	3	hydroxycinnamoyltransferase activity	comp37929_c0_seq1,comp37929_c1_seq1
GO:0045298	-3.23094	0.000587576	0.99998	3	14	tubulin complex	comp41921_c1_seq11,comp36418_c0_seq1,comp30627_c1_seq1
GO:0004185	-3.22687	0.000593097	0.99992	6	91	serine-type carboxypeptidase activity	comp32733_c2_seq1,comp37102_c0_seq1,comp32719_c1_seq1,comp33729_c0_seq1,comp32719_c0_seq1,comp32733_c3_seq1
GO:0047672	-3.217	0.000606732	0.999981	3	11	anthranilate N-benzoyltransferase activity	comp37929_c0_seq1,comp32570_c0_seq1,comp37929_c1_seq1
GO:0055114	-3.19435	0.000639225	0.99963	55	2914	oxidation-reduction process	comp42967_c1_seq2,comp42360_c0_seq6,comp28607_c0_seq1,comp38374_c0_seq1,comp30466_c0_seq1,comp36121_c2_seq1,comp42919_c1_seq1,comp31197_c0_seq1,comp39699_c0_seq1,comp37696_c0_seq1,comp40189_c1_seq3,comp41260_c0_seq1,comp40500_c3_seq1,comp38658_c0_seq1,comp42967_c1_seq1,comp39348_c0_seq1,comp31552_c0_seq1,comp40681_c0_seq1,comp41960_c0_seq1,comp35692_c0_seq1,comp35619_c1_seq1,comp36207_c0_seq1,com…
GO:0004144	-3.1649	0.000684063	0.999977	3	11	diacylglycerol O-acyltransferase activity	comp242630_c0_seq1,comp42926_c0_seq2,comp87643_c0_seq1
GO:0051287	-3.15396	0.000701521	0.999882	7	122	NAD binding	comp30466_c0_seq1,comp41960_c0_seq1,comp35195_c0_seq1,comp41960_c1_seq1,comp34020_c1_seq2,comp38213_c0_seq1,comp34020_c0_seq1
GO:0030570	-3.12503	0.000749846	0.999972	3	16	pectate lyase activity	comp34257_c0_seq1,comp38804_c2_seq1,comp36517_c0_seq1
GO:0016788	-2.97237	0.00106568	0.999777	8	175	hydrolase activity, acting on ester bonds	comp32112_c0_seq4,comp43521_c0_seq4,comp34064_c0_seq1,comp27443_c0_seq1,comp35351_c0_seq1,comp28752_c1_seq1,comp43121_c0_seq2,comp22687_c0_seq1
GO:0005200	-2.95305	0.00111417	0.99991	4	37	structural constituent of cytoskeleton	comp41921_c1_seq11,comp36418_c0_seq1,comp30627_c1_seq1,comp41921_c1_seq5
GO:0005886	-2.95218	0.00111639	0.999285	77	3980	plasma membrane	comp41315_c1_seq1,comp33639_c0_seq2,comp28607_c0_seq1,comp35210_c0_seq1,comp42055_c2_seq1,comp36999_c0_seq1,comp41837_c0_seq1,comp30505_c0_seq1,comp37662_c0_seq2,comp38911_c1_seq1,comp42414_c2_seq1,comp42919_c1_seq1,comp33434_c0_seq1,comp33582_c0_seq2,comp39699_c0_seq1,comp38336_c2_seq1,comp40417_c0_seq1,comp34601_c0_seq1,comp37662_c0_seq1,comp38181_c0_seq1,comp37999_c0_seq1,comp24923_c0_seq1,com…
GO:0043086	-2.89395	0.00127658	0.999761	7	136	negative regulation of catalytic activity	comp40863_c0_seq1,comp33795_c0_seq1,comp36617_c0_seq1,comp2052_c0_seq1,comp43510_c0_seq1,comp29797_c0_seq1,comp39316_c0_seq1
GO:0009740	-2.87696	0.0013275	0.999886	4	46	gibberellic acid mediated signaling pathway	comp37041_c0_seq1,comp29599_c0_seq1,comp41921_c1_seq5,comp39317_c2_seq3
GO:0009932	-2.84572	0.00142654	0.999774	6	79	cell tip growth	comp39348_c0_seq1,comp37999_c0_seq1,comp43358_c0_seq1,comp43358_c4_seq1,comp41921_c1_seq5,comp42887_c1_seq1
GO:0008283	-2.81694	0.00152425	0.999664	8	141	cell proliferation	comp39246_c0_seq8,comp22639_c1_seq1,comp37487_c0_seq1,comp40573_c0_seq1,comp39171_c1_seq1,comp43430_c0_seq3,comp38157_c0_seq2,comp38086_c0_seq1
GO:0051322	-2.81453	0.00153276	0.999706	7	100	anaphase	comp41670_c0_seq2,comp41670_c0_seq1,comp38818_c0_seq1,comp40573_c0_seq1,comp43430_c0_seq3,comp37770_c0_seq1,comp38157_c0_seq2
GO:0050366	-2.81231	0.00154059	0.999981	2	5	tyramine N-feruloyltransferase activity	comp37929_c0_seq1,comp37929_c1_seq1
GO:0051567	-2.79079	0.00161886	0.999599	9	163	histone H3-K9 methylation	comp41670_c0_seq2,comp41670_c0_seq1,comp41837_c0_seq1,comp37487_c0_seq1,comp38818_c0_seq1,comp42004_c0_seq1,comp37770_c0_seq1,comp38157_c0_seq2,comp38086_c0_seq1
GO:0007020	-2.78679	0.00163385	0.999793	5	49	microtubule nucleation	comp41837_c0_seq1,comp39539_c0_seq1,comp37838_c0_seq1,comp43169_c2_seq2,comp42887_c1_seq1
GO:0006633	-2.75819	0.00174504	0.999654	7	141	fatty acid biosynthetic process	comp30466_c0_seq1,comp41662_c0_seq9,comp35380_c0_seq1,comp43998_c0_seq1,comp39728_c0_seq1,comp34001_c0_seq2,comp34001_c0_seq4
GO:0010036	-2.74127	0.00181437	0.999973	2	6	response to boron-containing substance	comp31711_c2_seq1,comp31711_c0_seq1
GO:0016328	-2.69432	0.00202155	0.999971	2	5	lateral plasma membrane	comp38167_c0_seq1,comp31711_c0_seq1
GO:0009308	-2.66618	0.00215686	0.999883	3	17	amine metabolic process	comp36121_c2_seq1,comp36121_c0_seq1,comp36121_c1_seq1
GO:0000239	-2.65944	0.0021906	0.999967	2	5	pachytene	comp41670_c0_seq2,comp41670_c0_seq1
GO:0007135	-2.65944	0.0021906	0.999967	2	5	meiosis II	comp41670_c0_seq2,comp41670_c0_seq1
GO:0051445	-2.65944	0.0021906	0.999967	2	5	regulation of meiotic cell cycle	comp41670_c0_seq2,comp41670_c0_seq1
GO:0009741	-2.63947	0.00229368	0.99968	5	69	response to brassinosteroid stimulus	comp36768_c4_seq1,comp38154_c0_seq5,comp29675_c0_seq1,comp41698_c1_seq1,comp39819_c0_seq1
GO:0050379	-2.63773	0.00230286	0.999969	2	4	UDP-glucuronate 5'-epimerase activity	comp30479_c0_seq1,comp38512_c0_seq1
GO:0050662	-2.60386	0.00248968	0.999474	7	150	coenzyme binding	comp34100_c1_seq1,comp37662_c0_seq2,comp37662_c0_seq1,comp30479_c0_seq1,comp34100_c0_seq1,comp38512_c0_seq1,comp43756_c0_seq1
GO:0005615	-2.59144	0.00256189	0.999843	3	33	extracellular space	comp32719_c1_seq1,comp32719_c0_seq1,comp47371_c0_seq1
GO:0048766	-2.57281	0.00267417	0.999947	2	8	root hair initiation	comp38167_c0_seq1,comp39438_c0_seq1
GO:0042732	-2.5629	0.00273592	0.999718	4	36	D-xylose metabolic process	comp34100_c1_seq1,comp37662_c0_seq2,comp37662_c0_seq1,comp34100_c0_seq1
GO:0006086	-2.56105	0.00274756	0.99996	2	4	acetyl-CoA biosynthetic process from pyruvate	comp35827_c0_seq1,comp43169_c2_seq2
GO:0030036	-2.55953	0.0027572	0.999714	4	37	actin cytoskeleton organization	comp32057_c0_seq1,comp22330_c0_seq1,comp32549_c0_seq1,comp23512_c0_seq1
GO:0052325	-2.5381	0.00289668	0.99995	2	5	cell wall pectin biosynthetic process	comp37929_c0_seq1,comp37929_c1_seq1
GO:0048451	-2.50978	0.00309184	0.999669	4	38	petal formation	comp38818_c0_seq1,comp42004_c0_seq1,comp37770_c0_seq1,comp40318_c0_seq4
GO:0048453	-2.50978	0.00309184	0.999669	4	38	sepal formation	comp38818_c0_seq1,comp42004_c0_seq1,comp37770_c0_seq1,comp40318_c0_seq4
GO:0008574	-2.49662	0.00318696	0.999933	2	7	plus-end-directed microtubule motor activity	comp42517_c0_seq1,comp42517_c1_seq1
GO:0046910	-2.49182	0.00322239	0.999927	2	9	pectinesterase inhibitor activity	comp36617_c0_seq1,comp41496_c0_seq2
GO:0010345	-2.47598	0.00334213	0.999783	3	21	suberin biosynthetic process	comp37929_c0_seq1,comp37929_c1_seq1,comp30362_c0_seq1
GO:0047262	-2.46383	0.00343691	0.999624	4	34	polygalacturonate 4-alpha-galacturonosyltransferase activity	comp36564_c0_seq1,comp36966_c0_seq1,comp42130_c0_seq1,comp40877_c1_seq3
GO:0008422	-2.45628	0.00349718	0.999332	6	105	beta-glucosidase activity	comp29816_c0_seq1,comp40079_c0_seq1,comp42492_c1_seq1,comp39312_c0_seq1,comp42261_c0_seq2,comp32206_c0_seq2
GO:0004375	-2.41882	0.0038122	0.999904	2	10	glycine dehydrogenase (decarboxylating) activity	comp40767_c0_seq2,comp36981_c0_seq1
GO:0005618	-2.41605	0.00383664	0.998482	15	568	cell wall	comp40983_c0_seq1,comp39639_c0_seq1,comp21531_c0_seq1,comp43358_c4_seq1,comp40079_c0_seq1,comp36418_c0_seq1,comp19836_c0_seq1,comp31527_c0_seq1,comp39316_c0_seq1,comp40217_c4_seq1,comp30627_c1_seq1,comp38500_c0_seq1,comp30340_c0_seq1,comp36678_c0_seq1,comp34020_c0_seq1
GO:0050378	-2.41411	0.00385385	0.999922	2	5	UDP-glucuronate 4-epimerase activity	comp30479_c0_seq1,comp38512_c0_seq1
GO:0019464	-2.4105	0.00388596	0.999901	2	10	glycine decarboxylation via glycine cleavage system	comp40767_c0_seq2,comp36981_c0_seq1
GO:0016572	-2.40699	0.0039175	0.999384	5	64	histone phosphorylation	comp41670_c0_seq2,comp41670_c0_seq1,comp40573_c0_seq1,comp37770_c0_seq1,comp38157_c0_seq2
GO:0004315	-2.40655	0.00392146	0.999735	3	18	3-oxoacyl-[acyl-carrier-protein] synthase activity	comp35380_c0_seq1,comp34001_c0_seq2,comp34001_c0_seq4
GO:0015629	-2.39028	0.00407122	0.999891	2	12	actin cytoskeleton	comp38807_c1_seq9,comp23512_c0_seq1
GO:0005507	-2.38929	0.00408051	0.998502	13	434	copper ion binding	comp36121_c2_seq1,comp29975_c0_seq1,comp39348_c0_seq1,comp35619_c1_seq1,comp36207_c0_seq1,comp36121_c0_seq1,comp36121_c1_seq1,comp22728_c0_seq1,comp43998_c0_seq1,comp43452_c1_seq1,comp38655_c0_seq3,comp40925_c1_seq1,comp30340_c0_seq1
GO:0048653	-2.34751	0.00449251	0.999455	4	53	anther development	comp39348_c0_seq1,comp43358_c0_seq1,comp43358_c4_seq1,comp42887_c1_seq1
GO:0004857	-2.33248	0.00465067	0.999427	4	60	enzyme inhibitor activity	comp40863_c0_seq1,comp43510_c0_seq1,comp29797_c0_seq1,comp39316_c0_seq1
GO:0004617	-2.32209	0.00476329	0.999872	2	8	phosphoglycerate dehydrogenase activity	comp41960_c0_seq1,comp41960_c1_seq1
GO:0019904	-2.26481	0.00543488	0.999833	2	11	protein domain specific binding	comp30610_c0_seq1,comp38336_c2_seq1
GO:0000911	-2.24354	0.00570769	0.998286	9	201	cytokinesis by cell plate formation	comp41670_c0_seq2,comp41628_c0_seq1,comp41670_c0_seq1,comp38818_c0_seq1,comp40573_c0_seq1,comp42004_c0_seq1,comp43430_c0_seq3,comp37770_c0_seq1,comp38157_c0_seq2
GO:0005452	-2.18798	0.00648659	0.999786	2	10	inorganic anion exchanger activity	comp31711_c2_seq1,comp31711_c0_seq1
GO:0005737	-2.17132	0.00674037	0.996707	21	891	cytoplasm	comp41670_c0_seq2,comp42360_c0_seq6,comp41670_c0_seq1,comp42780_c1_seq1,comp40802_c0_seq1,comp22639_c1_seq1,comp34041_c0_seq1,comp42559_c1_seq6,comp40811_c2_seq1,comp33223_c0_seq1,comp38166_c0_seq3,comp32295_c0_seq1,comp30627_c0_seq1,comp30627_c4_seq1,comp43510_c0_seq1,comp36418_c0_seq1,comp36297_c4_seq1,comp30627_c2_seq1,comp23512_c0_seq1,comp23343_c0_seq1,comp42989_c0_seq2
GO:0042973	-2.15815	0.00694778	0.999048	4	51	glucan endo-1,3-beta-D-glucosidase activity	comp36698_c0_seq1,comp28162_c0_seq1,comp41738_c0_seq1,comp40912_c0_seq1
GO:0006833	-2.14888	0.00709772	0.999015	4	60	water transport	comp44243_c0_seq1,comp26311_c0_seq1,comp37244_c0_seq1,comp41921_c1_seq5
GO:0009969	-2.09078	0.00811379	0.999713	2	8	xyloglucan biosynthetic process	comp38107_c0_seq1,comp35724_c0_seq1
GO:0006275	-2.08885	0.00814991	0.998144	6	108	regulation of DNA replication	comp41670_c0_seq2,comp41628_c0_seq1,comp41670_c0_seq1,comp41837_c0_seq1,comp37487_c0_seq1,comp38157_c0_seq2
GO:0046274	-2.06318	0.00864609	0.998722	4	71	lignin catabolic process	comp22728_c0_seq1,comp43452_c1_seq1,comp38655_c0_seq3,comp40925_c1_seq1
GO:0007140	-2.03243	0.00928052	0.99909	3	37	male meiosis	comp41670_c0_seq2,comp41670_c0_seq1,comp42780_c1_seq1
GO:0004872	-2.03081	0.00931515	0.995931	15	681	receptor activity	comp42967_c1_seq2,comp30169_c1_seq1,comp22753_c0_seq1,comp39699_c0_seq1,comp37696_c0_seq1,comp41260_c0_seq1,comp42967_c1_seq1,comp35692_c0_seq1,comp40268_c0_seq2,comp34326_c0_seq1,comp39844_c0_seq2,comp39539_c0_seq1,comp42644_c0_seq2,comp34179_c1_seq1,comp42887_c1_seq1
GO:0080164	-2.02634	0.00941155	1	1	1	regulation of nitric oxide metabolic process	comp34974_c0_seq1
GO:0004703	-2.01452	0.00967125	0.999615	2	9	G-protein coupled receptor kinase activity	comp42967_c1_seq2,comp42967_c1_seq1
GO:0055046	-2.00863	0.00980324	0.999053	3	23	microgametogenesis	comp42780_c1_seq1,comp42517_c0_seq1,comp42517_c1_seq1
GO:0006631	-1.99392	0.010141	0.99957	2	11	fatty acid metabolic process	comp28615_c0_seq1,comp244042_c0_seq1
GO:0048443	-1.98771	0.010287	0.998411	4	60	stamen development	comp42780_c1_seq1,comp36729_c0_seq1,comp39438_c0_seq1,comp34179_c1_seq1
GO:0005960	-1.97051	0.0107027	0.999517	2	14	glycine cleavage complex	comp40767_c0_seq2,comp36981_c0_seq1
GO:0016538	-1.93801	0.0115342	0.998779	3	35	cyclin-dependent protein kinase regulator activity	comp41670_c0_seq2,comp41670_c0_seq1,comp41558_c0_seq1
GO:0005880	-1.92404	0.0119113	1	1	1	nuclear microtubule	comp37770_c0_seq1
GO:0000914	-1.91536	0.0121517	0.99942	2	13	phragmoplast assembly	comp42517_c0_seq1,comp42517_c1_seq1
GO:0016132	-1.90951	0.0123166	0.997412	5	99	brassinosteroid biosynthetic process	comp39539_c0_seq1,comp38564_c2_seq1,comp40597_c0_seq1,comp41921_c1_seq5,comp43169_c2_seq2
GO:0009556	-1.90134	0.0125503	0.997929	4	76	microsporogenesis	comp41670_c0_seq2,comp41670_c0_seq1,comp40230_c0_seq1,comp40189_c1_seq3
GO:0010025	-1.88612	0.012998	0.998576	3	30	wax biosynthetic process	comp40189_c1_seq3,comp33871_c0_seq1,comp36821_c0_seq1
GO:0009877	-1.86237	0.0137288	0.999309	2	12	nodulation	comp28647_c0_seq1,comp32110_c0_seq1
GO:0007010	-1.8425	0.0143714	0.997539	4	70	cytoskeleton organization	comp41921_c1_seq11,comp40155_c0_seq2,comp38807_c1_seq9,comp41921_c1_seq5
GO:0000307	-1.82738	0.0148806	1	1	1	cyclin-dependent protein kinase holoenzyme complex	comp40802_c0_seq1
GO:0000904	-1.82738	0.0148806	1	1	1	cell morphogenesis involved in differentiation	comp40681_c0_seq1
GO:0010376	-1.82738	0.0148806	1	1	1	stomatal complex formation	comp40802_c0_seq1
GO:0006110	-1.82094	0.0151028	1	1	1	regulation of glycolysis	comp39358_c1_seq1
GO:0016458	-1.81926	0.0151615	0.998234	3	32	gene silencing	comp41670_c0_seq2,comp41670_c0_seq1,comp38373_c0_seq1
GO:0031325	-1.81501	0.0153104	1	1	1	positive regulation of cellular metabolic process	comp37627_c0_seq2
GO:0009742	-1.80832	0.0155481	0.997282	4	65	brassinosteroid mediated signaling pathway	comp38336_c2_seq1,comp32719_c1_seq1,comp32719_c0_seq1,comp42566_c0_seq1
GO:0009926	-1.80599	0.0156317	0.995338	7	184	auxin polar transport	comp37248_c1_seq1,comp43358_c0_seq1,comp43358_c4_seq1,comp39539_c0_seq1,comp39438_c0_seq1,comp38300_c0_seq2,comp42887_c1_seq1
GO:0046916	-1.79785	0.0159276	1	1	1	cellular transition metal ion homeostasis	comp38667_c0_seq1
GO:0050321	-1.79352	0.0160872	0.999101	2	14	tau-protein kinase activity	comp41260_c0_seq1,comp39539_c0_seq1
GO:0006270	-1.79229	0.0161327	0.995739	6	113	DNA replication initiation	comp41670_c0_seq2,comp42360_c0_seq6,comp41670_c0_seq1,comp37487_c0_seq1,comp38157_c0_seq2,comp38086_c0_seq1
GO:0008131	-1.76898	0.0170224	0.997934	3	31	primary amine oxidase activity	comp36121_c2_seq1,comp36121_c0_seq1,comp36121_c1_seq1
GO:0032440	-1.76301	0.0172579	0.991899	15	673	2-alkenal reductase [NAD(P)] activity	comp42967_c1_seq2,comp28607_c0_seq1,comp42919_c1_seq1,comp31197_c0_seq1,comp39699_c0_seq1,comp41260_c0_seq1,comp42967_c1_seq1,comp40681_c0_seq1,comp41428_c0_seq1,comp39539_c0_seq1,comp42644_c0_seq2,comp42919_c0_seq9,comp42724_c0_seq1,comp36981_c0_seq1,comp34089_c0_seq1
GO:0010143	-1.75654	0.017517	0.998976	2	14	cutin biosynthetic process	comp19970_c0_seq1,comp36821_c0_seq1
GO:0015293	-1.75512	0.0175745	0.998956	2	16	symporter activity	comp29823_c1_seq1,comp42724_c0_seq1
GO:0042282	-1.74707	0.0179032	1	1	1	hydroxymethylglutaryl-CoA reductase activity	comp38525_c0_seq1
GO:0060964	-1.74707	0.0179032	1	1	1	regulation of gene silencing by miRNA	comp38525_c0_seq1
GO:0042127	-1.74668	0.0179192	0.997728	3	50	regulation of cell proliferation	comp41670_c0_seq2,comp41670_c0_seq1,comp36768_c4_seq1
GO:0016631	-1.74438	0.0180146	1	1	1	enoyl-[acyl-carrier-protein] reductase activity	comp43998_c0_seq1
GO:0005525	-1.7081	0.0195838	0.991566	12	472	GTP binding	comp41921_c1_seq11,comp40811_c2_seq1,comp38166_c0_seq3,comp30627_c0_seq1,comp30627_c4_seq1,comp43603_c0_seq1,comp36418_c0_seq1,comp30627_c2_seq1,comp30627_c1_seq1,comp41921_c1_seq5,comp30053_c0_seq1,comp30340_c0_seq1
GO:0010430	-1.69747	0.0200692	1	1	1	fatty acid omega-oxidation	comp40447_c0_seq1
GO:0006564	-1.6913	0.0203563	0.998684	2	17	L-serine biosynthetic process	comp41960_c0_seq1,comp41960_c1_seq1
GO:0016126	-1.68971	0.0204309	0.994283	6	145	sterol biosynthetic process	comp39348_c0_seq1,comp39539_c0_seq1,comp38525_c0_seq1,comp40597_c0_seq1,comp41921_c1_seq5,comp43169_c2_seq2
GO:0042547	-1.68955	0.0204386	1	1	1	cell wall modification involved in multidimensional cell growth	comp36907_c0_seq1
GO:0010299	-1.6827	0.0207637	1	1	1	detoxification of cobalt ion	comp34089_c0_seq1
GO:0010312	-1.6827	0.0207637	1	1	1	detoxification of zinc ion	comp34089_c0_seq1
GO:0048038	-1.67232	0.0212658	0.997137	3	45	quinone binding	comp36121_c2_seq1,comp36121_c0_seq1,comp36121_c1_seq1
GO:0030332	-1.6712	0.0213207	0.999885	1	2	cyclin binding	comp40802_c0_seq1
GO:0033881	-1.66019	0.0218682	1	1	1	bile-acid-CoA hydrolase activity	comp37785_c0_seq1
GO:0009986	-1.65413	0.0221752	0.998463	2	23	cell surface	comp38167_c0_seq1,comp39438_c0_seq1
GO:0004676	-1.64435	0.0226805	1	1	1	3-phosphoinositide-dependent protein kinase activity	comp33497_c0_seq1
GO:0006279	-1.63779	0.0230253	1	1	1	premeiotic DNA replication	comp38086_c0_seq1
GO:0004689	-1.63571	0.0231363	1	1	1	phosphorylase kinase activity	comp40539_c0_seq2
GO:0052667	-1.61836	0.0240791	0.999854	1	2	phosphomethylethanolamine N-methyltransferase activity	comp38018_c1_seq1
GO:0015250	-1.61273	0.0243932	0.998226	2	22	water channel activity	comp26311_c0_seq1,comp37244_c0_seq1
GO:0031225	-1.61264	0.0243986	0.995048	4	111	anchored to membrane	comp36517_c0_seq1,comp38564_c2_seq1,comp39143_c0_seq1,comp43080_c1_seq1
GO:0004743	-1.6122	0.0244232	0.998271	2	16	pyruvate kinase activity	comp38488_c1_seq1,comp39728_c0_seq1
GO:0030955	-1.6122	0.0244232	0.998271	2	16	potassium ion binding	comp38488_c1_seq1,comp39728_c0_seq1
GO:0009116	-1.60736	0.0246968	0.998198	2	21	nucleoside metabolic process	comp39069_c0_seq1,comp23456_c0_seq1
GO:0000079	-1.60592	0.024779	0.996466	3	45	regulation of cyclin-dependent protein kinase activity	comp41670_c0_seq2,comp41670_c0_seq1,comp36768_c4_seq1
GO:0009561	-1.60459	0.0248546	0.99647	3	40	megagametogenesis	comp42780_c1_seq1,comp41960_c0_seq1,comp41960_c1_seq1
GO:0000280	-1.58797	0.0258246	0.996242	3	50	nuclear division	comp41628_c0_seq1,comp37770_c0_seq1,comp38157_c0_seq2
GO:0008356	-1.58378	0.0260749	0.998077	2	17	asymmetric cell division	comp35886_c0_seq1,comp38300_c0_seq2
GO:0022414	-1.58171	0.0261996	0.999769	1	3	reproductive process	comp38658_c0_seq1
GO:0004489	-1.5648	0.0272395	0.999812	1	2	methylenetetrahydrofolate reductase (NADPH) activity	comp37608_c0_seq1
GO:0006555	-1.5648	0.0272395	0.999812	1	2	methionine metabolic process	comp37608_c0_seq1
GO:0009826	-1.56136	0.0274564	0.991789	6	145	unidimensional cell growth	comp40802_c0_seq1,comp38107_c0_seq1,comp40681_c0_seq1,comp38597_c0_seq1,comp43756_c0_seq1,comp30053_c0_seq1
GO:0046396	-1.55515	0.0278515	0.999804	1	2	D-galacturonate metabolic process	comp42854_c0_seq1
GO:0009567	-1.55497	0.0278632	0.995814	3	54	double fertilization forming a zygote and endosperm	comp2052_c0_seq1,comp19970_c0_seq1,comp36061_c0_seq1
GO:0006306	-1.54746	0.0283489	0.990484	7	171	DNA methylation	comp41670_c0_seq2,comp41670_c0_seq1,comp38818_c0_seq1,comp36200_c1_seq1,comp42004_c0_seq1,comp38157_c0_seq2,comp38086_c0_seq1
GO:0005731	-1.54574	0.0284617	0.999795	1	2	nucleolus organizer region	comp42780_c1_seq1
GO:0009682	-1.53677	0.0290553	0.999715	1	3	induced systemic resistance	comp37472_c2_seq1
GO:0030126	-1.5367	0.0290602	0.997696	2	20	COPI vesicle coat	comp40155_c0_seq2,comp38111_c0_seq1
GO:0016021	-1.52975	0.0295293	0.979844	46	2708	integral to membrane	comp35276_c0_seq1,comp42967_c1_seq2,comp28607_c0_seq1,comp32025_c0_seq1,comp42055_c2_seq1,comp30505_c0_seq1,comp35922_c0_seq1,comp40166_c0_seq1,comp42919_c1_seq1,comp31197_c0_seq1,comp39699_c0_seq1,comp41260_c0_seq1,comp37248_c1_seq1,comp30222_c0_seq1,comp42967_c1_seq1,comp24069_c0_seq1,comp40987_c1_seq1,comp29823_c1_seq1,comp35010_c0_seq1,comp26311_c0_seq1,comp29121_c0_seq1,comp37244_c0_seq1,com…
GO:0032259	-1.52867	0.0296029	0.987599	10	424	methylation	comp41381_c0_seq1,comp39949_c0_seq1,comp37790_c0_seq1,comp40486_c0_seq2,comp37999_c0_seq1,comp42080_c1_seq3,comp32589_c0_seq2,comp32619_c0_seq1,comp35848_c0_seq2,comp38018_c1_seq1
GO:0016597	-1.52665	0.0297409	0.993632	4	82	amino acid binding	comp41960_c0_seq1,comp41960_c1_seq1,comp32589_c0_seq2,comp34075_c0_seq1
GO:0004784	-1.52088	0.0301385	0.997495	2	31	superoxide dismutase activity	comp37696_c0_seq1,comp35692_c0_seq1
GO:0012506	-1.51918	0.0302565	0.999768	1	2	vesicle membrane	comp38167_c0_seq1
GO:0071258	-1.51693	0.0304139	0.999626	1	5	cellular response to gravity	comp30627_c1_seq1
GO:0043674	-1.51516	0.030538	0.999686	1	3	columella	comp31711_c0_seq1
GO:0048825	-1.51356	0.0306505	0.993376	4	82	cotyledon development	comp43378_c5_seq3,comp40802_c0_seq1,comp39438_c0_seq1,comp42887_c1_seq1
GO:0051726	-1.51054	0.0308643	0.991768	5	127	regulation of cell cycle	comp40802_c0_seq1,comp40563_c1_seq1,comp37487_c0_seq1,comp32700_c1_seq1,comp41558_c0_seq1
GO:0010067	-1.50733	0.0310936	0.997512	2	15	procambium histogenesis	comp38911_c1_seq1,comp42644_c0_seq2
GO:0009056	-1.50261	0.0314334	0.999601	1	5	catabolic process	comp37928_c4_seq2
GO:0071918	-1.50014	0.0316129	0.999663	1	3	urea transmembrane transport	comp26311_c0_seq1
GO:0004713	-1.49837	0.0317416	0.9881	8	284	protein tyrosine kinase activity	comp40802_c0_seq1,comp22753_c0_seq1,comp42919_c1_seq1,comp33497_c0_seq1,comp39844_c0_seq2,comp39539_c0_seq1,comp37093_c0_seq1,comp42919_c0_seq9
GO:0000272	-1.49094	0.0322891	0.994913	3	43	polysaccharide catabolic process	comp43358_c0_seq1,comp43358_c4_seq1,comp39539_c0_seq1
GO:0005982	-1.48633	0.032634	0.994827	3	45	starch metabolic process	comp43358_c0_seq1,comp43358_c4_seq1,comp39539_c0_seq1
GO:0051457	-1.48614	0.0326482	0.99973	1	2	maintenance of protein location in nucleus	comp35886_c0_seq1
GO:0010015	-1.46494	0.0342812	0.997029	2	20	root morphogenesis	comp39539_c0_seq1,comp39669_c0_seq1
GO:0010162	-1.46297	0.034437	0.990588	5	103	seed dormancy process	comp43378_c5_seq3,comp37041_c0_seq1,comp41921_c1_seq5,comp39317_c2_seq3,comp42887_c1_seq1
GO:0009607	-1.44355	0.0360126	0.99667	2	40	response to biotic stimulus	comp35447_c0_seq1,comp21061_c0_seq1
GO:0019863	-1.42667	0.0374395	0.999526	1	3	IgE binding	comp43521_c0_seq4
GO:0000226	-1.42257	0.0377949	0.989368	5	126	microtubule cytoskeleton organization	comp38818_c0_seq1,comp40573_c0_seq1,comp42004_c0_seq1,comp43430_c0_seq3,comp30627_c1_seq1
GO:0010309	-1.41765	0.0382253	0.999444	1	4	acireductone dioxygenase [iron(II)-requiring] activity	comp40500_c3_seq1
GO:0006996	-1.39496	0.0402756	0.996163	2	22	organelle organization	comp39171_c1_seq1,comp43723_c0_seq1
GO:0052386	-1.38824	0.0409037	0.999363	1	4	cell wall thickening	comp36564_c0_seq1
GO:0019287	-1.38796	0.0409303	0.999432	1	3	isopentenyl diphosphate biosynthetic process, mevalonate pathway	comp38525_c0_seq1
GO:0010342	-1.38504	0.0412057	0.999353	1	4	endosperm cellularization	comp37770_c0_seq1
GO:0004575	-1.38458	0.0412498	0.995986	2	25	sucrose alpha-glucosidase activity	comp37785_c0_seq1,comp26371_c0_seq1
GO:0030041	-1.38218	0.0414786	0.999417	1	3	actin filament polymerization	comp34601_c0_seq1
GO:0051301	-1.37961	0.041724	0.984778	7	201	cell division	comp43378_c5_seq3,comp40802_c0_seq1,comp36768_c4_seq1,comp39991_c1_seq3,comp40837_c0_seq1,comp41558_c0_seq1,comp42887_c1_seq1
GO:0043447	-1.36953	0.042704	0.999535	1	2	alkane biosynthetic process	comp33871_c0_seq1
GO:0046185	-1.36953	0.042704	0.999535	1	2	aldehyde catabolic process	comp33871_c0_seq1
GO:0071771	-1.36953	0.042704	0.999535	1	2	aldehyde decarbonylase activity	comp33871_c0_seq1
GO:0008812	-1.36914	0.0427421	0.999534	1	2	choline dehydrogenase activity	comp40447_c0_seq1
GO:0005856	-1.3677	0.0428842	0.995727	2	26	cytoskeleton	comp36297_c4_seq1,comp40556_c0_seq1
GO:0008471	-1.36732	0.0429222	0.995695	2	29	laccase activity	comp22728_c0_seq1,comp40925_c1_seq1
GO:0004318	-1.36496	0.0431555	0.99929	1	4	enoyl-[acyl-carrier-protein] reductase (NADH) activity	comp43998_c0_seq1
GO:0047912	-1.36408	0.0432436	0.999366	1	3	galacturonokinase activity	comp42854_c0_seq1
GO:0018685	-1.36242	0.0434092	0.995692	2	22	alkane 1-monooxygenase activity	comp28615_c0_seq1,comp244042_c0_seq1
GO:0010498	-1.36026	0.0436252	0.992194	3	56	proteasomal protein catabolic process	comp41921_c1_seq11,comp40155_c0_seq2,comp41921_c1_seq5
GO:0009749	-1.35806	0.0438466	0.992143	3	55	response to glucose stimulus	comp37662_c0_seq1,comp29599_c0_seq1,comp40767_c0_seq2
GO:0006084	-1.35741	0.0439132	0.992113	3	58	acetyl-CoA metabolic process	comp39539_c0_seq1,comp40597_c0_seq1,comp41921_c1_seq5
GO:0050306	-1.35329	0.044331	0.999499	1	2	sucrose 1F-fructosyltransferase activity	comp37785_c0_seq1
GO:0016020	-1.35274	0.0443878	0.968609	48	2987	membrane	comp34257_c0_seq1,comp41921_c1_seq11,comp38804_c2_seq1,comp42360_c0_seq6,comp32106_c0_seq1,comp34100_c1_seq1,comp43870_c0_seq1,comp34217_c0_seq1,comp40230_c0_seq1,comp40166_c0_seq1,comp40594_c1_seq1,comp40685_c0_seq1,comp37627_c0_seq2,comp39348_c0_seq1,comp29816_c0_seq1,comp41662_c0_seq9,comp41960_c0_seq1,comp27185_c0_seq1,comp33270_c0_seq1,comp40850_c0_seq1,comp33871_c0_seq1,comp38744_c1_seq1,co…
GO:0016569	-1.34717	0.0449606	0.995467	2	21	covalent chromatin modification	comp40563_c1_seq1,comp38373_c0_seq1
GO:0031957	-1.34195	0.045504	0.999471	1	2	very long-chain fatty acid-CoA ligase activity	comp36821_c0_seq1
GO:0048359	-1.33972	0.0457385	0.999466	1	2	mucilage metabolic process involved seed coat development	comp33795_c0_seq1
GO:0015440	-1.33736	0.0459876	0.999104	1	6	peptide-transporting ATPase activity	comp29121_c0_seq1
GO:0009746	-1.33569	0.0461649	0.999187	1	4	response to hexose stimulus	comp43723_c0_seq1
GO:0016413	-1.32238	0.0476019	0.99923	1	3	O-acetyltransferase activity	comp35276_c0_seq1
GO:0003838	-1.31599	0.0483071	0.99905	1	5	sterol 24-C-methyltransferase activity	comp35848_c0_seq2
GO:0016868	-1.31411	0.0485166	0.999002	1	6	intramolecular transferase activity, phosphotransferases	comp38807_c1_seq9
GO:0006468	-1.30532	0.049508	0.967303	32	1951	protein phosphorylation	comp40539_c0_seq2,comp42967_c1_seq2,comp28607_c0_seq1,comp30169_c1_seq1,comp40802_c0_seq1,comp43419_c0_seq4,comp38911_c1_seq1,comp42919_c1_seq1,comp33434_c0_seq1,comp39699_c0_seq1,comp41260_c0_seq1,comp34601_c0_seq1,comp42967_c1_seq1,comp38181_c0_seq1,comp40987_c1_seq1,comp22943_c0_seq1,comp35181_c0_seq1,comp31723_c0_seq1,comp40482_c0_seq2,comp34326_c0_seq1,comp39844_c0_seq2,comp36323_c0_seq1,com…
GO:0009734	-1.30308	0.0497644	0.984881	5	150	auxin mediated signaling pathway	comp29823_c1_seq1,comp19485_c0_seq1,comp39438_c0_seq1,comp41946_c0_seq3,comp34179_c1_seq1
GO:0016682	-1.30208	0.0498796	0.994579	2	28	oxidoreductase activity, acting on diphenols and related substances as donors, oxygen as acceptor	comp43452_c0_seq8,comp38061_c0_seq1

## Sheet: up snkD_srcA Cont&Pi_Leaf
category	LOG10 pvalue	over_represented_pvalue	under_represented_pvalue	numDEInCat	numInCat	desc	tags
GO:0055114	-4.9768	1.05486e-05	0.999997	26	2914	oxidation-reduction process	comp33847_c0_seq1,comp30529_c2_seq1,comp47295_c0_seq1,comp42143_c0_seq1,comp42884_c2_seq5,comp37423_c0_seq1,comp31746_c0_seq1,comp41034_c0_seq1,comp41754_c0_seq1,comp42217_c1_seq5,comp42715_c0_seq7,comp34986_c1_seq2,comp42792_c1_seq1,comp41353_c0_seq3,comp40013_c0_seq4,comp35285_c0_seq1,comp43605_c0_seq1,comp35984_c0_seq1,comp42139_c0_seq1,comp43386_c0_seq1,comp36393_c1_seq1,comp38136_c0_seq1,com…
GO:0015370	-4.92821	1.17976e-05	1	2	2	solute:sodium symporter activity	comp43623_c2_seq1,comp43623_c0_seq1
GO:0020037	-4.72949	1.86427e-05	0.999997	11	653	heme binding	comp30529_c2_seq1,comp47295_c0_seq1,comp42884_c2_seq5,comp37423_c0_seq1,comp41034_c0_seq1,comp34986_c1_seq2,comp42792_c1_seq1,comp40013_c0_seq4,comp35285_c0_seq1,comp36393_c1_seq1,comp29503_c0_seq1
GO:0051980	-4.21456	6.10157e-05	1	2	3	iron-nicotianamine transmembrane transporter activity	comp37162_c0_seq1,comp41205_c0_seq1
GO:0019365	-4.108	7.79837e-05	1	2	4	pyridine nucleotide salvage	comp36430_c0_seq1,comp37477_c0_seq1
GO:0080028	-4.00079	9.98181e-05	1	2	5	nitrile biosynthetic process	comp37566_c0_seq2,comp37566_c0_seq1
GO:0047501	-3.99961	0.000100089	1	2	6	(+)-neomenthol dehydrogenase activity	comp42143_c0_seq1,comp41754_c0_seq1
GO:0047504	-3.99961	0.000100089	1	2	6	(-)-menthol dehydrogenase activity	comp42143_c0_seq1,comp41754_c0_seq1
GO:0015204	-3.90486	0.000124493	1	2	5	urea transmembrane transporter activity	comp43623_c2_seq1,comp43623_c0_seq1
GO:0008936	-3.88045	0.000131688	1	2	5	nicotinamidase activity	comp36430_c0_seq1,comp37477_c0_seq1
GO:0044242	-3.17472	0.000668775	0.999993	2	9	cellular lipid catabolic process	comp43799_c1_seq2,comp42715_c0_seq2
GO:0019762	-3.13413	0.00073429	0.999992	2	11	glucosinolate catabolic process	comp37566_c0_seq2,comp37566_c0_seq1
GO:0006817	-3.04865	0.000894028	0.999962	3	46	phosphate ion transport	comp40822_c0_seq3,comp32632_c1_seq1,comp32632_c0_seq1
GO:0080004	-2.9604	0.00109547	1	1	1	thalian-diol desaturase activity	comp29503_c0_seq1
GO:0006814	-2.70773	0.00196007	0.999888	3	64	sodium ion transport	comp36362_c0_seq1,comp43623_c2_seq1,comp43623_c0_seq1
GO:0030234	-2.70389	0.00197749	0.999962	2	17	enzyme regulator activity	comp37566_c0_seq2,comp37566_c0_seq1
GO:0007047	-2.53921	0.00288929	0.999684	4	170	cell wall organization	comp43793_c0_seq2,comp43793_c1_seq1,comp37295_c1_seq9,comp43793_c0_seq1
GO:0010184	-2.51145	0.00307997	1	1	1	cytokinin transport	comp43663_c0_seq1
GO:0015211	-2.51145	0.00307997	1	1	1	purine nucleoside transmembrane transporter activity	comp43663_c0_seq1
GO:0035427	-2.51145	0.00307997	1	1	1	purine nucleoside transmembrane transport	comp43663_c0_seq1
GO:0051174	-2.51145	0.00307997	1	1	1	regulation of phosphorus metabolic process	comp43663_c0_seq1
GO:0042903	-2.47922	0.00331723	0.999915	2	23	tubulin deacetylase activity	comp43097_c2_seq15,comp43097_c2_seq25
GO:0043014	-2.47922	0.00331723	0.999915	2	23	alpha-tubulin binding	comp43097_c2_seq15,comp43097_c2_seq25
GO:0051721	-2.47922	0.00331723	0.999915	2	23	protein phosphatase 2A binding	comp43097_c2_seq15,comp43097_c2_seq25
GO:0090042	-2.47922	0.00331723	0.999915	2	23	tubulin deacetylation	comp43097_c2_seq15,comp43097_c2_seq25
GO:0016760	-2.47182	0.0033743	0.999765	3	90	cellulose synthase (UDP-forming) activity	comp43793_c0_seq2,comp43793_c1_seq1,comp43793_c0_seq1
GO:0030611	-2.46867	0.00339886	1	1	1	arsenate reductase activity	comp36773_c1_seq1
GO:0004407	-2.44228	0.0036118	0.999904	2	21	histone deacetylase activity	comp43097_c2_seq15,comp43097_c2_seq25
GO:0006979	-2.43321	0.003688	0.999283	6	421	response to oxidative stress	comp34986_c1_seq2,comp42346_c0_seq4,comp43278_c0_seq10,comp35285_c0_seq1,comp43155_c0_seq6,comp30723_c1_seq1
GO:0006857	-2.40487	0.00393669	0.99953	4	189	oligopeptide transport	comp37162_c0_seq1,comp25907_c0_seq1,comp26212_c0_seq1,comp41205_c0_seq1
GO:0004650	-2.40355	0.00394864	0.999709	3	86	polygalacturonase activity	comp43358_c4_seq4,comp43358_c4_seq3,comp37295_c1_seq9
GO:0019760	-2.3906	0.00406819	0.999883	2	26	glucosinolate metabolic process	comp43097_c2_seq15,comp43097_c2_seq25
GO:0033884	-2.3743	0.00422374	1	1	1	phosphoethanolamine/phosphocholine phosphatase activity	comp30094_c0_seq1
GO:0005576	-2.37013	0.00426451	0.99948	4	182	extracellular region	comp47295_c0_seq1,comp37423_c0_seq1,comp43358_c4_seq3,comp37295_c1_seq9
GO:0009055	-2.36434	0.00432177	0.998871	8	732	electron carrier activity	comp30529_c2_seq1,comp42884_c2_seq5,comp41034_c0_seq1,comp42792_c1_seq1,comp40013_c0_seq4,comp36393_c1_seq1,comp30687_c1_seq1,comp29503_c0_seq1
GO:0019203	-2.34818	0.0044856	1	1	1	carbohydrate phosphatase activity	comp38954_c0_seq1
GO:0004157	-2.34169	0.00455308	1	1	1	dihydropyrimidinase activity	comp40566_c1_seq1
GO:0009579	-2.29317	0.00509133	0.999588	3	99	thylakoid	comp33257_c0_seq1,comp42346_c0_seq4,comp39887_c1_seq1
GO:0048487	-2.2784	0.00526742	0.999826	2	31	beta-tubulin binding	comp43097_c2_seq15,comp43097_c2_seq25
GO:0009835	-2.26091	0.00548391	0.999814	2	33	fruit ripening	comp43358_c4_seq4,comp42525_c0_seq1
GO:0035671	-2.2416	0.00573327	0.999992	1	2	enone reductase activity	comp39887_c1_seq1
GO:0035798	-2.2416	0.00573327	0.999992	1	2	2-alkenal reductase (NADP+) activity	comp39887_c1_seq1
GO:0047890	-2.23124	0.00587169	0.999991	1	2	flavanone 4-reductase activity	comp33847_c0_seq1
GO:0055085	-2.20733	0.00620401	0.998121	9	916	transmembrane transport	comp41353_c0_seq3,comp34773_c0_seq1,comp32632_c1_seq1,comp41205_c0_seq1,comp32632_c0_seq1,comp43312_c1_seq12,comp43568_c0_seq5,comp43623_c2_seq1,comp43623_c0_seq1
GO:0070838	-2.20511	0.00623581	0.999775	2	31	divalent metal ion transport	comp43799_c1_seq2,comp42715_c0_seq2
GO:0055035	-2.18421	0.00654316	0.999989	1	2	plastid thylakoid membrane	comp35984_c0_seq1
GO:0008361	-2.14309	0.00719293	0.999719	2	34	regulation of cell size	comp43358_c4_seq4,comp43358_c4_seq3
GO:0009813	-2.13717	0.00729168	0.999714	2	33	flavonoid biosynthetic process	comp33847_c0_seq1,comp41754_c0_seq1
GO:0004601	-2.13133	0.00739045	0.998945	4	217	peroxidase activity	comp47295_c0_seq1,comp37423_c0_seq1,comp42984_c2_seq4,comp34986_c1_seq2
GO:0033743	-2.13036	0.00740698	0.999986	1	2	peptide-methionine (R)-S-oxide reductase activity	comp30723_c1_seq1
GO:0004672	-2.12361	0.007523	0.99765	9	1107	protein kinase activity	comp37147_c0_seq2,comp30877_c0_seq1,comp40766_c1_seq1,comp23022_c0_seq1,comp43592_c5_seq31,comp31855_c0_seq1,comp42715_c0_seq2,comp40766_c2_seq1,comp41981_c0_seq1
GO:0007389	-2.118	0.00762081	0.999693	2	36	pattern specification process	comp43358_c4_seq4,comp43358_c4_seq3
GO:0015198	-2.10961	0.00776945	0.999684	2	36	oligopeptide transporter activity	comp37162_c0_seq1,comp41205_c0_seq1
GO:0030003	-2.10131	0.00791933	0.999675	2	35	cellular cation homeostasis	comp43799_c1_seq2,comp42715_c0_seq2
GO:0016575	-2.06746	0.00856135	0.999634	2	34	histone deacetylation	comp43097_c2_seq15,comp43097_c2_seq25
GO:0003939	-2.05197	0.00887215	0.99998	1	2	L-iditol 2-dehydrogenase activity	comp38136_c0_seq1
GO:0004592	-2.04967	0.00891936	0.99998	1	2	pantoate-beta-alanine ligase activity	comp40043_c0_seq1
GO:0047085	-2.02987	0.00933532	0.999971	1	3	hydroxyphenylacetonitrile 2-monooxygenase activity	comp42792_c1_seq1
GO:0042558	-1.99121	0.0102044	0.999965	1	3	pteridine-containing compound metabolic process	comp39887_c1_seq1
GO:0050790	-1.98165	0.0104315	0.999502	2	42	regulation of catalytic activity	comp37566_c0_seq2,comp37566_c0_seq1
GO:0006995	-1.97428	0.0106102	0.999487	2	46	cellular response to nitrogen starvation	comp43623_c2_seq1,comp43623_c0_seq1
GO:0016311	-1.94874	0.0112527	0.99944	2	45	dephosphorylation	comp41528_c0_seq1,comp30094_c0_seq1
GO:0009072	-1.92285	0.011944	0.999388	2	43	aromatic amino acid family metabolic process	comp42369_c1_seq1,comp39887_c1_seq1
GO:0000272	-1.90676	0.0123949	0.999352	2	43	polysaccharide catabolic process	comp43358_c4_seq4,comp43358_c4_seq3
GO:0005982	-1.88865	0.0129225	0.999308	2	45	starch metabolic process	comp43358_c4_seq4,comp43358_c4_seq3
GO:0042435	-1.88565	0.0130121	0.999944	1	3	indole-containing compound biosynthetic process	comp42792_c1_seq1
GO:0009916	-1.87287	0.0134008	0.99994	1	3	alternative oxidase activity	comp33257_c0_seq1
GO:0015940	-1.87247	0.0134131	0.99994	1	3	pantothenate biosynthetic process	comp40043_c0_seq1
GO:0008515	-1.85146	0.0140781	0.999926	1	4	sucrose transmembrane transporter activity	comp40679_c0_seq1
GO:0015770	-1.85146	0.0140781	0.999926	1	4	sucrose transport	comp40679_c0_seq1
GO:0015979	-1.851	0.014093	0.998342	3	134	photosynthesis	comp42043_c0_seq1,comp36790_c0_seq1,comp43264_c0_seq5
GO:0005983	-1.84201	0.0143877	0.999185	2	45	starch catabolic process	comp38954_c0_seq1,comp29416_c0_seq1
GO:0000271	-1.83435	0.0146438	0.999162	2	48	polysaccharide biosynthetic process	comp43358_c4_seq4,comp43358_c4_seq3
GO:0048653	-1.82127	0.0150914	0.99912	2	53	anther development	comp43358_c4_seq4,comp43358_c4_seq3
GO:0004337	-1.80857	0.0155392	0.99991	1	4	geranyltranstransferase activity	comp33112_c0_seq2
GO:0007585	-1.79448	0.0160518	0.999903	1	4	respiratory gaseous exchange	comp33257_c0_seq1
GO:0006212	-1.74556	0.0179657	0.999879	1	4	uracil catabolic process	comp40566_c1_seq1
GO:0019310	-1.72804	0.0187051	0.999854	1	6	inositol catabolic process	comp31746_c0_seq1
GO:0050113	-1.72804	0.0187051	0.999854	1	6	inositol oxygenase activity	comp31746_c0_seq1
GO:0005315	-1.72017	0.019047	0.998743	2	54	inorganic phosphate transmembrane transporter activity	comp32632_c1_seq1,comp32632_c0_seq1
GO:0051049	-1.71851	0.01912	0.999854	1	5	regulation of transport	comp39201_c1_seq3
GO:0004364	-1.68109	0.0208407	0.998546	2	76	glutathione transferase activity	comp42369_c1_seq1,comp42984_c2_seq4
GO:0008106	-1.67826	0.0209768	0.999811	1	7	alcohol dehydrogenase (NADP+) activity	comp41754_c0_seq1
GO:0022603	-1.65185	0.022292	0.999782	1	8	regulation of anatomical structure morphogenesis	comp43605_c0_seq1
GO:0042430	-1.64165	0.0228219	0.999783	1	6	indole-containing compound metabolic process	comp43799_c1_seq3
GO:0048316	-1.62139	0.0239115	0.998215	2	60	seed development	comp37162_c0_seq1,comp41205_c0_seq1
GO:0006569	-1.60743	0.024693	0.998124	2	61	tryptophan catabolic process	comp43799_c1_seq2,comp42715_c0_seq2
GO:0005887	-1.60037	0.0250974	0.998074	2	65	integral to plasma membrane	comp43663_c0_seq1,comp40679_c0_seq1
GO:0019288	-1.60029	0.0251022	0.994857	4	279	isopentenyl diphosphate biosynthetic process, mevalonate-independent pathway	comp43097_c2_seq15,comp43097_c2_seq25,comp36790_c0_seq1,comp39887_c1_seq1
GO:0050307	-1.57783	0.0264347	0.999689	1	9	sucrose-phosphate phosphatase activity	comp41528_c0_seq1
GO:0016034	-1.57064	0.0268759	0.999678	1	9	maleylacetoacetate isomerase activity	comp42369_c1_seq1
GO:0033910	-1.56975	0.0269305	0.999697	1	6	glucan 1,4-alpha-maltotetraohydrolase activity	comp29416_c0_seq1
GO:0004497	-1.55305	0.0279864	0.994067	4	323	monooxygenase activity	comp42884_c2_seq5,comp40876_c0_seq1,comp40013_c0_seq4,comp29503_c0_seq1
GO:0032544	-1.53554	0.0291379	0.999627	1	8	plastid translation	comp39777_c0_seq3
GO:0065008	-1.53078	0.0294591	0.999626	1	7	regulation of biological quality	comp43799_c1_seq3
GO:0050221	-1.52433	0.0299003	0.999592	1	11	prostaglandin-E2 9-reductase activity	comp41754_c0_seq1
GO:0016705	-1.51647	0.0304462	0.995198	3	181	oxidoreductase activity, acting on paired donors, with incorporation or reduction of molecular oxygen	comp42884_c2_seq5,comp40876_c0_seq1,comp40013_c0_seq4
GO:0016556	-1.50409	0.0313266	0.995008	3	170	mRNA modification	comp43097_c2_seq15,comp43097_c2_seq25,comp37295_c1_seq9
GO:0035529	-1.50372	0.031353	0.999568	1	8	NADH pyrophosphatase activity	comp43278_c0_seq10
GO:0070212	-1.50372	0.031353	0.999568	1	8	protein poly-ADP-ribosylation	comp43278_c0_seq10
GO:0043481	-1.48773	0.0325293	0.997126	2	73	anthocyanin accumulation in tissues in response to UV light	comp43358_c4_seq4,comp43358_c4_seq3
GO:0050592	-1.47184	0.0337409	0.99948	1	11	4-hydroxyphenylacetaldehyde oxime monooxygenase activity	comp42792_c1_seq1
GO:0043562	-1.46452	0.0343147	0.999482	1	8	cellular response to nitrogen levels	comp40566_c1_seq1
GO:0080151	-1.44666	0.0357551	0.999428	1	9	positive regulation of salicylic acid mediated signaling pathway	comp43278_c0_seq10
GO:0017110	-1.44655	0.0357643	0.999428	1	9	nucleoside-diphosphatase activity	comp43278_c0_seq10
GO:0016036	-1.44106	0.0362193	0.993893	3	180	cellular response to phosphate starvation	comp43663_c0_seq1,comp40822_c0_seq3,comp23243_c0_seq1
GO:0004090	-1.43603	0.036641	0.999386	1	11	carbonyl reductase (NADPH) activity	comp41754_c0_seq1
GO:0006098	-1.42575	0.0375189	0.993584	3	188	pentose-phosphate shunt	comp43097_c2_seq15,comp43097_c2_seq25,comp36790_c0_seq1
GO:0009664	-1.42549	0.0375411	0.99641	2	80	plant-type cell wall organization	comp43358_c4_seq4,comp43358_c4_seq3
GO:0019843	-1.42417	0.0376557	0.996385	2	91	rRNA binding	comp39777_c0_seq3,comp36790_c0_seq1
GO:0009684	-1.42287	0.0377687	0.996374	2	83	indoleacetic acid biosynthetic process	comp43799_c1_seq2,comp42715_c0_seq2
GO:0030244	-1.42066	0.0379608	0.993472	3	210	cellulose biosynthetic process	comp43793_c0_seq2,comp43793_c1_seq1,comp43793_c0_seq1
GO:0008113	-1.41858	0.0381431	0.999341	1	10	peptide-methionine (S)-S-oxide reductase activity	comp30723_c1_seq1
GO:0010043	-1.40985	0.0389175	0.996196	2	92	response to zinc ion	comp37566_c0_seq2,comp37566_c0_seq1
GO:0044248	-1.409	0.0389941	0.999293	1	13	cellular catabolic process	comp43799_c1_seq3
GO:0009932	-1.40458	0.0393928	0.996134	2	79	cell tip growth	comp43358_c4_seq4,comp43358_c4_seq3
GO:0045333	-1.37209	0.042453	0.999174	1	11	cellular respiration	comp42043_c0_seq1
GO:0047631	-1.36977	0.042681	0.999165	1	11	ADP-ribose diphosphatase activity	comp43278_c0_seq10
GO:0016757	-1.36814	0.0428406	0.992277	3	210	transferase activity, transferring glycosyl groups	comp43793_c1_seq2,comp43278_c0_seq10,comp32006_c0_seq2
GO:0008889	-1.35655	0.0440001	0.999112	1	11	glycerophosphodiester phosphodiesterase activity	comp40822_c0_seq3
GO:0016688	-1.3342	0.0463235	0.999007	1	12	L-ascorbate peroxidase activity	comp35285_c0_seq1
GO:0042793	-1.33409	0.046335	0.995029	2	83	transcription from plastid promoter	comp36790_c0_seq1,comp28723_c0_seq1
GO:0034755	-1.33111	0.046654	0.998985	1	13	iron ion transmembrane transport	comp37162_c0_seq1
GO:0030643	-1.32936	0.046843	0.998977	1	13	cellular phosphate ion homeostasis	comp40822_c0_seq3
GO:0016711	-1.32907	0.046874	0.998983	1	12	flavonoid 3'-monooxygenase activity	comp36393_c1_seq1
GO:0015416	-1.32105	0.0477475	0.994775	2	104	organic phosphonate transmembrane-transporting ATPase activity	comp43768_c1_seq13,comp43384_c0_seq2
GO:0080003	-1.31895	0.0479784	0.998926	1	13	thalianol metabolic process	comp29503_c0_seq1
GO:0006071	-1.31556	0.0483543	0.998917	1	12	glycerol metabolic process	comp40822_c0_seq3
GO:0010190	-1.31175	0.0487814	0.99889	1	13	cytochrome b6f complex assembly	comp35984_c0_seq1
GO:0010161	-1.31136	0.0488253	0.998881	1	14	red light signaling pathway	comp28471_c0_seq2
GO:0010039	-1.30839	0.0491595	0.99888	1	12	response to iron ion	comp37162_c0_seq1

## Sheet: down srcA srcB Cont&Pi_Leaf
category	LOG10 pvalue	over_represented_pvalue	under_represented_pvalue	numDEInCat	numInCat	desc	tags
GO:0010143	-4.47043	3.3851e-05	1	2	14	cutin biosynthetic process	comp39617_c0_seq1,comp36267_c0_seq1
GO:0010025	-3.7517	0.000177134	0.999999	2	30	wax biosynthetic process	comp37227_c0_seq1,comp39617_c0_seq1
GO:0031957	-2.81588	0.00152799	0.999999	1	2	very long-chain fatty acid-CoA ligase activity	comp39617_c0_seq1
GO:0010192	-2.60942	0.00245801	0.999998	1	4	mucilage biosynthetic process	comp35903_c1_seq1
GO:0010280	-2.60942	0.00245801	0.999998	1	4	UDP-L-rhamnose synthase activity	comp35903_c1_seq1
GO:0050377	-2.60942	0.00245801	0.999998	1	4	UDP-glucose 4,6-dehydratase activity	comp35903_c1_seq1
GO:0010253	-2.51132	0.00308092	0.999996	1	5	UDP-rhamnose biosynthetic process	comp35903_c1_seq1
GO:0010489	-2.51132	0.00308092	0.999996	1	5	UDP-4-keto-6-deoxy-glucose-3,5-epimerase activity	comp35903_c1_seq1
GO:0010490	-2.51132	0.00308092	0.999996	1	5	UDP-4-keto-rhamnose-4-keto-reductase activity	comp35903_c1_seq1
GO:0005625	-2.43158	0.00370186	0.999995	1	6	soluble fraction	comp35903_c1_seq1
GO:0008831	-2.36599	0.00430534	0.999992	1	7	dTDP-4-dehydrorhamnose reductase activity	comp35903_c1_seq1
GO:0045226	-2.36599	0.00430534	0.999992	1	7	extracellular polysaccharide biosynthetic process	comp35903_c1_seq1
GO:0048196	-2.36371	0.004328	0.999992	1	7	plant extracellular matrix	comp23544_c1_seq1
GO:0006723	-2.35347	0.00443126	0.999992	1	7	cuticle hydrocarbon biosynthetic process	comp37227_c0_seq1
GO:0080116	-2.2978	0.00503736	0.99999	1	7	glucuronoxylan glucuronosyltransferase activity	comp23131_c0_seq1
GO:0008460	-2.29106	0.00511616	0.999989	1	9	dTDP-glucose 4,6-dehydratase activity	comp35903_c1_seq1
GO:0050590	-2.22241	0.0059923	0.999984	1	12	desacetoxyvindoline 4-hydroxylase activity	comp41245_c0_seq1
GO:0006631	-2.17008	0.00675954	0.99998	1	11	fatty acid metabolic process	comp38518_c0_seq1
GO:0008466	-2.15494	0.00699945	0.999978	1	12	glycogenin glucosyltransferase activity	comp23131_c0_seq1
GO:0005783	-2.12091	0.00756987	0.999334	3	684	endoplasmic reticulum	comp39617_c0_seq1,comp36267_c0_seq1,comp41291_c0_seq2
GO:0004366	-2.11685	0.00764107	0.999974	1	14	glycerol-3-phosphate O-acyltransferase activity	comp36267_c0_seq1
GO:0004467	-1.96864	0.0107487	0.999948	1	16	long-chain fatty acid-CoA ligase activity	comp39617_c0_seq1
GO:0015250	-1.90715	0.0123838	0.99993	1	22	water channel activity	comp37244_c0_seq1
GO:0010214	-1.9006	0.0125717	0.999928	1	20	seed coat development	comp35903_c1_seq1
GO:0010417	-1.89993	0.0125914	0.999928	1	18	glucuronoxylan biosynthetic process	comp23131_c0_seq1
GO:0018685	-1.85819	0.0138615	0.999912	1	22	alkane 1-monooxygenase activity	comp38518_c0_seq1
GO:0005788	-1.83976	0.0144622	0.999904	1	24	endoplasmic reticulum lumen	comp42586_c0_seq2
GO:0003841	-1.83058	0.0147714	0.999899	1	25	1-acylglycerol-3-phosphate O-acyltransferase activity	comp36267_c0_seq1
GO:0043067	-1.75503	0.0175782	0.999857	1	28	regulation of programmed cell death	comp30351_c0_seq1
GO:0070838	-1.73198	0.0185363	0.99984	1	31	divalent metal ion transport	comp44110_c0_seq1
GO:0010315	-1.72452	0.0188573	0.999834	1	33	auxin efflux	comp35903_c1_seq1
GO:0048235	-1.70826	0.0195767	0.999821	1	36	pollen sperm cell differentiation	comp37227_c0_seq1
GO:0000038	-1.61506	0.0242627	0.999723	1	40	very long-chain fatty acid metabolic process	comp37227_c0_seq1
GO:0005506	-1.59793	0.0252391	0.998126	2	416	iron ion binding	comp37227_c0_seq1,comp26427_c0_seq1
GO:0005982	-1.54784	0.0283246	0.999621	1	45	starch metabolic process	comp23131_c0_seq1
GO:0009834	-1.53188	0.0293848	0.999591	1	51	secondary cell wall biogenesis	comp28606_c0_seq1
GO:0048367	-1.51919	0.0302556	0.999566	1	52	shoot development	comp30351_c0_seq1
GO:0004197	-1.51161	0.0307883	0.99955	1	54	cysteine-type endopeptidase activity	comp42586_c0_seq2
GO:0051555	-1.49927	0.0316758	0.999523	1	61	flavonol biosynthetic process	comp35903_c1_seq1
GO:0006833	-1.45731	0.0348894	0.99942	1	60	water transport	comp37244_c0_seq1
GO:0010089	-1.43531	0.0367017	0.999358	1	60	xylem development	comp30351_c0_seq1
GO:0070330	-1.40359	0.039483	0.999255	1	70	aromatase activity	comp38518_c0_seq1
GO:0010106	-1.3455	0.0451341	0.999024	1	72	cellular response to iron ion starvation	comp37244_c0_seq1
GO:0006826	-1.32955	0.0468216	0.998948	1	74	iron ion transport	comp37244_c0_seq1

## Sheet: up srcA srcB Cont&Pi_Leaf
category	over_represented_pvalue	under_represented_pvalue	numDEInCat	numInCat	desc	tags

## Sheet: down srcB srcC Cont&Pi_Leaf
category	over_represented_pvalue	under_represented_pvalue	numDEInCat	numInCat	desc	tags

## Sheet: up srcB srcC Cont&Pi_Leaf
category	over_represented_pvalue	under_represented_pvalue	numDEInCat	numInCat	desc	tags

## Sheet: down srcC srcD Cont&Pi_Leaf
category	over_represented_pvalue	under_represented_pvalue	numDEInCat	numInCat	desc	tags

## Sheet: up srcC srcD Cont&Pi_Leaf
category	over_represented_pvalue	under_represented_pvalue	numDEInCat	numInCat	desc	tags

## Sheet: down D A Cont&Pi_LR 
category	over_represented_pvalue	under_represented_pvalue	numDEInCat	numInCat	desc	tags

[truncated: 17 more sheets: up D A Cont&Pi_LR, down A B Cont&Pi_LR, up A B Cont&Pi_LR, down B C Cont&Pi_LR, up B C Cont&Pi_LR, down C D Cont&Pi_LR, up C D Cont&Pi_LR, down Cont_Leaf&LR, up Cont_Leaf&LR, down Pi_Leaf&LR, up Pi_Leaf&LR, down Common pool, up Common pool, down Leaf specific pool, up Leaf specific pool, down Cont specific pool, up Cont specific pool]
