# Supplementary material for: Endogenous rhythmic growth in oak trees is regulated by internal clocks rather than resource availability
Source: J Exp Bot. 2015 Aug 28;66(22):7113–27. doi: 10.1093/jxb/erv408 (PMC4765786; doi:10.1093/jxb/erv408)
Supplement: Supplementary Data [file supp_erv408_jexbot137968_file005.xls]

## Sheet: Legend
Supplementary Table S3. DECS in the intersections and pools
Journal of Experimental Botany
Endogenous rhythmic grwoht in oak trees is regulated by internal clocks rather than resource availavility
S. Herrmann, S. Recht, M. Boenn, L. Feldhahn. O. Angay, F. Fleischmann, M. T. Tarkka, T.E.E. Grams, F. Buscot
Table lists differentially expressed contigs (DEC) for pairwise comparison between developmental stages of Q. robur microcuttings under control and Piloderma croceum EMF-inoculation conditions in two different tissues
individual sheets correspond to pairwise comparisons
names are intuitive and systematically, e.g.
Cont_Leaf snkD_srcA	Control leaves	sinkD → sourceA	Leaves
Cont_Leaf srcA_srcB	Control leaves	SourceA → sourceB	Leaves
Pi_Leaf snkD_srcA	Piloderma leaves	sinkD → sourceA	Leaves
Cont_LR A_B	Control roots	A → B	roots
Pi_LR D_A	Piloderma roots	D → A	roots
Table lists differentially expressed contigs (DEC) for intersections beween the pairwise comparisons for leaves and roots (Leaf&LR) and for control and P.croceum inoculated plants (Cont&Pi)
Cont&Pi_Leaf	Intersection Control and Piloderma	for leaves
Cont&Pi_LR	Intersection Control and Piloderma	for roots
Cont_Leaf&LR	Intersection Leaf and Lateral roots	for control
Pi_Leaf&LR	Intersection Leaf and Lateral roots	for P. croceum treated
Table lists differentially expressed contigs (DEC) for the three pools resulting from the two intersections Cont&Pi_Leaf at DtoA,and Cont_Leaf&LR at BtoC for roots and DtoA for leaves
"Common pool"	DECs common to the two intersections Cont&Pi_Leaf ,and Cont_Leaf&LR
"Control specific pool"	DECs in leaves and roots of control plants only
"Leaf specfic pool"	DECs specfic to leaves
Stage A	rest phase
Stage B	bud swelling
stage C	shoot elongation
Stage D	leaf expension

## Sheet: down snkDsrcA Cont&Pi_Leaf
	logFC__Co_snkD_srcA	logFC__Pi_snkD_srcA	FDR__Co_snkD_srcA	FDR__Pi_snkD_srcA	description
comp3999_c0_seq1	-3.65296074501351	-2.52457100776942	4.77557785013459e-12	8.32268557540791e-06
comp29214_c0_seq1	-3.32983544419871	-2.51515177596783	1.35854686122255e-10	5.58571428444073e-06	pistil extensin like protein
comp41670_c0_seq2	-8.93251402875478	-7.25994073984868	1.53519307381859e-09	1.58509052716914e-05	cyclin a-like protein
comp34257_c0_seq1	-6.05160481775691	-5.273323100414	2.5860335651792e-09	6.07836410764072e-07	pectate lyase
comp41921_c1_seq11	-2.14834321646953	-2.19002462564763	2.62800224077369e-09	6.28215339696811e-09	tubulin beta
comp40539_c0_seq2	-2.0869486313609	-2.14620117547313	2.63017600165824e-09	5.63221798445962e-09	atp binding
comp38804_c2_seq1	-5.2417337282615	-4.1947411601593	8.19502906901273e-09	1.03645254757276e-05	pectate lyase
comp34242_c0_seq1	-2.79571836413707	-2.33519154704124	1.29862648213612e-08	1.06486990906853e-05	unnamed protein product
comp41381_c0_seq1	-2.51564736606006	-1.80692406800413	1.6842321266662e-08	0.000266989547785703	protein
comp35276_c0_seq1	-1.71900520819516	-1.66730373308701	2.40081670446044e-08	3.46774063010063e-07	o-acetyltransferase-like protein
comp41315_c1_seq1	-1.53085458370647	-0.974473305316268	3.11499583845355e-08	0.0023485805204298	kinesin motor protein
comp28647_c0_seq1	-5.99915298173344	-4.39401064766196	3.17248212277384e-08	6.81243892459161e-05	sucrose synthase
comp30610_c0_seq1	-3.15580105941233	-2.65581472533957	5.76670109970899e-08	1.58509052716914e-05	14-3-3-like protein gf14 iota
comp42967_c1_seq2	-7.10489186525299	-5.89946732812485	5.85465774037396e-08	7.52220455566015e-06	protein
comp42442_c0_seq1	-2.36130914141795	-1.38677129642467	9.1590232783667e-08	0.00652473003636916	protein
comp32110_c0_seq1	-2.32429670968292	-2.24131129605559	9.87001105106888e-08	1.38980331783622e-06	sucrose synthase sus1
comp32873_c0_seq1	-1.85857137237131	-1.38157387124144	1.53492478264007e-07	0.000357112226855354	protein
comp34696_c0_seq1	-1.33973513387754	-1.273891643315	2.26130376190015e-07	3.17540141614589e-06	glycoside hydrolase family 28 protein
comp32697_c1_seq1	-4.08855730575681	-3.10265257404699	2.41211193848697e-07	0.000248353548989472	ctp synthase
comp33147_c0_seq1	-3.6962294084004	-2.1155598874675	2.83555789618768e-07	0.00703074346329591	kinesin-like protein
comp42360_c0_seq6	-5.00344372081197	-3.18891852177076	3.19871944590309e-07	0.0019614888443084	dna replication licensing factor mcm5-a-like
comp33639_c0_seq2	-3.88113223833595	-3.58933970347612	3.31175022252705e-07	1.29012790640809e-05	at5g11000 t30n20_270
comp28607_c0_seq1	-1.78905930355548	-1.65169725201258	3.5042671714994e-07	1.13450593675147e-05	phytosulfokine receptor 2-like
comp39829_c0_seq1	-1.81318538935918	-1.44272601900479	3.92665131610832e-07	0.00025575061678765	c2 domain-containing protein
comp35210_c0_seq1	-4.59990790027297	-3.17560710467846	4.01048067658793e-07	0.000981955532959394	receptor-like kinase
comp43025_c0_seq5	-10.145440250902	-8.91151039829405	4.17517842413535e-07	2.66862592060485e-05	bacterial-induced peroxidase
comp43378_c5_seq3	-4.04677321096982	-2.913828539616	5.37683313831461e-07	0.000705420589366061	ddb1- and cul4-associated factor homolog 1-like
comp37785_c0_seq1	-6.21967041837654	-4.32143319163555	5.60550694873575e-07	0.000730553110485413	acid invertase
comp32106_c0_seq1	-2.44490563225266	-2.16407234108804	6.79809803497975e-07	4.16551116663589e-05	pfkb-type carbohydrate kinase family protein
comp39949_c0_seq1	-3.39839417689802	-3.17237256609216	7.11329459819855e-07	1.29012790640809e-05	methyltransferase pmt20
comp41121_c1_seq4	-1.40352971756038	-1.42089614258865	7.31828875728866e-07	1.82157864621033e-06	phagocytic receptor 1b-like
comp38374_c0_seq1	-3.00640106356641	-2.09907651278465	8.40878029917206e-07	0.00200334505906127	probable flavin-containing monooxygenase 1-like
comp42946_c2_seq1	-1.84075399159323	-1.25871240058878	1.00666967551456e-06	0.00313402197257427	rna recognition motif-containing protein
comp32025_c0_seq1	-6.13909526449456	-3.91896525706554	1.05361193081937e-06	0.00268473137718723	tonoplast intrinsic
comp30466_c0_seq1	-2.16643786222462	-1.92726553584095	1.13038455086174e-06	6.46054109955389e-05	ketoacyl-acp reductase
comp32057_c0_seq1	-2.03420236373985	-1.25002784938513	1.13038455086174e-06	0.0091399740108387	formin-like protein 20-like
comp42055_c2_seq1	-2.22122819662057	-1.54423347588498	1.13038455086174e-06	0.00270840544366678	u-box domain-containing protein
comp41628_c0_seq1	-3.03854909984546	-2.09941798660191	1.13038455086174e-06	0.00239858202509701	atp binding
comp36698_c0_seq1	-2.29219661267822	-2.0541385662888	1.36475983569958e-06	6.85923894389138e-05	o-glycosyl hydrolases family 17 protein
comp37383_c0_seq2	-11.6922115044984	-8.30509542141101	1.4642875225575e-06	0.000337761905352341	proline-rich protein
comp41670_c0_seq1	-8.50101566998024	-8.4015621408237	1.46533186475883e-06	6.59127652754258e-06	cyclin a-like protein
comp30169_c1_seq1	-1.48402402788484	-1.12057567709724	1.48347557405065e-06	0.001125843309979	pti1-like tyrosine-protein kinase at3g15890-like
comp29477_c0_seq1	-2.21397040258689	-1.50173737566361	1.86733040386594e-06	0.00380025284656619	protein
comp36999_c0_seq1	-1.12778073396729	-0.945387901468878	1.87294470334435e-06	0.000270718662182564	cop1-interacting protein
comp34100_c1_seq1	-1.78834966044623	-1.35853516522224	2.05298620188662e-06	0.00122722582940064	udp-glucuronic acid decarboxylase 1
comp41837_c0_seq1	-3.14083126571674	-1.99893822725573	2.11588466899544e-06	0.00657782636346633	p-loop containing nucleoside triphosphate hydrolase-like protein
comp42780_c1_seq1	-1.78584081743429	-1.84246073227187	2.15894251358011e-06	3.17540141614589e-06	argonaute protein group
comp43870_c0_seq1	-4.42599780492413	-4.80727385116603	2.15894251358011e-06	1.38980331783622e-06	expansin
comp40802_c0_seq1	-3.02319965734083	-2.08904444046901	2.37919141234781e-06	0.00283767290608456	cyclin dependent kinase b
comp36768_c4_seq1	-3.25364541856569	-2.56595544532337	2.53908082294255e-06	0.000685011836216489	cyclin d3
comp43419_c0_seq4	-9.84419747232872	-9.41229241794933	2.56207033299132e-06	2.08001811480997e-05	meiotically up-regulated gene 66 protein
comp39403_c0_seq1	-3.14705098082013	-2.53693115549934	3.00086682691937e-06	0.000509457573498697	gras family transcription factor
comp28647_c2_seq1	-6.08699755719566	-4.12821201202116	3.19382345170985e-06	0.00195530487394171	sucrose synthase 2
comp39246_c0_seq8	-3.0403519191149	-2.66764330066331	3.67711243666579e-06	0.000166686532035584	histone 2
comp22639_c1_seq1	-3.15840587609179	-2.08252223137634	3.81066965550278e-06	0.00539951508897436	ubiquitin-conjugating enzyme e2 19
comp38488_c1_seq1	-2.8613683251506	-2.98731791053963	3.94078449344255e-06	6.91514594673165e-06	protein
comp20793_c0_seq1	-1.52065599155707	-1.19637773601114	4.46367422523201e-06	0.00111552732240634	vesicle-associated protein 1-2-like
comp20041_c0_seq1	-3.01878704026152	-2.79393987746842	4.46367422523201e-06	7.3926601988147e-05	at3g15630 msj11_3
comp39379_c0_seq1	-3.615055533371	-2.58510515739114	4.46367422523201e-06	0.0019614888443084	protein
comp34041_c0_seq1	-3.16519912699918	-1.97707588926339	4.64478540419929e-06	0.00995515654264604	bipolar kinesin krp-
comp34217_c0_seq1	-5.47764548913893	-3.96944437465608	4.94519238537539e-06	0.00172720563194388	f-box kelch repeat-containing f-box family protein
comp38384_c0_seq1	-2.79969274672295	-1.91645849709202	4.94519238537539e-06	0.00497302568924816	ankyrin repeat-containing
comp30505_c0_seq1	-4.08488042400858	-3.11983358846217	5.02958179564229e-06	0.001125843309979	sec14 cytosolic factor-like
comp35165_c0_seq1	-2.54832973777446	-2.18243725404505	5.12517022407694e-06	0.00032884453766783	fusion protein of histone 2a and enhanced yellow fluorescence protein
comp37395_c0_seq1	-5.12082277139197	-2.98637409136389	5.28211581572468e-06	0.00784322344836051	protein
comp18660_c0_seq1	-9.1314289394419	-6.57212880505157	5.39872193814221e-06	0.000720097335629492	gdsl esterase lipase
comp36907_c0_seq1	-6.04734671285115	-4.98466316811954	5.57447425569123e-06	0.0003510831663626	endo-beta- -glucanase
comp22753_c0_seq1	-2.14608791336934	-1.61960344188562	5.7913785099473e-06	0.00213767237365284	protein kinase
comp40764_c0_seq1	-1.19755570040359	-0.88819543197612	5.86681078131241e-06	0.00308077190538407	protein iq-domain 32-like
comp30073_c1_seq1	-1.92484134738066	-1.50220790026082	6.39178069827791e-06	0.0015085173753833	transposon protein en spm sub-class
comp40983_c0_seq1	-1.21195835064918	-1.32153408088393	6.51526300211005e-06	2.35230816605943e-06	protein
comp33641_c0_seq1	-5.75531139840808	-5.02892568079208	6.8631378829627e-06	0.000124390237331414	sucrose synthase 1
comp37662_c0_seq2	-1.99354019300361	-1.90125195852734	6.89319383529304e-06	6.81243892459161e-05	udp-xyl synthase 6
comp40563_c1_seq1	-3.47967580946722	-2.56831553410106	7.49663519161323e-06	0.00232225112457441	cyclin
comp35922_c0_seq1	-3.61491310379542	-2.37742308174931	7.93869696534873e-06	0.007363040904898	cellulose synthase a catalytic subunit 3
comp40230_c0_seq1	-4.83008131061568	-3.30550963436306	7.95670418345796e-06	0.00317051236663584	protein
comp38911_c1_seq1	-2.46744111144925	-1.90885341412897	9.15524094007572e-06	0.00193091753622538	receptor protein kinase clavata1
comp42559_c1_seq6	-2.67525041414695	-2.26182161853403	9.19687033798183e-06	0.000552901166746082	kinesin-like protein
comp41645_c0_seq1	-2.92045379090046	-2.53962888899368	9.19687033798183e-06	0.000364067123812284	sieve element occlusion c
comp40166_c0_seq1	-2.57289333227304	-1.852737112338	9.71833957936337e-06	0.00406445317299679	galactomannan galactosyltransferase
comp42414_c2_seq1	-1.80358796016051	-1.52354396270465	9.84314251830436e-06	0.000705420589366061	cellulose synthase-like protein
comp38631_c0_seq1	-4.1062703064086	-2.93630255330772	1.06424467587131e-05	0.00337560039272678	protein
comp37487_c0_seq1	-3.69427673533527	-2.44256275534919	1.07414705585669e-05	0.00736795573144553	microtubule-associated protein spiral2-like
comp36774_c0_seq2	-1.36554066161425	-1.22163859742422	1.1347039568408e-05	0.00032884453766783	transducin wd40 domain-containing protein
comp33413_c0_seq1	-8.18888997297771	-7.72092463549021	1.35206351063519e-05	0.000142009756431866	d6-type cyclin
comp38154_c0_seq5	-3.32187746137206	-2.48256899960288	1.35386920154933e-05	0.00335232825162425	protein
comp36121_c2_seq1	-2.00044800461371	-1.67061991452951	1.35671688617615e-05	0.000844641881444541	copper methylamine oxidase-like
comp35144_c0_seq1	-2.72698265920169	-2.17834539239821	1.40782072031461e-05	0.00156184521816755	endo-beta- -glucanase
comp32112_c0_seq4	-11.8876109269433	-12.9764888479595	1.40782072031461e-05	2.32986749583156e-05	gdsl esterase lipase
comp33340_c0_seq1	-3.88572383439305	-2.79416480451789	1.42012672738883e-05	0.00389717508629338	protein
comp40594_c1_seq1	-3.63598931022127	-4.0185457885376	1.42012672738883e-05	5.65417816406299e-06	protein
comp37790_c0_seq1	-1.9690097253905	-1.40925380130582	1.45314491366041e-05	0.00595731933209175	pectin methyltransferase qua2
comp40155_c0_seq2	-1.67533669712739	-1.39689830092793	1.54272746681537e-05	0.0010931774242449	coatomer subunit beta -3
comp23545_c0_seq1	-3.82819117755817	-2.55916597214347	1.54717124527831e-05	0.00774663402804677	dna (cytosine-5)-methyltransferase
comp36125_c0_seq1	-4.6945656486427	-3.38087151802831	1.54717124527831e-05	0.00351885225503502	fimbrin-like protein 2-like
comp42919_c1_seq1	-2.37875631426134	-1.75677817372127	1.80913456835464e-05	0.00461667769822059	protein kinase like protein
comp40811_c2_seq1	-3.66945160730736	-2.68743177788285	1.80913456835464e-05	0.00389711352726437	alpha tubulin 1
comp33434_c0_seq1	-2.59663635897576	-1.84128268489011	1.82612489286733e-05	0.0064012025810251	lectin protein kinase family protein
comp39849_c0_seq1	-2.89133862763464	-2.06050042042751	1.84915946608526e-05	0.00571787062516905	PREDICTED: uncharacterized protein LOC100241687
comp31197_c0_seq1	-1.99984359125683	-1.8223705176312	1.84915946608526e-05	0.000319779868154843	probable polyol transporter 4-like
comp37383_c0_seq1	-5.58815617488182	-4.80398203474793	1.84915946608526e-05	0.000503875291961635	proline-rich protein
comp34238_c0_seq1	-6.1807598298568	-5.3946800987639	1.86176821879678e-05	0.000399028710446655	protein
comp29975_c0_seq1	-3.93828037767694	-2.79708707321343	1.95470106339708e-05	0.00501890347381204	blue copper-like protein
comp33582_c0_seq2	-2.77053185105479	-2.03418574786661	1.95470106339708e-05	0.00479047282461985	protein
comp35766_c0_seq1	-2.7247659884891	-1.93810929494984	2.00077218650842e-05	0.00655825382969386	probable membrane-associated kinase regulator 1-like
comp40863_c0_seq1	-4.78462388049959	-3.22553527389257	2.03926754710762e-05	0.00718880082569967	pectinesterase
comp33795_c0_seq1	-4.20772651475401	-3.61052593915764	2.111668967222e-05	0.000697794437311912	subtilisin-like protease
comp37629_c0_seq3	-9.79176420909853	-5.98132949950206	2.16516727129091e-05	0.0041629209967037	protein
comp39699_c0_seq1	-2.52173664301593	-1.90536048207112	2.21544789606192e-05	0.00407199980803881	protein
comp40116_c0_seq1	-3.39684129973639	-2.53420808120209	2.37957347416659e-05	0.00418880037474114	chalcone-flavanone isomerase family protein
comp34166_c0_seq1	-3.74702931762327	-2.82427632822849	2.48128021079558e-05	0.00337560039272678	protein
comp33052_c0_seq1	-2.99792578503646	-2.40670913782289	2.48128021079558e-05	0.00214035457077447	protein
comp41104_c0_seq1	-1.70412161053098	-1.38686905479858	2.58599550620802e-05	0.00214806439575447	protein iq-domain 1-like
comp22330_c0_seq1	-1.61594600891402	-1.29768077562137	2.58902031103878e-05	0.00254876962198505	formin-like protein 20-like
comp30073_c0_seq1	-1.8554303962171	-1.48765572117389	2.58956159675204e-05	0.00249579277624939	dna binding
comp37696_c0_seq1	-4.66569490031696	-3.69266034314767	2.72526747223483e-05	0.00171079366776912	germin-like protein subfamily 3 member 2-like
comp40189_c1_seq3	-8.28724436960049	-8.65134937239558	2.80889076317854e-05	6.135484406891e-05	fatty acyl- reductase 3-like
comp38818_c0_seq1	-3.51222011705989	-2.56098648126392	2.86479842300495e-05	0.00519710322660556	atp binding
comp40685_c0_seq1	-3.54238451975861	-2.8521341166747	2.94684085962388e-05	0.00206133828695759	expansin
comp43521_c0_seq4	-2.84040754464381	-2.78720716714891	2.99204764301145e-05	0.000144493340556918	early nodulin
comp29996_c0_seq2	-2.88718109132002	-2.32761441444268	3.11773870385642e-05	0.00230726561681485	transcription factor bhlh63-like
comp41260_c0_seq1	-1.91773788729554	-1.50516293224759	3.17893556565623e-05	0.00352505829316154	probably inactive leucine-rich repeat receptor-like protein kinase at3g28040-like
comp38336_c2_seq1	-1.21247647057083	-1.11979345689504	3.3024580796281e-05	0.000428845463750829	14-3-3 protein
comp27591_c0_seq1	-8.33003167909763	-7.33503144552891	3.42958232577412e-05	0.000844641881444541	gem-like protein 4
comp33537_c0_seq1	-10.2431075037902	-8.91039131551596	3.44847128505432e-05	0.000476282748703453	cell wall
comp28518_c0_seq1	-1.46537482196021	-1.26038761130834	3.45704112544542e-05	0.00113344553620347	mannan endo- -beta-mannosidase 2-like
comp35447_c0_seq1	-1.67436318115317	-1.31771623592295	3.49827391643018e-05	0.00367183821362878	cbl-interacting serine threonine-protein
comp43828_c0_seq3	-1.94960711227027	-1.71757688192446	3.55185159831863e-05	0.000756122724820863	protein
comp37627_c0_seq2	-10.3845966256533	-9.53096236969085	3.74625192177577e-05	0.000372508795680371	auxin-induced protein 5ng4-like
comp29531_c0_seq2	-5.71023650650333	-4.81697769941891	3.80402809257011e-05	0.00172848677558048
comp40417_c0_seq1	-3.05799173474514	-2.5574960997364	3.90434714459537e-05	0.00165281926088583	kinesin-like protein kif2a-like
comp35179_c0_seq1	-3.27078901713129	-2.77884151095553	3.90451412811572e-05	0.0012862400991986	serine-threonine protein plant-
comp41330_c0_seq1	-4.11301407485041	-3.64326954144336	3.90857408566033e-05	0.000484733383682652	protein
comp28162_c0_seq1	-4.19614862886355	-3.41997990622104	3.92358051188021e-05	0.0019755452783087	glucan endo- -beta-glucosidase
comp34064_c0_seq1	-5.56658021188523	-4.45728965293784	3.95787235533803e-05	0.00185448912874228	gdsl esterase lipase
comp40109_c2_seq1	-2.24282987730029	-1.72417468596258	4.07475168031892e-05	0.00469240747264961
comp43351_c0_seq2	-1.36241454750995	-0.991067184195477	4.09887836976397e-05	0.00847554624776771	transducin wd40 domain-containing protein
comp40500_c3_seq1	-6.39657067924778	-6.83002381600838	4.39621984151517e-05	6.60148617554047e-05	lipid transfer protein
comp37041_c0_seq1	-4.47190289343547	-3.80027319848073	4.41433103255679e-05	0.00121652576960055	protein
comp242630_c0_seq1	-8.28028299289523	-5.81560285958074	4.55138306128915e-05	0.0029168740495783	o-acyltransferase wsd1
comp33223_c0_seq1	-1.90977334451707	-1.61977484844835	4.61776097247824e-05	0.00185832826112051	rna binding
comp39336_c1_seq1	-4.98089671473412	-3.57984544428217	4.6294947417001e-05	0.00576805033343633	protein
comp39639_c0_seq1	-2.45608099005738	-2.15173406114912	4.63569478776878e-05	0.0010931774242449	histone h2a
comp42209_c0_seq3	-2.64857491550858	-2.05108240869723	4.69380253340324e-05	0.00404527931996137	udp-glycosyltransferase 92a1-like
comp34601_c0_seq1	-1.05267856464065	-0.939833253447824	4.85578034314689e-05	0.000920562719070011	cdpk-related protein kinase
comp37662_c0_seq1	-1.28929218479714	-1.78077600559123	5.05026092744402e-05	3.00527171392737e-08	udp-xyl synthase 5
comp31380_c0_seq1	-6.87817683010173	-5.81532836253381	5.10543624623463e-05	0.0010931774242449	transcription factor upbeat1-like
comp40486_c0_seq2	-1.82232081257757	-1.44116906522794	5.19439158670919e-05	0.00418880037474114	probable methyltransferase pmt26-like
comp38877_c0_seq1	-1.12051194952337	-0.915728168781013	5.21039617263884e-05	0.00315393099539787	protein mei2-like 4-like
comp42303_c0_seq1	-1.75836329992944	-1.37395115081454	5.22391790674339e-05	0.00494513723616508	alpha beta fold family protein
comp38658_c0_seq1	-8.91572023502821	-8.11225353591304	5.24085405805132e-05	0.000659503531269912	cytochrome p450
comp28182_c0_seq1	-7.41408083021719	-5.07006562024111	5.24085405805132e-05	0.00378282856402089	phd finger
comp32741_c0_seq1	-5.79860382453935	-4.2400189887172	5.30903749295737e-05	0.00718880082569967
comp24440_c0_seq1	-4.92965380941562	-4.10830380871076	5.46995014423668e-05	0.00121173795108451	predicted protein
comp30479_c0_seq1	-1.48898243365817	-1.13824870051776	5.54379641447076e-05	0.00652473003636916	protein
comp37248_c1_seq1	-2.26365394277661	-1.75323877118493	5.54880588476115e-05	0.00530249558053173	auxin efflux carrier-like protein
comp30222_c0_seq1	-1.33179945228508	-1.11187247710282	5.81620887671975e-05	0.00270913002452745	organic anion
comp42967_c1_seq1	-1.75311900127479	-1.68255216265521	5.81620887671975e-05	0.000364227214536218	protein
comp42185_c1_seq1	-1.79086475067347	-1.35216508448022	5.81620887671975e-05	0.00718880082569967	atp binding
comp42926_c0_seq2	-7.24849090835861	-6.11695953524055	5.88285130690224e-05	0.001125843309979	o-acyltransferase wsd1
comp40573_c0_seq1	-3.38976570757441	-2.43688708807603	5.91011237265632e-05	0.00850152140680681	kinesin-like protein kif3a
comp39129_c1_seq1	-1.09792269139125	-0.811368074194596	6.04734679504828e-05	0.00994337565458319	protein
comp27443_c0_seq1	-7.86681188256377	-5.08480169160825	6.08077879001012e-05	0.00412235600248503	zinc finger
comp19220_c0_seq1	-3.21250233571979	-2.56329048210106	6.12160504986991e-05	0.00358773832579246
comp44130_c0_seq1	-1.65809058716273	-1.5796848894641	6.22973791376484e-05	0.000470391558536017	gata type zinc finger transcription factor-like protein
comp32700_c1_seq1	-4.9826024794289	-3.18248133351935	6.32300105184885e-05	0.00440245734121215	cyclin-dependent protein
comp29599_c0_seq1	-6.58014027726687	-7.59252092598402	6.48438215938844e-05	2.8824547072737e-05	gibberellin-regulated protein
comp38334_c0_seq1	-4.51256598013602	-3.3086792350179	6.58972010400668e-05	0.00636402264649513	plant disease resistance response partial
comp39348_c0_seq1	-5.87764192936118	-4.57513638894722	6.65393776676669e-05	0.0032545908708186	l-ascorbate oxidase-like protein
comp29816_c0_seq1	-2.3391939923457	-1.89824369908063	7.02280553751609e-05	0.00371924577646498	lysosomal beta glucosidase-like
comp43776_c0_seq1	-4.30522109958419	-3.6358353558681	7.08233562431476e-05	0.0021366471391828	gdsl esterase lipase
comp38107_c0_seq1	-1.20006515520167	-1.17995570733278	7.11689377778431e-05	0.000266989547785703	exostosin family protein
comp31552_c0_seq1	-3.74403555705332	-2.88458236767293	7.14935218194928e-05	0.0050010595179785	microsomal omega-3 fatty acid desaturase
comp42946_c3_seq1	-1.85527258654048	-1.39643738324112	7.17932825799767e-05	0.00775324097983802
comp40681_c0_seq1	-5.45471900646711	-3.89795565356881	7.19017011623405e-05	0.00923150419368677	protein
comp34921_c0_seq1	-1.71063294615424	-1.31404017194101	7.2146978593018e-05	0.00691166197545739	nucleic acid binding
comp41662_c0_seq9	-10.382922889177	-6.79682119655134	7.44400784586536e-05	0.00603989183167613	3-ketoacyl- synthase
comp41960_c0_seq1	-3.44694141118398	-2.92862514507408	7.45476662424277e-05	0.00209322768840428	protein
comp35351_c0_seq1	-10.217290944688	-10.152410625799	7.46164926067977e-05	0.00025575061678765	zinc finger
comp18387_c0_seq1	-6.86551292111758	-5.5859324651637	7.53074732758507e-05	0.00184937168069538	probable protein abil5-like
comp38181_c0_seq1	-3.26892902416254	-2.57691831102807	7.59204613437999e-05	0.004213814758097	probable inactive receptor kinase at5g58300-like
comp27185_c0_seq1	-8.2634184336989	-9.42899286513757	7.67399992260448e-05	0.000140481483594902	probable pectinesterase 68-like
comp37999_c0_seq1	-1.23490044838583	-0.965283685905897	7.74924963944e-05	0.00636402264649513	probable methyltransferase pmt8-like
comp40929_c1_seq1	-3.88651577416748	-3.15894697801326	7.74924963944e-05	0.00317051236663584	reticulon-like protein b17-like
comp39211_c0_seq1	-3.35530799293722	-2.65752157640791	7.74924963944e-05	0.00457799760832284	u-box domain-containing protein 10-like
comp61623_c0_seq1	-9.32125294575844	-11.1819141011466	7.96480816225078e-05	7.07190840633789e-05	s-like rnase
comp24069_c0_seq1	-1.99194508833253	-1.63181052281915	8.09523903760052e-05	0.00368392521655904	transmembrane protein 87a-like
comp19249_c0_seq1	-3.92619174272149	-3.07100530820454	8.37168750491652e-05	0.00997978204188095	protein
comp42854_c0_seq1	-1.70975312533111	-1.41827256868561	9.26541839571892e-05	0.00357850443854701	galactokinase
comp38166_c0_seq3	-1.7555165716034	-1.82823658011876	9.29655715775741e-05	0.000155475732275976	alpha tubulin 1
comp24923_c0_seq1	-1.04414825242069	-0.978519952707656	9.53007917173495e-05	0.000844641881444541	kinesin family member 2 24
comp39991_c1_seq3	-2.73786873690273	-2.32577746407889	9.59048341196815e-05	0.00255999688178797	cell division cycle cofactor of apc complex
comp40987_c1_seq1	-1.57569063437892	-1.25628839728727	9.6201704237753e-05	0.00598253736285506	probable inactive receptor kinase at4g23740-like
comp37551_c0_seq1	-3.18663049409329	-2.69732044843423	9.90918323826124e-05	0.00317051236663584	atp binding microtubule motor
comp32242_c0_seq1	-2.01918740315492	-1.97902893801915	0.000100340590452994	0.000387647181871211	haloacid dehalogenase-like hydrolase domain-containing protein
comp35692_c0_seq1	-2.31722162558467	-2.12586901783216	0.000100376733493758	0.0010931774242449	rhicadhesin receptor
comp35619_c1_seq1	-1.62786925303104	-1.32479639815536	0.000100516762830085	0.00494006197285342	l-ascorbate oxidase homolog
comp36617_c0_seq1	-2.7424941252506	-2.29322977294287	0.000100893676650988	0.00324968964763192	pectinesterase 3-like
comp33270_c0_seq1	-5.36680800078335	-5.04705339938282	0.000101739316364366	0.000794249321617036	protein
comp36200_c1_seq1	-1.00113561418813	-0.758532751751674	0.000101917171981168	0.00990831667568297	transcriptional activator demeter-like
comp36564_c0_seq1	-2.40028441811462	-2.30511562473821	0.000106591694770034	0.000551158142334564	glycosyltransferase family gt8 protein
comp42080_c1_seq3	-6.35418639730122	-4.71005755540648	0.000107450677086087	0.00592904891927566	trans-caffeoyl-coa 3-o-methyltransferase-like protein
comp40110_c0_seq1	-1.76430460217826	-1.56687126891509	0.000107450677086087	0.0017166517654142	bel1-like homeodomain protein 3-like
comp43358_c0_seq1	-4.44878934044652	-3.36788257516493	0.000110248872227809	0.00691166197545739	probable polygalacturonase non-catalytic subunit jp650-like
comp40582_c1_seq1	-2.10097857954158	-1.78258662780988	0.000113959236354231	0.002979386515417	kinesin light chain
comp42212_c1_seq1	-1.33292885332232	-1.10794949286547	0.000119276333074368	0.00423101861258348	duf246 domain-containing protein at1g04910-like
comp36207_c0_seq1	-4.48136966461848	-3.6300080042498	0.000119276333074368	0.00417372951074737	l-ascorbate oxidase
comp36121_c0_seq1	-2.27507806272261	-2.12546607846127	0.000120380564247802	0.000690697896671966	copper methylamine oxidase-like
comp41173_c0_seq3	-2.17358964288745	-1.7285501504252	0.000121908637451368	0.00626494847604882	aspartic proteinase nepenthesin-2-like
comp44243_c0_seq1	-2.10968407454	-2.20176237609815	0.000125014927795238	0.000197885016395475	gpi-anchored glycoprotein membrane precursor
comp35148_c0_seq2	-1.02261680676546	-0.943768555834552	0.00012581948809309	0.00124355314175686	protein
comp39171_c1_seq1	-3.28790049670826	-2.50933357725992	0.000129917458350999	0.00779265937095949	hmg (high mobility group) box protein
comp35611_c0_seq1	-4.92364622954054	-4.45345514716787	0.000130216619572881	0.00127486330173578	gibberellin induced protein
comp32295_c0_seq1	-1.97701186330103	-1.8105032983944	0.000130345848338447	0.00136409355395199	protein
comp41933_c0_seq3	-6.8266122305461	-5.43867638063654	0.000133186267432135	0.00380736975057446	extensin-like protein
comp43025_c0_seq2	-7.11847415263731	-6.02210604552727	0.000133186267432135	0.00236492283964993	bacterial-induced peroxidase
comp32317_c0_seq1	-1.18773409547808	-1.01658689364603	0.000134177339139012	0.00337560039272678	protein
comp40546_c1_seq3	-2.10970046746948	-2.29622304224221	0.000138011584129319	0.000102971365492589	xylosyltransferase 1-like
comp34054_c0_seq1	-7.69425652585988	-6.51600136197885	0.000138248290289781	0.00230131183447449	gdsl esterase lipase
comp29823_c1_seq1	-3.38230576575831	-2.52825217235853	0.000141721983761528	0.00991271865066514	auxin influx carrier component
comp41762_c0_seq1	-3.99309137443334	-4.17570981460175	0.000143268661495693	0.000219481144370717	pollen ole e 1 allergen and extensin family protein
comp41738_c0_seq1	-1.70074239153735	-1.75705809371152	0.000143926060509016	0.000266989547785703	o-glycosyl hydrolases family 17 protein
comp35144_c0_seq3	-4.50155966510959	-3.63629712630017	0.000147553631162416	0.0045395603199839	endoglucanase 17
comp43723_c0_seq1	-1.24337233086654	-1.02041241959121	0.000149978795793272	0.00526602060120612	myb-related protein 3r-1-like
comp40850_c0_seq1	-3.18616843004356	-3.07875815486689	0.000151476567779809	0.000776695364344614	probable xyloglucan glycosyltransferase 5-like
comp22943_c0_seq1	-1.16632209667169	-1.0207685792461	0.000152367077811061	0.00305935342966742	atp binding
comp27757_c1_seq1	-2.79501792013407	-2.15380591961488	0.000152850264002082	0.00953569069024562
comp41320_c0_seq1	-2.99849991971363	-2.29113183488955	0.000153502987548146	0.00880137079388484	replication protein a 70 kda dna-binding subunit-like
comp40837_c0_seq1	-1.83996085152332	-1.785936304894	0.000155836405268806	0.000756122724820863	mitochondrial chaperone bcs1-like isoform 4
comp38667_c0_seq1	-3.66916746406717	-2.83257219403732	0.000155836405268806	0.00766617958419628	farnesylated protein 3
comp21531_c0_seq1	-4.59853778996635	-3.69120483244277	0.000155983493495694	0.00618588565732192	xyloglucan endotransglucosylase hydrolase protein a
comp30130_c0_seq1	-0.885314860405881	-0.718861593724982	0.000155983493495694	0.00648201967763766	adp-ribosylation factor gtpase-activating protein agd7-like
comp28241_c0_seq1	-2.06090309053912	-1.62832565201478	0.000156708919805251	0.00736795573144553	transcription factor bhlh30
comp42616_c1_seq4	-3.08946170306584	-2.4016473168181	0.000159216974700932	0.00779165716923626	disease resistance protein
comp26371_c0_seq1	-0.917821149744626	-0.790467458499023	0.00016064798827763	0.00360371272730219	neutral alkaline invertase
comp41428_c0_seq1	-5.42840889238452	-4.68931729863008	0.000160960869263117	0.00250284687912088	dna-damage-repair toleration protein drt100
comp41045_c0_seq1	-3.17497714593153	-2.46869500188133	0.000169309163499174	0.00801936324413666	p-loop containing nucleoside triphosphate hydrolase-like protein
comp42004_c0_seq1	-3.65561300697929	-3.01354612778224	0.000170105785248797	0.0047020414589035	protein
comp43358_c4_seq1	-4.17278408452131	-3.19227333701381	0.00017088276598997	0.00810621404757476	probable polygalacturonase non-catalytic subunit jp650-like
comp35010_c0_seq1	-0.898443166380188	-0.884809748791349	0.000175392424923095	0.000690697896671966	transmembrane 9 superfamily member 4-like
comp41558_c0_seq1	-3.43115870108448	-3.16991380074623	0.000176799234094553	0.00164435293499288	cyclin a2
comp36538_c0_seq1	-1.77538144655256	-1.58804793667796	0.000177349658307083	0.00248318745732144	glutamyl-trna amidotransferase subunit a-like
comp29599_c0_seq3	-3.78005600450195	-3.22607737090221	0.000177355504438944	0.00336377537458205	gibberellin-regulated protein
comp29675_c0_seq1	-1.90604687615771	-1.69737920952396	0.000178170028723484	0.00283767290608456	zinc finger
comp32225_c0_seq1	-1.07799828372019	-1.25842613069287	0.000181642801816032	2.66862592060485e-05	calmodulin binding
comp26311_c0_seq1	-4.45203854100586	-3.50613385663461	0.000193190273251534	0.00651672872694782	tonoplast intrinsic
comp37282_c0_seq1	-0.992016416264392	-1.08623508858712	0.000196131514850825	0.000140481483594902	serine carboxypeptidase-like 45-like
comp495630_c0_seq1	-6.4091190449997	-5.97404807395485	0.000196354318066237	0.00127486330173578	PREDICTED: uncharacterized protein LOC100248602
comp36121_c1_seq1	-1.69495291771648	-1.71883012012495	0.000200776096054848	0.000380565571003825	copper amine oxidase
comp22609_c0_seq1	-3.92309125110977	-2.98798350847058	0.000200776096054848	0.00925502181459288	hydroxyproline-rich protein
comp42903_c0_seq1	-2.25859462395148	-2.57044128996843	0.000201222499871371	7.07190840633789e-05	wall-associated receptor kinase 2-like
comp28391_c0_seq1	-5.69881772465259	-4.61037921209741	0.000201222499871371	0.00532096182620341	protodermal factor
comp42517_c0_seq1	-3.30303859187066	-3.99766039679268	0.000201344531464289	8.30496099589089e-05	phragmoplast-associated kinesin-related protein
comp35181_c0_seq1	-2.52615424385993	-2.24537620885624	0.000202217299672168	0.00274813510284909	atp binding
comp19015_c0_seq1	-2.43513301940767	-2.0195161591213	0.000209764441780425	0.00556776384233927	plant-specific domain tigr01570 family protein
comp43728_c1_seq21	-2.57128957308285	-2.09278752952928	0.000215980455094414	0.00618588565732192
comp40079_c0_seq1	-2.99169888853298	-2.51353364380244	0.000216270568339232	0.00478315514504033	beta-xylosidase 3
comp22728_c0_seq1	-3.08018083927257	-3.01931675094274	0.000223077426347325	0.000884548468790063	laccase 90d
comp16961_c0_seq1	-4.16959291626472	-3.46774882249992	0.000228990074445433	0.00464613948317372	predicted protein
comp33123_c0_seq2	-2.28696728710859	-2.04159188237839	0.000233836538669744	0.00292247629489836	myb transcription factor mixta-like 8 protein
comp24800_c0_seq1	-1.47166614732182	-1.3426225627121	0.000236288077445529	0.00249579277624939	wcor413-like protein
comp22936_c0_seq1	-1.33769782916166	-1.3211631874227	0.000244927160305259	0.000886435768683339	harpin-induced protein
comp29121_c0_seq1	-4.18256483027125	-3.52168134777968	0.00024634900305972	0.00443248867394025	atp-binding cassette transporter
comp42492_c1_seq1	-4.2429724405548	-3.50074990621926	0.000246871379024771	0.00525659069188478	probable beta-d-xylosidase 2-like
comp32733_c2_seq1	-5.16329428021397	-4.65600868383081	0.000248177468696128	0.00156752940842598	serine carboxypeptidase-like 45
comp33871_c0_seq1	-9.87085386066443	-9.50769450638574	0.000249438787680003	0.00106451343358941	protein wax2-like
comp36517_c0_seq1	-3.37802461959908	-3.21098641216765	0.000251595766061058	0.00145360217610257	probable pectate lyase 12-like
comp30627_c0_seq1	-2.70055672959595	-2.28564306559504	0.000251595766061058	0.0047020414589035	tubulin alpha-4 chain-like
comp37102_c0_seq1	-3.71198231611128	-3.09082608006304	0.000255290774723677	0.00504771271138364	carboxypeptidase d
comp37244_c0_seq1	-2.04884191652276	-1.75387246647563	0.000261227656694836	0.00484008167791696	aquaporin
comp20522_c0_seq1	-2.85855519105002	-2.35236231196089	0.000265741919948498	0.00664668294728785	protein
comp40811_c1_seq1	-2.9378442640612	-2.58412343457264	0.000265741919948498	0.00294490543417957
comp165488_c0_seq1	-2.42119786050587	-2.30373069638504	0.000267301851948504	0.00150941783778755
comp31535_c0_seq1	-5.15232411834989	-4.58795569637234	0.000268958115114877	0.00277657943552039	protein iq-domain 18
comp41320_c2_seq13	-1.56874249669234	-1.44277354670257	0.00027116664006502	0.00246953920033075	histone h2b
comp31766_c0_seq1	-3.53728277735659	-2.94700472934148	0.000272506745492267	0.00498009238167745	myb transcription factor 2
comp41705_c1_seq1	-2.00101439472685	-1.67413972419638	0.000275953940955098	0.004213814758097	receptor-like protein kinase
comp39076_c0_seq1	-2.59042904288443	-2.15439917577403	0.000275953940955098	0.00600423385822295	protein
comp30627_c4_seq1	-2.69908005361098	-2.3562116754795	0.0002825849454553	0.00392883869565088	alpha- partial
comp38744_c1_seq1	-1.41483439321805	-1.23845690996337	0.0002825849454553	0.00399589909188283	ankyrin repeat-containing protein
comp42775_c3_seq2	-2.04271531348772	-1.83514005675556	0.000283097089835421	0.00312389279680741	probable lrr receptor-like serine threonine-protein kinase at1g63430-like
comp35195_c0_seq1	-1.12429273654395	-1.52450029676992	0.000283097089835421	1.54094399565029e-06	udp-glucose 6-
comp31723_c0_seq1	-6.36447682915487	-8.71649856269855	0.000287443396991378	4.16551116663589e-05	protein kinase
comp33497_c0_seq1	-1.42305487872043	-1.15928602132545	0.000288838735293583	0.0087118551346606	3-phosphoinositide-dependent protein kinase-1 pdk1
comp35609_c0_seq1	-2.45117247498628	-2.01910088867125	0.000290545219839304	0.00718441124655848	glycoside hydrolase family 28 protein
comp43794_c0_seq10	-1.42208760944127	-1.21604499152541	0.000297027176556437	0.00588233098139165	protein
comp32719_c1_seq1	-5.72347104652685	-5.04338763844232	0.000298554951769959	0.00323954266923603	carboxypeptidase d
comp38373_c0_seq1	-2.94524562950086	-2.33759949832281	0.000299817027653867	0.00884906310137115	serine-rich protein
comp34100_c0_seq1	-1.26827198130364	-1.36904908367974	0.000303779511263488	0.000271974924531823	udp-glucuronic acid decarboxylase 1
comp33189_c0_seq1	-2.9954779083947	-2.72144190537724	0.000304289010357365	0.00276313807213908	serine threonine-protein kinase nek2-like
comp41476_c2_seq1	-1.46896340385522	-1.33785222432142	0.000304289010357365	0.00284490583256034	rna helicase expressed
comp41960_c1_seq1	-3.69020386399341	-3.01667987738368	0.000311434778022125	0.00711045835043828	d-3-phosphoglycerate chloroplastic-like
comp2052_c0_seq1	-5.60311669189548	-4.58447391927549	0.000315628392527417	0.00519710322660556	protein
comp36325_c0_seq1	-0.915343714369528	-0.949903010336224	0.000316212491151081	0.000552901166746082	protein
comp32589_c0_seq2	-2.16680822514923	-2.4033137742222	0.000316212491151081	0.00021510426163132	arogenate prephenate dehydratase
comp37472_c2_seq1	-3.95452283045889	-3.94947424331057	0.000317035360716094	0.000950197627213284	protein
comp40482_c0_seq2	-1.63961489197712	-1.65455067448203	0.00032106706455142	0.000795941722912857	protein
comp30841_c0_seq2	-2.57420003496462	-2.14115924259257	0.00032106706455142	0.00701218873727701	protein
comp43510_c0_seq1	-2.18830059049692	-1.95487143146568	0.000321611528228409	0.00369739301442341	pectin methylesterase
comp35380_c0_seq1	-1.31644512107778	-1.15144469729664	0.000322402991635814	0.00494343980000011	protein
comp38642_c0_seq1	-1.68174551336242	-1.4982092165061	0.000325554947959956	0.00392883869565088	at4g20170 f1c12_90
comp43603_c0_seq1	-1.28854791748496	-1.13770342085323	0.000326999226471199	0.00389711352726437	interferon-induced gtp-binding protein
comp37929_c0_seq1	-3.4290293452225	-3.94905524266061	0.000328478032174357	0.00025575061678765	hydroxycinnamoyl shikimate quinate hydroxycinnamoyltransferase-like protein
comp26403_c0_seq1	-5.97149342826805	-6.06647024281976	0.00032962398387884	0.00207507179922876	transducin wd-40 repeat-containing protein
comp42458_c0_seq1	-1.65241765381661	-1.63781016101837	0.000330059987636909	0.00114004461864268	receptor-like kinase
comp38128_c1_seq1	-2.22462319153237	-1.76886757504662	0.000332301860914522	0.00988553287285067	protein
comp40268_c0_seq2	-3.35544094428021	-8.50350319281931	0.000334265562491106	5.63221798445962e-09	lrr receptor-like serine threonine-protein kinase fei 1-like
comp33729_c0_seq1	-9.49524379846256	-8.52236812063049	0.0003424516431028	0.00290239644619722	serine carboxypeptidase-like 18-like
comp33707_c0_seq1	-1.08743380136262	-1.12229625012701	0.000357598361620617	0.000547644685775425	bsd domain containing protein
comp36418_c0_seq1	-2.4935007822055	-2.06350936075979	0.000360678792541835	0.00788707105722374	tubulin beta-2 beta-3 chain
comp32084_c0_seq1	-5.90789250772853	-5.16455313556097	0.000362623806970896	0.00368326888332875	protein
comp43030_c0_seq7	-1.1350656347838	-1.32583077341456	0.000364920765429426	8.7533483363248e-05	spfh domain-containing protein 2
comp34326_c0_seq1	-2.40134659988397	-2.14580076598314	0.000370345252938332	0.00383287559895125	protein kinase
comp35074_c0_seq1	-1.26513163793832	-1.15434153850866	0.000371952560002154	0.00338921024214569	endo- -beta-glucanase
comp32719_c0_seq1	-5.7994161425124	-5.35935715285961	0.000378917129192535	0.00274813510284909	carboxypeptidase d
comp28752_c1_seq1	-5.30737883650841	-5.72651828278992	0.000381340871056577	0.000953036182134174	zinc finger
comp37104_c0_seq1	-1.33377375169964	-1.47555835346851	0.000381340871056577	0.000273355362720687	protein
comp39844_c0_seq2	-2.73130953998486	-2.26064912341365	0.000382387049272178	0.00791455712979747	leucine-rich repeat receptor-like protein kinase
comp39125_c0_seq1	-7.82596157250953	-9.17052470043242	0.000384376581028418	0.00026838886700183	zinc finger
comp43430_c0_seq3	-4.90511685088169	-4.05141471412898	0.000384667112181974	0.00652473003636916	thaumatin-like protein
comp34711_c0_seq1	-4.16796769409979	-3.70149281765458	0.000395499169625683	0.00459901359736376	gibberellin-regulated protein 1
comp43998_c0_seq1	-2.51605858420797	-2.60204916012523	0.000425460005336367	0.000821011718429739	enoyl-acp reductase
comp41131_c0_seq1	-3.21030477995551	-2.95082627353327	0.00043034529354064	0.00328205024728762	leucine-rich repeat family protein
comp33248_c0_seq1	-4.75238897626922	-4.30403114371321	0.000450725405187213	0.0034093563615379	zinc finger
comp38807_c1_seq9	-2.26203822920199	-2.22626130842073	0.000452402118436601	0.00152293182627773	histone h4
comp27811_c2_seq1	-2.89805972654104	-2.34045742358036	0.000458714483285975	0.00982746042898511	kinesin heavy
comp33758_c0_seq2	-1.58864163263011	-1.34032466790168	0.000463587996747155	0.00822063198055102	uncharacterized membrane protein at1g16860-like
comp40912_c0_seq1	-2.04619528085659	-1.97502728805665	0.000463587996747155	0.00224106404746825	glucan endo- -beta-glucosidase
comp23203_c0_seq1	-3.76799326227527	-3.12136636549697	0.000471250458859296	0.00813325125756412	ferredoxin-like protein
comp26484_c0_seq1	-5.67837262826305	-4.48586425948421	0.000477194716035894	0.00801936324413666	nucleic acid binding
comp42182_c0_seq1	-0.97732206424842	-1.05786143382321	0.000477770345819726	0.000399546829548253	protein
comp41369_c1_seq1	-1.72830857641754	-1.63666888550835	0.000482345080310667	0.00290239644619722	amp dependent
comp36966_c0_seq1	-1.57198145096553	-1.50214562220094	0.0004867790705971	0.00254876962198505	alpha- -galacturonosyltransferase 1-like
comp19834_c0_seq1	-3.7549474841313	-3.20659798648236	0.000498635878254419	0.0063811239097008	gonadotropin beta chain
comp30658_c0_seq2	-1.24070473151357	-1.13351403561379	0.000502679118848619	0.00371905303002102	transcription factor bhlh148
comp37482_c1_seq1	-1.33610399961042	-1.29411458686131	0.000502679118848619	0.00186799891337352	probable beta- -galactosyltransferase 11-like
comp36323_c0_seq1	-4.36978516856023	-4.8917471916732	0.000516546360768636	0.00048486497367143	serine threonine protein
comp40659_c2_seq1	-2.85590106784413	-2.81156599247706	0.00051718905568747	0.00147796102611533	zinc finger ccch domain-containing protein 15
comp40692_c1_seq1	-1.26365856270522	-1.17050814614251	0.00051718905568747	0.00394550982382967	histone h1
comp43888_c0_seq1	-5.22796959464628	-4.56777553676067	0.000517965012936103	0.00494343980000011
comp37830_c1_seq1	-3.0312293947522	-2.80090108311978	0.000518807152572533	0.00337560039272678
comp38167_c0_seq1	-2.23166302060359	-2.26813748056202	0.000518807152572533	0.00114004461864268	auxin efflux carrier component
comp23374_c0_seq1	-7.24776142215132	-10.410204168312	0.000520041240215406	9.86233655801835e-05	hypothetical protein VITISV_006610
comp37928_c4_seq5	-1.70276357689179	-2.31374501237262	0.0005301434206285	5.65417816406299e-06	chitinase-like protein 2
comp37143_c0_seq1	-3.02515235979176	-2.89993829620063	0.00053787718330053	0.00250284687912088
comp39787_c0_seq1	-1.17538172724162	-1.21707375485179	0.000541242014805859	0.000938580368532515	serine-threonine protein plant-
comp36297_c4_seq1	-2.15298269036899	-1.85577352552406	0.000541632970572846	0.00718441124655848	actin
comp39539_c0_seq1	-2.22169403434065	-2.14169379401196	0.000542666480143287	0.00244728191079717	leucine-rich repeat receptor-like protein kinase
comp7575_c0_seq1	-6.85652408100849	-6.43188428501305	0.000544427915742412	0.00330875846766815	gibberellin 20-oxidase
comp43828_c0_seq1	-1.36572690940057	-1.70923849711755	0.000547665667657561	2.98610790745701e-05	protein
comp27700_c0_seq1	-5.94050498173028	-4.86161757291614	0.000552947652989997	0.00766617958419628	lipid-binding start domain-containing protein
comp33392_c0_seq2	-1.65874110939576	-1.54581079873845	0.000552947652989997	0.0035805335341798	dual specificity protein phosphatase family protein
comp30945_c0_seq1	-2.20400789488219	-1.9768451429712	0.000569998661595629	0.00525659069188478	dentin sialophosphoprotein precursor
comp30468_c0_seq1	-0.890975505815209	-0.776770782772525	0.000571073417267081	0.0073154106500779	heterogeneous nuclear ribonucleoprotein
comp29882_c0_seq1	-4.01723424866836	-3.56419780235444	0.00058542401900569	0.00501099217857905	thaumatin-like protein
comp37245_c0_seq1	-7.02698799629436	-7.24855314226027	0.000587472612476672	0.00171079366776912	aspartic proteinase nepenthesin-2-like
comp30797_c0_seq1	-4.09025267473741	-3.51934540744502	0.000613013660207364	0.00687868245729703	mate efflux family protein chloroplastic-like
comp19836_c0_seq1	-4.26122271577155	-4.10848618208732	0.000618662476899919	0.00261871820985057	xyloglucan endotransglycosylase
comp37785_c1_seq1	-4.600713754905	-5.50678151005239	0.000622618328837132	0.00102434510249575
comp38525_c0_seq1	-1.94393209057507	-1.69031833920222	0.000626025128270608	0.00744536216713023	3-hydroxy-3-methylglutaryl coenzyme a reductase
comp32619_c0_seq1	-1.26449280828473	-1.07371722802117	0.000629033799350446	0.00982746042898511	probable methyltransferase pmt11-like
comp710386_c0_seq1	-7.09984749832269	-7.03851658529618	0.000634504739558546	0.00186799891337352	protein
comp37093_c0_seq1	-1.86965986891996	-1.73793325025694	0.000653611729547867	0.00413221941683194	receptor-like serine threonine-protein kinase ale2-like
comp37770_c0_seq1	-4.28053823475968	-3.58980762754603	0.000656431716679056	0.00824521351328948	protein
comp39312_c0_seq1	-3.83307107274181	-3.35608222615107	0.000668794750615439	0.00639228827912879	vicianin hydrolase-like
comp39069_c0_seq1	-5.1515181164982	-7.26705674244096	0.000673187663224197	0.00032884453766783	mta sah
comp35124_c0_seq1	-1.83429647728006	-1.84420999714093	0.000673187663224197	0.00212729566022034	at1g67050
comp31711_c2_seq1	-3.53913984989596	-3.54470050176335	0.000689495468087934	0.00205190650285105	boron transporter
comp39669_c0_seq1	-5.18067325614665	-5.01745586725331	0.000693227316703654	0.00265310228154146	at5g25460 f18g18_200
comp42229_c0_seq1	-1.5419325100942	-1.48137310160785	0.000694080458111235	0.00296239323117017	inter-alpha-trypsin inhibitor heavy
comp42566_c0_seq1	-3.65419308035719	-3.53871258097587	0.000694080458111235	0.00283029826814729	protein
comp29797_c0_seq1	-1.93243397039623	-1.98489276031717	0.000694080458111235	0.00138790431068641	pectin methylesterase
comp31527_c0_seq1	-4.14466368430124	-3.59372838984032	0.000698398435204382	0.00990078615052595	snakin-1
comp41403_c0_seq1	-1.40600980181683	-1.27601881594779	0.000703688821433788	0.00581584077630488	protein pns1
comp42644_c0_seq2	-5.05472354357791	-6.42262963612986	0.000705487293436368	0.000950197627213284	leucine-rich repeat receptor-like protein kinase pxl2-like
comp33057_c1_seq1	-5.75897781564001	-5.51878585815239	0.000737970130236593	0.0035805335341798	protein
comp38564_c2_seq1	-2.08557974300488	-1.99362577006608	0.000760174623796318	0.00333326171476669	c2h2-type zinc finger protein
comp34915_c0_seq1	-2.2279206592765	-2.16739181817553	0.00076217962448524	0.0029168740495783	structural constituent of cell
comp33833_c0_seq1	-3.3883730402609	-3.10269236145997	0.00077377261509351	0.00480881964781525	glutaredoxin domain-containing cysteine-rich protein
comp38443_c0_seq1	-2.82770796198093	-2.6182249043101	0.000778068173158144	0.00439850086297631	21 kda protein
comp31689_c0_seq1	-3.66725001560021	-3.11451536886375	0.000787952924842824	0.0091399740108387	syntaxin-related protein knolle
comp37034_c0_seq1	-2.56762592077422	-2.23096317567698	0.000806149410931187	0.00766841009654413	probable serine threonine-protein kinase at1g54610-like
comp19970_c0_seq1	-3.51801792447275	-3.10799538185154	0.000818697384352648	0.00700029967988219	cytochrome family subfamily polypeptide 4
comp40892_c1_seq4	-1.98100537598422	-1.76312094356827	0.000829956548302789	0.0073154106500779	low temprature induced-like protein
comp30081_c0_seq1	-3.716219355733	-3.59132524393805	0.000830676844895058	0.00295708601365705	harpin-induced family protein
comp34555_c1_seq1	-1.90904939112201	-1.65054464294852	0.000846462193439959	0.00946908670449387	ring u-box domain-containing protein
comp38884_c0_seq1	-0.97326664756497	-1.01434243574646	0.000852004336985578	0.00138301933725462	biotin carboxyl carrier protein of acetyl- carboxylase
comp37373_c1_seq1	-4.73716397283656	-4.06588209288392	0.000852004336985578	0.00847554624776771	protein
comp29514_c0_seq1	-4.75543003607142	-5.04992946401416	0.000858616870069489	0.00182736146816459	predicted protein
comp20678_c0_seq1	-2.17220066392121	-2.62220022106419	0.000866436933680388	0.000172036309760374	blue copper protein precursor
comp19485_c0_seq1	-0.964451387165044	-0.860469147642512	0.000884278378597448	0.00786994367263835	auxin response factor 6-like
comp22928_c0_seq1	-2.12330842364597	-2.12611138793261	0.00089519324912524	0.00244728191079717
comp36729_c0_seq1	-6.38717053230767	-5.66796646063826	0.000899648763162118	0.00943871140642305	tubby-like protein
comp43255_c0_seq2	-1.91414057107876	-1.8027992212767	0.000899813555639509	0.0035805335341798	receptor-like protein kinase
comp39316_c0_seq1	-3.62342936843557	-3.23933094187637	0.000906968831497693	0.00681658126502184	probable pectinesterase pectinesterase inhibitor 40-like
comp43452_c1_seq1	-4.27113509703156	-3.72958012205055	0.000933141783717204	0.00817191634018657	multicopper oxidase
comp43728_c1_seq12	-1.43145297903579	-1.41793259269623	0.000934025756914371	0.00290772709447831	subtilisin-like protease c1
comp39143_c0_seq1	-2.16384783547459	-2.07699982259998	0.000935057095109523	0.00392692735377305	aspartyl protease family protein
comp35886_c0_seq1	-2.14662386539098	-2.03873343887736	0.000948075685272061	0.00700545480786154	gras family transcription factor
comp17691_c0_seq1	-7.13011308032651	-6.43140287970043	0.000955748272505025	0.00701218873727701	pollen ole e 1 allergen and extensin family protein
comp34863_c0_seq1	-3.03826955895239	-2.72845161920911	0.00097909179385759	0.00700545480786154	protein
comp36095_c0_seq1	-6.64391366719133	-6.02362817064351	0.0010051900151791	0.00626494847604882	transcription factor rf2b
comp30627_c2_seq1	-2.66635076632641	-2.39421465042249	0.00100807516285482	0.00727013616707394	tubulin alpha-1 chain-like
comp43327_c3_seq3	-3.24335124474544	-3.5328391353091	0.00101629576787985	0.00105792086332121	protein
comp41323_c0_seq1	-8.17736621152967	-7.3129093847995	0.0010551326707197	0.0070215328841205	glycosyltransferase-like protein
comp21061_c0_seq1	-5.85088140196921	-5.41962690095243	0.00107152714509527	0.00539951508897436	pr-10 type pathogenesis-related protein
comp39438_c0_seq1	-4.12555916444662	-3.69308646706407	0.00107907091420384	0.00814221245301616	pid kinase
comp38869_c2_seq4	-8.36528445910882	-7.2011618164346	0.00109305670652808	0.00965868703297016	alpha-l-fucosidase 2
comp39507_c0_seq1	-0.944777883684134	-0.961330691450871	0.0010986565194174	0.00236617935996493	nucleoside-triphosphatase
comp38597_c0_seq1	-6.08246546434157	-5.57107781543927	0.00110088001116561	0.00559773977443229	expansin-b3-like precursor
comp37207_c0_seq1	-0.848128881804888	-0.84072240977991	0.00110519903785817	0.00316095874660237	conserved oligomeric golgi complex subunit 4-like
comp39728_c0_seq1	-1.34380417246319	-1.6047398828203	0.00110549936431921	0.00025575061678765	pyruvate kinase
comp42130_c0_seq1	-1.17297280296761	-1.06914481237947	0.00110699250979657	0.00744536216713023	quasimodo1-like protein
comp35848_c0_seq2	-5.44527837339481	-5.51748907244762	0.00110699250979657	0.00193091753622538	s-adenosyl-methionine-sterol-c- methyltransferase
comp43378_c2_seq1	-2.2205016097319	-2.41409787860758	0.00115097901564736	0.0010931774242449	expansin
comp39358_c1_seq1	-4.04909510539681	-3.85094180309289	0.00118353647283944	0.00463513042867383	ap2 domain-containing transcription factor
comp20080_c0_seq1	-6.85511121379356	-8.82677370442085	0.00119025493761117	0.00050720906731183	chloroplast-targeted copper
comp37579_c1_seq1	-4.09878638381529	-3.82208763182889	0.00119440115475648	0.00560161379717882	glycosyl hydrolase family 9
comp32014_c0_seq1	-1.88256516578989	-2.07173689343272	0.0011986242011224	0.000991233922386997
comp40556_c0_seq1	-1.27028380012246	-1.49194749953734	0.00127665530379755	0.000364227214536218	elmo domain-containing protein a-like
comp43768_c1_seq16	-6.0173754130515	-6.18579386436913	0.00127994766415579	0.0094097169830656	tpx2 (targeting protein for xklp2) protein family
comp38512_c0_seq1	-1.40937328016212	-1.2965552617303	0.00127994766415579	0.0074550034146819	udp-d-glucuronic acid 4-epimerase
comp34518_c1_seq2	-5.31623333373825	-6.27130043008982	0.00128880738351845	0.000794249321617036	alpha-expansin 8
comp42517_c1_seq1	-2.14002187502351	-2.36950888193818	0.00130105416984074	0.0010931774242449	phragmoplast-associated kinesin-related protein
comp22962_c1_seq1	-5.61172030644437	-4.05758696987942	0.00130198005360806	0.00822063198055102	transcription factor myb39-like
comp36061_c0_seq1	-2.47576746542787	-2.29724770106693	0.00134225836720181	0.00600182443758156	une1-like protein
comp35724_c0_seq1	-1.13666676899088	-1.04037255331353	0.00134571959852469	0.00837480410438972	xyloglucan 6-xylosyltransferase
comp30627_c3_seq1	-2.90399017097725	-2.69137077526431	0.00134786767374723	0.0063681403722822
comp34161_c0_seq1	-3.40559484624227	-3.1637930991552	0.00134958829918742	0.00667630629881676	protein exordium like 5
comp40447_c0_seq1	-3.28894490579353	-3.14065349379226	0.00141403754686967	0.00535641691027059	protein hothead-like
comp40217_c4_seq1	-3.2564585791623	-2.95561063846135	0.00142949592765084	0.00817191634018657	heavy metal transport detoxification domain-containing protein
comp34641_c0_seq1	-4.47776892641733	-4.4806742328082	0.00146989567910373	0.00351885225503502	protein
comp42050_c0_seq1	-2.75206750599782	-2.48015064378282	0.0014773407755414	0.00917538934852718	dna repair protein
comp41698_c1_seq1	-4.45456930703974	-5.33623967405412	0.00147840826318455	0.0017136466636323	probable receptor-like protein kinase at1g30570-like
comp38134_c0_seq1	-2.92938776472264	-2.66956121901271	0.00150028715563069	0.00820558071208849	PREDICTED: uncharacterized protein LOC100260477
comp26430_c0_seq1	-5.2686028778514	-5.46559447167016	0.00150103796897471	0.0028424759733534	alpha-expansin 5
comp42126_c1_seq5	-7.76585887879531	-7.06216028113868	0.00151414267051368	0.00809028910117053	isp4-like protein
comp42919_c0_seq9	-1.50089501484925	-1.70091168492214	0.00152848023354445	0.000876359006270397	probable lrr receptor-like serine threonine-protein kinase at1g12460-like
comp32570_c0_seq1	-1.63602615073627	-1.98024770087658	0.0015300871184077	0.00032884453766783	anthocyanin 5-aromatic
comp44758_c0_seq1	-5.71591374552742	-5.77461309669954	0.00153595349810258	0.00366267675635163	ac012187_10contains weak similarity to lip1 gene product gi
comp32383_c0_seq1	-1.73621351709877	-1.81190122517783	0.00155963908785741	0.00244728191079717	biotin carboxyl carrier protein subunit
comp39349_c0_seq1	-1.80025671756351	-2.00101892377197	0.00156402934974922	0.001125843309979	s-locus-specific glycoprotein
comp31711_c0_seq1	-3.57659943657799	-3.33889330120478	0.00156603402917544	0.00718441124655848	boron transporter
comp30627_c1_seq1	-2.76520413866093	-2.70121574950062	0.00156603402917544	0.00455607830850153	tubulin alpha-6 chain
comp36674_c1_seq1	-1.59529547597326	-1.66721429148132	0.00156841428934172	0.00232225112457441	cyclin-dependent kinase inhibitor 1-like
comp33719_c0_seq1	-4.14509455174153	-4.79436300650439	0.00161172918190419	0.001125843309979	uncharacterized vacuolar membrane protein yml018c-like
comp38111_c0_seq1	-0.754683853389544	-0.761275830425325	0.00162737681013764	0.0035805335341798	coatomer subunit beta-1
comp43218_c0_seq4	-7.24135150649526	-8.35945173100928	0.00163632608454951	0.00228400975372795	cytochrome p450
comp36940_c1_seq1	-1.48534617578989	-1.36522064377068	0.00164721099403844	0.00896435264014403	basic leucine zipper transcription factor-like protein
comp37928_c4_seq2	-1.60097108433895	-1.98086469685479	0.00165370917906669	0.000250491598653119	chitinase-like protein 2
comp40597_c0_seq1	-1.18933103667292	-1.20896382276898	0.00167113313327143	0.00338921024214569	major facilitator protein
comp41921_c1_seq5	-2.6750872157742	-2.47914695922305	0.0016743048391991	0.00801936324413666	tubulin beta-6 chain
comp30981_c0_seq1	-0.851355091854268	-1.06438304560904	0.00169518238158501	0.000169431046221862	dnaj heat shock protein
comp32026_c1_seq1	-1.50593748842809	-1.47778829699854	0.00170933790581175	0.00499920668376299	hva22-like protein i
comp38722_c0_seq3	-3.16433645801793	-3.20120363588932	0.00174776271453484	0.00412235600248503	white-brown-complex abc transporter family
comp36939_c0_seq1	-1.93685409364207	-2.08305880578411	0.00176897876653305	0.0020818304918375	protein
comp39747_c1_seq1	-1.24618740076342	-1.49250393526789	0.00178619366508597	0.000399028710446655	cellulose synthase
comp28998_c0_seq1	-4.42546688199117	-4.66285937184505	0.00179059377903729	0.00593207975136483	predicted protein
comp28615_c0_seq1	-6.00996994803778	-6.44288936370665	0.00180884962579653	0.00337560039272678	cytochrome p450 86a2
comp41946_c0_seq3	-5.92498709472359	-6.6533947328169	0.00183105428830025	0.00244728191079717	auxin-induced protein
comp40659_c0_seq6	-6.3912888743696	-6.6261596288349	0.00190071691439941	0.00281392404940838	rna recognition motif-containing protein
comp43204_c0_seq1	-2.96171009791539	-2.87704725492421	0.00190104175834329	0.00572766624877017	oligopeptide transporter opt family
comp36939_c0_seq4	-2.41464462369525	-2.42436825005629	0.00190362158789091	0.00466710619882245	protein
comp42471_c1_seq4	-4.02955575415052	-3.81656363120353	0.00193140871925146	0.00716196068622641	beta-galactosidase 3-like
comp244042_c0_seq1	-6.98458611655363	-6.55518220853102	0.00193140871925146	0.00789124669060269	cytochrome p450 86a2-like
comp36628_c0_seq1	-2.54712147434171	-2.38889457867567	0.00200966408734082	0.00835574127009804	serine-threonine protein plant-
comp38582_c0_seq1	-0.717432773894878	-0.903260350177653	0.00205125046505894	0.00021112442811438	probable beta- -galactosyltransferase 14-like
comp22866_c0_seq1	-4.71778053129275	-4.50108917943851	0.00205947726286067	0.00705903394392245
comp38722_c0_seq2	-2.99171054562178	-2.83306811988754	0.00209318723131281	0.00825720503175204	white-brown-complex abc transporter family
comp27591_c1_seq1	-6.01641126282123	-5.65679630153163	0.00215105426041139	0.00828962013725243	protein
comp36090_c1_seq1	-2.81875612036596	-2.99696482508811	0.00227018961377653	0.00293803553534938	chloroplast-targeted copper
comp40877_c1_seq3	-1.02572064358126	-1.16225093629275	0.00228414906353311	0.00121652576960055	probable galacturonosyltransferase 15-like
comp32561_c0_seq1	-1.24410994081552	-1.40962998839322	0.00229421645263614	0.00113876154590127	predicted protein
comp39317_c2_seq3	-4.82193761502999	-4.98092187444681	0.00230358145984755	0.00529688784232627	protein
comp34974_c0_seq1	-1.04698104508269	-1.16606418767362	0.00233110495785339	0.00166490811947485	calmodulin-related protein
comp42616_c1_seq2	-1.92616003709631	-1.88165672996317	0.00233715214897883	0.00622979447442474	disease resistance protein
comp23407_c0_seq1	-2.90731776833718	-3.20308503680197	0.00238821708915722	0.00239858202509701	protein
comp30270_c0_seq1	-3.76871385184626	-3.65111031862839	0.0023961918483564	0.00718441124655848	peroxidase 16
comp35373_c0_seq1	-1.57849953114074	-1.7800505518552	0.00242946089504479	0.00162544450090688	cucumisin-like
comp32859_c0_seq1	-1.80333790860861	-1.91968518947319	0.00243719647146141	0.0028424759733534	gdsl esterase lipase cprd49
comp41268_c0_seq3	-3.920854854498	-4.31272343010865	0.00247274798485427	0.00336377537458205	low quality protein: laccase-14-like
comp43756_c0_seq1	-1.32344493473445	-1.53382046388655	0.00247936541615976	0.00104690232804417	gdp-mannose -dehydratase
comp29186_c0_seq1	-1.98414034674118	-2.57877671087157	0.00248193141091396	0.000248353548989472	protein
comp38813_c0_seq1	-1.73267242759762	-1.70880160953705	0.00256912293678859	0.0065409340247464	microtubule-associated protein spiral2-like
comp42724_c0_seq1	-0.984480412889392	-1.2100285960153	0.00256912293678859	0.000406743185804176	hexose transporter
comp22871_c0_seq1	-2.72226934017929	-3.44730283349811	0.00258019935259588	0.000792749106996504	protein
comp34020_c1_seq2	-1.75648588733471	-2.08559905011421	0.00258802597017068	0.000844641881444541	udp-glucose dehydrogenase
comp28253_c0_seq1	-5.24681623921794	-6.11270971311421	0.0025978939397556	0.00336377537458205	PREDICTED: uncharacterized protein At4g30180-like
comp34010_c0_seq1	-2.20552051763588	-2.36388397493747	0.0025978939397556	0.00298454351127001	basic helix-loop-helix
comp35245_c0_seq1	-1.05186094634076	-1.30855986676968	0.00269196063111285	0.000377352316386582	probable leucine-rich repeat receptor-like serine threonine-protein kinase at5g15730-like
comp38322_c1_seq1	-2.59325347399313	-2.75382959377612	0.00271723192527383	0.00389711352726437
comp47371_c0_seq1	-1.15953009616901	-1.47260856124066	0.00273800679288856	0.000351502760254222	acyl- -binding domain 3
comp18897_c0_seq1	-3.83309774260701	-5.43365533263984	0.00277041201231831	0.000308051789739865
comp35354_c0_seq1	-4.15766162605809	-4.37788994098202	0.00278804627650656	0.00404937164064876	lipid binding
comp29630_c0_seq1	-3.15336806920161	-3.59416845021051	0.00286050710405631	0.00271631833123049	peroxidase 49 precursor
comp32549_c0_seq1	-4.61701291391733	-5.76478226756382	0.00289027364440948	0.00152292878210876	formin-like protein 11-like
comp40767_c0_seq2	-1.60956641140132	-2.1574434975694	0.00291856010317697	0.000140481483594902	glycine decarboxylase complex h-protein
comp37838_c0_seq1	-1.01229244612292	-1.08574839696605	0.00296640095128715	0.00312389279680741	peptide-o-fucosyltransferase
comp29155_c0_seq1	-5.74658113577879	-6.04293951703619	0.00297153950537048	0.00491438929861404	pinus taeda anonymous locus 0_8252_01 genomic sequence
comp34001_c0_seq2	-7.23437193052551	-6.82897468742086	0.00298497255552612	0.00939174404749455	protein
comp42558_c0_seq1	-1.44208585819425	-1.43349983423375	0.00299551359648089	0.00681767064001262	protein
comp38893_c0_seq1	-3.08905436547473	-3.14735977465469	0.00304542267377012	0.00542938176962622	protein
comp34802_c0_seq1	-4.32543857807194	-5.42887032346612	0.00308173637806073	0.00185832826112051	at3g08600 f17o14_7
comp38157_c0_seq2	-4.01750117375176	-4.77891447851221	0.00309171758011448	0.00255999688178797	centromere-associated protein e-like
comp37545_c0_seq1	-5.30565585170353	-6.23125826653411	0.00309802623555506	0.00279486975421419	abc transporter family protein
comp37014_c0_seq2	-1.69807801250825	-1.86798835589335	0.00313523572854095	0.00265310228154146	probable sugar phosphate phosphate translocator at3g11320
comp37287_c0_seq3	-2.87744055696052	-2.96154625025358	0.00320079910691453	0.00581584077630488	protein
comp36981_c0_seq1	-1.11206461690766	-1.44696704019876	0.00323278287583213	0.00021510426163132	glycine dehydrogenase
comp38500_c0_seq1	-3.29692080761964	-3.27146414434334	0.00329394526577067	0.00763855930574854	polygalacturonase-like protein
comp30270_c1_seq1	-4.14908878330243	-4.11141582410717	0.00331801957268847	0.00809458030630364	peroxidase
comp38537_c0_seq2	-4.17486884959323	-4.48410766848565	0.00332427489340141	0.00499482230442051	at1g65900 f12p19_7
comp40969_c2_seq2	-0.794228450274756	-0.853470341846228	0.00342427948316459	0.0034421611161287	integral membrane yip1 family protein
comp33846_c0_seq2	-0.728033131045843	-0.827336027734417	0.00344317767894921	0.00184937168069538	protein iq-domain 14
comp43452_c0_seq8	-2.90444520174284	-2.90949101329552	0.00344925348582278	0.00798995760148986	lacasse diphenol oxidase
comp43080_c1_seq1	-1.69667800554361	-1.70449973209311	0.00351331965511067	0.00741091685848636	protein
comp38546_c1_seq1	-2.99655423688837	-2.95264840897389	0.0035380800058029	0.00890545528833751	beta-galactosidase 3
comp39418_c0_seq1	-2.612295481467	-2.78717756808693	0.00357094726480299	0.00418880037474114	phosphatidic acid phosphatase-related protein
comp37929_c1_seq1	-2.8511611422228	-3.8912571257811	0.00360281165970867	0.000380565571003825	hydroxycinnamoyl shikimate quinate hydroxycinnamoyltransferase-like protein
comp40241_c0_seq1	-0.86313604079724	-1.04983572379335	0.00370839808128745	0.000886435768683339	protein
comp44110_c0_seq1	-1.07338382665815	-1.14124525781096	0.0037421223377291	0.00418880037474114	bcl-2-associated athanogene 3
comp23512_c0_seq1	-0.906208389511031	-0.980631593733138	0.00377308388192645	0.0035805335341798	profilin
comp39647_c0_seq1	-3.93439321798184	-3.89451076927451	0.00385829482519035	0.00810220497937006	zinc finger ccch domain-containing protein 15
comp32793_c0_seq1	-0.945341059496646	-1.05200231348124	0.00386028325279247	0.00270913002452745	af439832_1 at2g47010
comp34518_c0_seq1	-4.52173355393466	-6.39483965849567	0.0039834884687652	0.000935823462047356	alpha-expansin 8
comp31441_c0_seq3	-6.75123386593754	-6.65895390017791	0.00402638950471271	0.00897176740561152	dna binding
comp41496_c0_seq2	-4.01346344521277	-4.8564766580558	0.00417781013557749	0.00271348134373313	21 kda protein
comp34287_c0_seq2	-2.74616356451554	-2.71029569520408	0.00435815698266289	0.00828962013725243	ankyrin repeat-containing protein
comp38655_c0_seq3	-6.84014146470515	-7.5163330338821	0.00437353153460699	0.00779165716923626	protein
comp22655_c0_seq1	-1.02846039258573	-1.50232885520461	0.00438461043392771	4.16551116663589e-05	beta-ig-h3 domain-containing protein
comp40318_c0_seq4	-0.836662968508726	-0.876954906855028	0.00439411001192929	0.00559773977443229	vesicle-associated membrane synaptobrevin 7b
comp42249_c0_seq2	-1.63369585213097	-1.64017922651985	0.00441653523771925	0.00874415250578072	iq domain-containing protein
comp43532_c0_seq1	-2.09467684213981	-2.07799384569788	0.00446599141228941	0.00991386973801103	abc transporter g family member 32
comp42393_c2_seq11	-1.23835400148324	-1.38416678682236	0.00464475095496423	0.00312389279680741	protein
comp38300_c0_seq2	-1.44179469388897	-1.4776548991071	0.00464970631008102	0.00753071483119041	protein
comp20540_c0_seq1	-5.44541862614603	-5.81006783463347	0.00470081047446544	0.00376256884559654	wound-induced protein
comp23456_c0_seq1	-5.899761018691	-5.93728829785871	0.00473656334136937	0.00833401335184872	bark storage protein a-like
comp33666_c0_seq1	-1.04779500967065	-1.23832058890656	0.00474059307307606	0.00153907736535937	protein
comp18514_c0_seq2	-4.62528780414122	-5.1789924144698	0.00487569607599399	0.00503406375827004	dsrna-binding protein 3
comp40829_c1_seq4	-2.94049772340462	-3.66845943556719	0.00488035325292086	0.00193091753622538	PREDICTED: uncharacterized protein LOC100249284
comp30949_c1_seq1	-4.19480247492228	-5.23241330739582	0.00491936691897926	0.00501099217857905	udp-glycosyltransferase 91a1-like
comp37412_c0_seq1	-4.38752825439537	-4.69355192591882	0.00495180880919469	0.00716431644327159	acid phosphatase
comp42261_c0_seq2	-1.80231237016975	-2.06997916392926	0.00497482239332193	0.00286097184740112	xylan 1 4-beta-xylosidase
comp34089_c0_seq1	-1.32982633884021	-1.45979301834829	0.00500172508718978	0.00378282856402089	metal tolerance protein
comp30053_c0_seq1	-1.25343252054282	-1.39442961317433	0.00508730092256529	0.00363618557598847	tubulin beta
comp36535_c0_seq1	-4.69098894965612	-6.59539865022573	0.00511035573830198	0.000953576577030496	endo-beta- -glucanase
comp32206_c0_seq2	-3.81680666260069	-6.62090842207504	0.00522386103332994	0.000884548468790063	protein
comp31919_c1_seq1	-1.72889783135896	-1.80324228008963	0.00526385263246991	0.00734644558028564	camp-regulated phosphoprotein 19-related protein
comp38061_c0_seq1	-3.36437420480205	-3.62670086797228	0.00527502573778858	0.00626255005327577	laccase	putative
comp34179_c1_seq1	-1.64699190136546	-1.87723896271871	0.0054814612412256	0.00352505829316154	transport inhibitor response 1
comp43755_c2_seq12	-1.73839968701751	-1.87686359832106	0.00549337138319234	0.00560161379717882
comp32457_c0_seq1	-3.27900210343299	-5.6684264561059	0.00557999811352284	0.00101752562374639
comp23343_c0_seq1	-0.743450738300727	-0.8338703304718	0.00567261630833955	0.00368392521655904	nuclear transport factor 2
comp43121_c0_seq2	-1.61328585195248	-1.93847504958267	0.00574503893656235	0.00212729566022034	gdsl esterase lipase exl3
comp35827_c0_seq1	-0.774321694968858	-0.840799891473677	0.00575433226751773	0.00556776384233927	dihydrolipoyl dehydrogenase
comp22687_c0_seq1	-4.7302006177728	-5.23516353651223	0.00579087188834428	0.00556968720819444	gdsl esterase lipase at5g33370-like
comp42989_c0_seq2	-0.963630668267851	-1.12188597996771	0.0057984786206881	0.00232539981086533	ca(2+)-dependent nuclease-like protein
comp30748_c0_seq1	-1.39398503907171	-1.63313886483051	0.00591792564075718	0.0028424759733534	pectin lyase-like protein
comp39900_c1_seq1	-1.60463517196786	-1.69697610576184	0.00613988920836067	0.00745320080538508	kinase-like protein tmkl1-like
comp28775_c0_seq1	-1.28658297262274	-1.45635468888521	0.00613988920836067	0.00369739301442341	axial regulator yabby 5
comp32461_c0_seq1	-1.77928336217799	-1.97675978001631	0.0062286493125231	0.00577594895386427	protein iq-domain 1-like
comp38086_c0_seq1	-2.60311684482558	-2.86976815526784	0.00631527840650816	0.00593654472065231	cell division control protein 45 homolog
comp34001_c0_seq4	-5.6365174997587	-10.2609433049132	0.00631527840650816	0.000193917754976422	protein
comp39164_c1_seq2	-2.14077218606356	-2.96391456241622	0.00646720013376425	0.000375079843283046	2-dehydro-3-deoxyphosphoheptonate aldolase 3-deoxy-d-arabino-heptulosonate 7-phosphate synthetase
comp43169_c2_seq2	-1.03491659085311	-1.11557300872239	0.007279632052467	0.0073804852303193	protein
comp415070_c0_seq1	-6.19572403387888	-6.42498013348638	0.00729205587024094	0.0099345192744417	dehydration-responsive element-binding protein 2f-like
comp28321_c0_seq1	-3.2569850047669	-4.40204506585833	0.0074041093345429	0.000992374255999089	aspartic proteinase nepenthesin-1
comp36821_c0_seq1	-2.86914089771849	-3.29848675554034	0.00741930585408302	0.00457935514360094	long chain acyl- synthetase 2-like
comp43436_c0_seq2	-2.17372801589821	-2.70071136301123	0.00742104052383012	0.00209284532678781	reticuline oxidase-like
comp30527_c0_seq1	-0.822778117902683	-0.892048619861962	0.00751897307345503	0.0069463605646204	nodulin 21 -like transporter protein
comp38213_c0_seq1	-1.46259810771628	-1.61542943145022	0.00765911200401524	0.00651672872694782	glycerol-3-phosphate dehydrogenase
comp30362_c0_seq1	-2.26741404235145	-3.05045764232319	0.00776867289388342	0.00156429066706584	glycerol-3-phosphate acyltransferase 5
comp42887_c1_seq1	-1.03554080969606	-1.19006686029317	0.00814015364393736	0.00455607830850153	leucine-rich repeat receptor-like protein kinase
comp491_c0_seq1	-2.72364095795056	-3.01838116626736	0.0082347449516866	0.00615352719802509	disease resistance protein rpm1-like
comp87643_c0_seq1	-5.18686365779107	-6.3907191336706	0.0083303054867018	0.00844466801157414	low quality protein: o-acyltransferase wsd1-like
comp39229_c1_seq1	-1.76902293948481	-1.91457872308903	0.00838552638064444	0.00814394042981317	neutral ceramidase-like
comp40925_c1_seq1	-2.11395942433285	-2.82953413334119	0.00841226001354975	0.000886435768683339	laccase 1a
comp30340_c0_seq1	-0.836830762130389	-0.915033223359426	0.00852118380244267	0.00719806481207461	copper-transporting atpase ran1-like
comp39819_c0_seq1	-4.08705287175237	-5.90531959188249	0.00857400088821688	0.00214400897847713	cytochrome p450
comp34096_c0_seq1	-6.17923336824756	-8.55188530561015	0.00874000151968292	0.00310790193414407	adenine nucleotide alpha hydrolases-domain containing protein kinase
comp37608_c0_seq1	-1.07044049458582	-1.74029590052742	0.00889889300852572	2.08001811480997e-05	methylenetetrahydrofolate reductase
comp38018_c1_seq1	-1.79841273474439	-2.45421583782376	0.00910913841429604	0.000757445473504229	phosphoethanolamine n-methyltransferase
comp36678_c0_seq1	-1.89831131616562	-2.61616495817694	0.00933741802907874	0.000815826751049658	nucleobase-ascorbate transporter 6
comp30341_c0_seq1	-0.706304971636348	-0.785203558984386	0.00941433109264616	0.00721300178005484	leucine-rich repeat receptor-like serine threonine-protein kinase at2g14440-like
comp36040_c0_seq1	-3.40356966023972	-3.89304533529365	0.0094469416565077	0.00718880082569967	flavonoid 3-
comp34020_c0_seq1	-1.40864678789082	-1.87888229030109	0.0094719088714942	0.000950976918407028	udp-glucose dehydrogenase
comp35415_c0_seq1	-0.788021831505129	-0.888775646381028	0.00951042441851367	0.00631309508070154	core-2 i-branching beta- -n-acetylglucosaminyltransferase family protein
comp32733_c3_seq1	-3.18102906527925	-3.83917938443763	0.0095365359265244	0.00786994367263835	serine carboxypeptidase-like 45
comp34075_c0_seq1	-0.923970227174668	-1.1851776926743	0.00956652377576143	0.00148115190227954	amino acid binding
comp41507_c1_seq1	-1.1254815752633	-1.28317212257944	0.00959454031613146	0.00643403150342189	ap2 domain-containing transcription factor
comp37295_c1_seq7	-6.02664795002507	-10.5962896147455	0.00970406146514469	0.000482702049058267	pectin lyase-like protein

## Sheet: up snkDsrcA Cont&Pi_Leaf
	logFC__Co_snkD_srcA	logFC__Pi_snkD_srcA	FDR__Co_snkD_srcA	FDR__Pi_snkD_srcA	description
comp43491_c1_seq17	10.668281403322	5.29691356929598	5.15114071140404e-33	1.39418444702342e-16	protein
comp39292_c0_seq1	4.02559803486588	1.93543034182871	1.93674665071074e-19	3.76720227687519e-05	protein
comp40766_c3_seq2	4.21461884470493	2.93497113159504	5.93399071111894e-15	6.57765059203603e-09	leucine-rich repeat receptor protein kinase exs-like
comp35308_c0_seq2	2.89862807913771	1.57388281991965	1.6889411995288e-12	0.000526129086266423	protein
comp33257_c0_seq1	2.43209852676917	1.30353509013784	7.89004073948064e-11	0.00274813510284909	immutans protein
comp33847_c0_seq1	3.72627399530652	1.94596365883997	1.35854686122255e-10	0.00263490455301592	dihydroflavonol 4-reductase
comp28824_c0_seq2	6.83810092546155	3.59548193332831	4.52059710436741e-10	9.15744805977579e-05	protein
comp30529_c2_seq1	4.32079578627269	2.79551910576112	1.36240870594523e-09	0.000245216342752222	flavonoid 3 -hydroxylase
comp47295_c0_seq1	3.32929684424255	2.05025495264226	1.36240870594523e-09	0.000756122724820863	cationic peroxidase 1-like
comp42143_c0_seq1	2.08066959489325	1.3953336945731	3.32517831854802e-09	0.000461386110498933	(+)-neomenthol dehydrogenase
comp37162_c0_seq1	2.4830192996764	1.4674450004439	4.95423102873826e-09	0.00266550253185023	metal-nicotianamine transporter ysl1
comp43151_c1_seq2	1.84315029750129	1.03178146727194	6.84233235494999e-09	0.00576553359383395	beta glucosidase 11
comp43768_c1_seq13	2.50520797717	1.32796735770117	7.11382780260409e-09	0.00793258222289372	protein
comp31972_c1_seq4	3.59550432637578	2.96227506235702	1.48556825169472e-08	2.74389298896245e-06	leucine-rich repeat receptor protein kinase exs-like
comp34809_c0_seq1	1.73846001057676	1.32785283750915	3.16143824583176e-08	0.000144493340556918	conserved hypothetical protein
comp40766_c2_seq6	3.48904111638055	3.08827892212179	3.19218472223619e-08	1.80416549320758e-06	leucine-rich repeat receptor protein kinase exs-like
comp37147_c0_seq2	4.68450648022067	4.16143032142395	6.2730106471775e-08	5.85962188330763e-07	probable lrr receptor-like serine threonine-protein kinase at4g36180-like
comp42225_c0_seq1	2.97736102309787	1.68417105556268	6.66604321261155e-08	0.00601147278014494	serine-threonine protein plant-
comp42884_c2_seq5	2.83593570865886	1.6968885927765	9.97511203442605e-08	0.00577594895386427	cytochrome p450
comp37423_c0_seq1	3.60568332748667	2.29688074227369	1.21805378336466e-07	0.00225547860858578	cationic peroxidase 1-like
comp25907_c0_seq1	3.16516757330859	2.91088082299397	1.32943086889896e-07	1.80416549320758e-06	peptide transporter ptr1
comp39201_c1_seq3	4.99535395870205	4.48548726636147	1.50817932711942e-07	1.06486990906853e-05	e3 ubiquitin-protein ligase xbat31-like
comp30877_c0_seq1	3.3897751541611	3.34726427198431	2.5713117257926e-07	9.66021758310162e-07	probable lrr receptor-like serine threonine-protein kinase at4g36180-like
comp41528_c0_seq1	1.47886211701395	0.907382072712726	4.45287491580941e-07	0.00825720503175204	sucrose-phosphatase 2
comp32551_c2_seq2	4.03551742573664	4.17485668793542	6.88022245092244e-07	9.66021758310162e-07	leucine-rich repeat receptor protein kinase exs-like
comp31746_c0_seq1	3.71004278746674	2.44696712905226	8.82197702015612e-07	0.00292239525492929	inositol oxygenase 1
comp41034_c0_seq1	2.69933232213964	1.8671659521089	1.00666967551456e-06	0.00122722582940064	cytochrome p450
comp42369_c1_seq1	1.29740961464574	0.82123865088787	2.02858405008212e-06	0.00982176969167948	glutathione s-transferase
comp43515_c0_seq1	4.56464540351571	2.97219412102843	2.3631116762039e-06	0.00400260265541075	protein
comp41754_c0_seq1	1.52959598400957	1.28576435358208	4.1193480707907e-06	0.000417197856608524	protein
comp37718_c0_seq1	2.4109392352758	1.63355376465757	4.83565772132633e-06	0.00579444753634325	tetratricopeptide repeat domain-containing protein
comp42217_c1_seq5	2.15996733995703	1.51665232484009	5.7913785099473e-06	0.00501099217857905	low quality protein: uncharacterized short-chain type dehydrogenase reductase y4vi-like
comp31716_c0_seq1	5.33295751942604	3.8025845620251	7.39706332844204e-06	0.000219481144370717	protein
comp26212_c0_seq1	3.12420085190083	3.46735216131643	7.63717763915928e-06	1.82157864621033e-06	peptide transporter ptr1
comp28824_c0_seq1	3.7781412437662	3.09605573922313	7.9976181273573e-06	0.000498018705329765	protein
comp42715_c0_seq7	2.80518729584213	2.46585254752187	9.32550468878082e-06	0.000215070467009567	protein
comp40766_c1_seq1	6.66035418959076	6.33329291186947	9.84314251830436e-06	0.000112164771660137	leucine-rich repeat receptor protein kinase exs-like
comp38954_c0_seq1	2.33869498086209	1.5895835598521	1.10449299794321e-05	0.00824608007594797	protein tyrosine expressed
comp36430_c0_seq1	1.56997653744418	1.12701792058059	1.25222163816949e-05	0.00636402264649513	protein
comp42984_c2_seq4	1.39339195156091	1.03858774267137	1.49358831288886e-05	0.00428492362263545	glutathione s-transferase
comp18382_c0_seq1	2.05832292629022	2.5201180790913	1.54036209758016e-05	8.8362545285234e-06
comp35308_c0_seq1	1.89591180014729	1.3267876457558	1.54717124527831e-05	0.00754978641643622	protein
comp43353_c0_seq1	2.14917514883678	2.32175635993437	1.60913741454055e-05	7.3926601988147e-05	anthocyanidin 3-o-glucosyltransferase 5-like
comp43375_c0_seq1	3.24881191829286	2.34894780011483	1.7898318821276e-05	0.00905138712468173	af378856_1 at4g19390 t5k18_170
comp37477_c0_seq1	1.24789282712222	1.14179912915926	1.82612489286733e-05	0.000306239525974631	uncharacterized isochorismatase family protein pnca
comp34986_c1_seq2	2.18114719843438	1.95429607414703	1.99172699354465e-05	0.000455490932958332	cytosolic ascorbate peroxidase
comp31468_c1_seq1	4.59159337654816	3.9130883435773	2.23821303849609e-05	0.000105095477306562	protein
comp38019_c0_seq1	2.89675844276978	2.00643166253183	2.29907744979379e-05	0.00925502181459288	ankyrin repeat-containing
comp33112_c0_seq2	1.5138665548665	1.08289865115182	2.54526871660341e-05	0.00779165716923626	farnesyl diphosphate synthase
comp40668_c1_seq10	1.2272253398541	0.996723054125891	2.58956159675204e-05	0.00240915815755397	endo- - -beta-d-
comp37566_c0_seq2	2.41061092991321	2.29087291606893	2.59411201914939e-05	0.000279215908468167	kelch repeat-containing protein
comp40043_c0_seq1	2.56390030311095	2.15265005335547	2.83134182497977e-05	0.00116912144728519	pantoate-beta-alanine ligase
comp43799_c1_seq3	2.56723239033084	2.74107373348521	3.28579120535011e-05	2.66862592060485e-05	probable leucine-rich repeat receptor-like protein kinase at5g49770-like
comp43793_c0_seq2	1.39834301538969	1.06461105688066	4.71519146835116e-05	0.00608889511253957	cellulose synthase-like protein e6-like
comp23372_c0_seq1	2.12694918656775	1.64379694183747	5.21039617263884e-05	0.00525659069188478	universal stress protein a-like protein
comp42511_c0_seq1	2.48426254032273	2.21030619740258	5.96042602243753e-05	0.00199264288871274	udp-
comp43793_c1_seq1	1.14820539691491	1.0592894138892	6.11889589367113e-05	0.000756122724820863	cellulose synthase-like protein e6-like
comp42792_c1_seq1	2.43048129574481	2.1133031185012	7.2146978593018e-05	0.00169741412279481	cytochrome p450
comp43384_c0_seq2	1.42801360630916	1.30772971846071	7.39873543688365e-05	0.000953036182134174	white-brown-complex abc transporter family
comp43212_c0_seq4	7.37658653276313	5.95034255791902	8.7922249924485e-05	0.00576553359383395	glutathione s-
comp31438_c0_seq1	1.86888287561962	1.90153084005021	9.56328854143627e-05	0.000248353548989472	adipocyte plasma membrane-associated protein
comp35018_c0_seq2	1.83781525892057	1.51695978052438	0.000104284673573953	0.00408840497194947	dna-binding protein
comp39584_c0_seq1	1.04247472183199	0.934815427013728	0.000108451483509187	0.00182344714803911	protein
comp30094_c0_seq1	1.67447206403238	2.14177132668797	0.000114433433926128	1.94491854830952e-06	pyridoxal phosphate phosphatase phospho2
comp95100_c0_seq1	2.51842738310252	1.95334955579446	0.000124152651661114	0.00603989183167613	protein
comp23022_c0_seq1	3.41734373843216	3.22074260195514	0.00012985881811431	0.000792749106996504	octicosapeptide phox bem1p domain-containing protein
comp43358_c4_seq4	3.93464240816303	4.28305463431133	0.000130041587712023	0.000157428019064922	polygalacturonase-1 non-catalytic subunit beta
comp35426_c0_seq1	1.97455010645778	2.00060699613237	0.000137366592832688	0.000222038334348489	myb transcription factor
comp28901_c0_seq2	2.90119357159018	3.13745919870436	0.000138248290289781	0.000945266169231229	predicted protein
comp33950_c0_seq1	1.57475533103757	1.26660455476183	0.000152458411087777	0.00718441124655848	predicted protein
comp37542_c0_seq1	1.09920839686215	0.951141669329123	0.000155836405268806	0.00316557084397554	protein
comp43663_c0_seq1	1.62106994021981	1.36875785920661	0.000155983493495694	0.00435093551307138	purine permease
comp23214_c0_seq1	1.59497814594135	1.25807671691528	0.000169321365300669	0.00833401335184872	predicted protein
comp38500_c0_seq2	1.59682973003487	1.65843535377218	0.000184916460529755	0.000308051789739865	pyruvate kinase isozyme chloroplastic-like
comp42543_c0_seq1	1.33781905835859	1.16322991691959	0.000185404806297459	0.00368392521655904	probable inactive purple acid phosphatase 29-like
comp43592_c5_seq31	1.77194164654783	1.80636464691546	0.000191557650199517	0.000417197856608524	probable leucine-rich repeat receptor-like serine threonine-protein kinase at3g14840-like
comp41100_c0_seq1	1.50317460418771	1.2208019390446	0.000197303780528514	0.00718880082569967	isoamylase chloroplastic-like
comp42653_c0_seq2	1.73652215762365	1.98791006513194	0.000197303780528514	8.4224195649811e-05	protein
comp33126_c0_seq1	2.48139910204062	1.97952334911801	0.00020257624627257	0.0073154106500779	mannose-binding lectin-like protein
comp39887_c0_seq1	3.25328248702002	3.46679748813245	0.000211621875609576	0.000737035717671572	protein prolifera
comp39199_c0_seq1	1.20861390841067	1.00613796753433	0.000212279636396227	0.00635046770156423	protein
comp22944_c0_seq1	2.16165353447597	1.90263683176994	0.000216180489299171	0.00328473778416851	ankyrin repeat-containing protein
comp42043_c0_seq1	1.10000624821235	0.957435316570036	0.000217167551395226	0.0039853049027095	ribonuclease j-like
comp43358_c4_seq3	3.10200387484642	2.71317503488365	0.000269043369147728	0.00348991413401377	probable polygalacturonase non-catalytic subunit jp650-like
comp30074_c0_seq1	0.926202218743067	0.753191405517973	0.000290863538450947	0.00908972024320246	transcription elongation factor 1
comp41353_c0_seq3	1.16736978905618	1.07495079448216	0.000292176799575497	0.00242893338254665	monosaccharide-sensing protein
comp41117_c0_seq1	1.42682853633151	1.39797737411683	0.000298821960879458	0.001125843309979	dehydrodolichyl diphosphate synthase 2-like
comp43799_c1_seq2	2.66417109822403	2.92528669451622	0.000299258750137635	0.000219481144370717	probable leucine-rich repeat receptor-like protein kinase at5g49770-like
comp31855_c0_seq1	0.969803861815562	0.881840903930506	0.00030112072144945	0.00311072155761408	aarf domain-containing protein
comp36559_c0_seq1	1.12799583673575	0.965730440976443	0.00030686412099334	0.00600119119453028	af361857_1 at2g46220
comp29416_c0_seq1	1.31101584221388	1.39058072956109	0.000324656693242784	0.000399028710446655	plastid alpha-amylase
comp39777_c0_seq3	1.0486335035156	0.962553679220779	0.000324656693242784	0.00295708601365705	plastid-specific 30s ribosomal protein chloroplast
comp42346_c0_seq4	1.12076485018446	1.16285850868462	0.000324656693242784	0.000561181139376442	catalytic coenzyme binding protein
comp43793_c1_seq2	1.46920282334655	1.54212250572408	0.000336716809150258	0.000546607657758398	cellulose synthase-like protein e6-like
comp43527_c1_seq3	1.48068463038773	1.66409091540971	0.000339119897672582	0.000169431046221862	platz transcription factor domain-containing protein
comp37566_c0_seq1	1.5751524023305	2.01236341127253	0.000364135970165095	1.93469015778646e-05	kelch repeat-containing protein
comp43296_c1_seq1	2.09035844785926	1.88753651864375	0.00039800565489573	0.0035805335341798	nbs-lrr resistance protein
comp35401_c0_seq1	0.9076166503164	0.832152580748855	0.00043239204570261	0.00358308871430483	mate efflux family protein dtx1-like
comp40876_c0_seq1	1.41099809195012	1.30990119691428	0.000448593411627823	0.00328205024728762	cytochrome p450
comp40013_c0_seq4	2.28475449942632	2.88949701160483	0.000458786722121512	2.32986749583156e-05	cytochrome p450
comp34773_c0_seq1	1.87742390132617	1.98085025651119	0.000460017605072017	0.000679017461258631	mitochondrial substrate carrier family protein
comp22702_c0_seq1	1.50829639953253	1.29523193273551	0.000460963975916865	0.00715362033507445	non-specific lipid-transfer protein 2-like
comp35177_c0_seq2	1.72510449712703	1.45882509704204	0.000515738996253146	0.00847554624776771	thioredoxin h2
comp43278_c0_seq10	2.84941115110548	3.57335647566184	0.00053787718330053	6.16185713726466e-05	nudix hydrolase 2-like
comp33802_c0_seq1	1.42730995119645	1.33746679999209	0.000552947652989997	0.00338921024214569	late embryogenesis abundant protein
comp43097_c2_seq15	1.11668569361802	1.02708708413939	0.000587848755048366	0.00406445317299679	histone deacetylase
comp43491_c1_seq10	7.63371215269296	8.86068021273287	0.000653180216971831	0.00021510426163132	protein
comp35285_c0_seq1	0.90277719443808	0.846408244337465	0.00069099215616231	0.00398281693351128	l-ascorbate peroxidase
comp43097_c2_seq25	1.18817384258913	1.25841921780898	0.000720904178684237	0.000791374081344598	histone deacetylase
comp36313_c0_seq1	0.937780201801557	0.99947915514759	0.00075909941048357	0.000886435768683339	ribosome maturation factor rimm
comp43605_c0_seq1	1.55206028978038	1.48712049034012	0.000760923561726857	0.00307830411554917	flavine-containing monoxygenase
comp41621_c4_seq1	1.28247125301924	1.48206035951403	0.000777221522056565	0.000473138014405019	dna binding
comp35984_c0_seq1	1.06453667478307	0.989845573400136	0.000781850132690161	0.00479636401732553	cytochrome c biogenesis protein precursor
comp43218_c0_seq10	2.71391798835024	3.68818526231943	0.000803566896600986	2.10540698284134e-05	cytochrome p450
comp59250_c0_seq1	2.67843044630212	2.8981573441792	0.000812259343786664	0.0010931774242449
comp36790_c0_seq1	1.0938119459397	1.17502877083921	0.000816866466187387	0.000851096700751588	50s ribosomal protein l1
comp40054_c0_seq3	1.35701215067859	1.34716846400911	0.00102393973150144	0.00292239525492929	protein
comp31468_c0_seq1	3.92048292503386	4.62731121534173	0.00105453853617834	0.000144493340556918	upf0481 protein at3g02645-like
comp42139_c0_seq1	1.10322043704168	1.15747235049116	0.00107286234941171	0.00154123922221275	protein srg1
comp40566_c1_seq1	1.13962902096001	1.03689250610646	0.00107447217299265	0.0074550034146819	dihydropyrimidinase
comp36773_c1_seq1	0.925201763878562	0.843135557175317	0.00109647196075353	0.00758831891533634	dual specificity phosphatase cdc25
comp28714_c0_seq1	1.35646101962718	1.32427197147977	0.00112561449526705	0.00375153197271088	udp-glucose pyrophosphorylase 3
comp43386_c0_seq1	1.05377333764203	0.996176820612054	0.00118610645200324	0.00588233098139165	clavaminate synthase-like protein
comp32536_c0_seq1	2.85471538463761	2.75352651951717	0.00123119233874014	0.00367734723681984	conserved hypothetical protein
comp35032_c0_seq2	2.0485759766158	2.11065676439602	0.00125243107253248	0.00193091753622538	bzip family transcription factor
comp32047_c0_seq1	2.31619823462797	2.57294913106342	0.0012718533971178	0.000960309767793256	protein
comp42525_c0_seq1	1.69193064731591	1.99518667533252	0.00138484786852513	0.000377352316386582	multidrug resistance
comp36563_c0_seq2	1.97517490784679	2.82941697136602	0.00156427164092362	0.000754179537908774	protein
comp36393_c1_seq1	2.00481829016032	2.32467481875196	0.00159470771343959	0.000943329891617925	cytochrome p450 82c4
comp35872_c0_seq1	2.54572354432471	2.62943197127579	0.00164278183425278	0.0029040119204625
comp38136_c0_seq1	0.891353371697203	0.893120919888478	0.00170322982278497	0.00399589909188283	l-idonate 5-dehydrogenase
comp40822_c0_seq3	1.35595436922608	1.6815926900603	0.00196789201130534	0.000377352316386582	glycerophosphodiester phosphodiesterase gde1-like isoform 1
comp43663_c0_seq2	1.47091365685572	1.40028295146461	0.0020606010265367	0.00810220497937006	purine permease
comp42715_c0_seq2	2.23917209305978	2.86459428268108	0.00208321002736476	0.00022330846775562	probable leucine-rich repeat receptor-like protein kinase at5g49770-like
comp16555_c0_seq1	0.905368173032642	0.910023528816842	0.00210574029663504	0.00531442713014291	heat shock protein binding protein
comp32632_c1_seq1	1.9200777499151	1.87126517265274	0.00220318834582035	0.00867321542626275	high affinity inorganic phosphate transporter
comp31586_c0_seq2	2.15356172975062	2.00184812997763	0.00228414906353311	0.0053016608631887	agamous-like protein
comp44232_c0_seq1	0.735419907918952	0.693166805216236	0.00242046754120221	0.00996499219038493	atp-dependent clp protease proteolytic subunit 3
comp41256_c0_seq2	0.887686941227646	0.871581915180143	0.00246104473514771	0.00659214116390432	protein kinase domain-containing protein
comp41205_c0_seq1	1.21982837457044	1.21234648420842	0.00250385242523079	0.00569744284960344	metal-nicotianamine transporter ysl3
comp38974_c0_seq13	3.48609799889829	7.47378392498252	0.00264426828743485	2.50025718732347e-05
comp36362_c0_seq1	1.1511819814398	1.10022645153681	0.00272312436787722	0.00927220873827873	bile acid:na+ symporter family protein
comp30687_c1_seq1	0.93173281934444	0.9830636708845	0.00372537588472667	0.00459901359736376	chaperone protein dnaj
comp42805_c0_seq5	0.814938172959121	0.846529883712886	0.00381620552424834	0.00536621947867409	protein
comp40246_c0_seq4	3.41097412293359	4.15487990881198	0.00396139945033176	0.00087452506946846	uncharacterized protein LOC100526973
comp43155_c0_seq6	1.31181343763069	1.30619223984058	0.00418106455815435	0.00847554624776771	protein
comp29128_c0_seq1	0.854003914905944	0.856132594395816	0.00433499712022604	0.00839103169761913	protein
comp32006_c0_seq2	1.49928707121997	1.50702338498022	0.00441629139432895	0.00814394042981317	udp-glycosyltransferase 85a1-like
comp31796_c0_seq1	0.992689764806377	1.26788829069117	0.00456580842233494	0.000498233065778353	beta-cyanoalanine synthase
comp37295_c1_seq9	6.50423107774756	7.71602226327141	0.00468426386397178	0.00145065435525682	pectin lyase-like protein
comp40766_c2_seq1	2.26111500221025	2.43789095231135	0.00468550799476159	0.00466710619882245	probable lrr receptor-like serine threonine-protein kinase at4g36180-like
comp30057_c0_seq1	1.07292818363131	1.29184700326967	0.00494921364852326	0.00145065435525682	white-brown-complex abc transporter family
comp28448_c0_seq1	0.92233791097498	1.02917345937195	0.00530523353516373	0.0035805335341798	50s ribosomal protein
comp41981_c0_seq1	1.72552962433439	1.98954081492842	0.00540145656066791	0.00320173701982974	g-type lectin s-receptor-like serine threonine-protein kinase at4g27290-like
comp28723_c0_seq1	0.829099555465407	0.934230382044132	0.00556679357938224	0.00337560039272678	plastid transcriptionally active 12
comp23243_c0_seq1	1.06732217314438	1.20070932957512	0.00563783153100174	0.00413221941683194	spx domain-containing protein
comp31312_c0_seq1	2.00411034129007	3.06113859968114	0.00567261630833955	0.000105095477306562	protein
comp32632_c0_seq1	1.62821843814457	2.51549526824522	0.00585074506098133	0.000417340722008711	phosphate transporter
comp43312_c1_seq12	1.74714798477944	1.82135438908386	0.00617753047779437	0.00691166197545739	major facilitator protein
comp28471_c0_seq2	1.67962487512898	2.53070321586826	0.00629994271144638	6.85923894389138e-05	type-a response regulator
comp30723_c1_seq1	0.785963258552036	0.872383525099835	0.00684631506448887	0.00503653337397728	peptide methionine sulfoxide reductase b1
comp29503_c0_seq1	3.39420255942947	3.45844163334241	0.00704129703679972	0.00867321542626275	cytochrome p450
comp43568_c0_seq5	3.75568842106901	6.12803593332004	0.00704129703679972	0.000369621063618519	transparent testa 12
comp43403_c0_seq3	1.2171732219245	1.31975435201645	0.00736439994782207	0.00635187626463522	probable lrr receptor-like serine threonine-protein kinase at1g06840-like
comp34248_c0_seq1	0.882257517315359	0.970124623343384	0.00775379065821681	0.00618588565732192	zinc ion binding protein
comp32298_c0_seq1	1.27255513621284	1.44154845854307	0.00777264123481769	0.00483362131961203	thioredoxin family protein
comp39745_c0_seq1	1.73105983478959	1.94535488995939	0.00790275237961028	0.00501099217857905	protein
comp32400_c0_seq1	0.680637476343659	0.786862578921538	0.00796895557121323	0.00479047282461985	catalytic hydrolase
comp31578_c0_seq1	1.30491267650191	1.96392497759751	0.00798946451991901	6.82580897632147e-05
comp43623_c2_seq1	0.896454559427679	1.09768491099112	0.0081389621637375	0.00210073377035679	urea active transporter-like protein
comp43793_c0_seq1	2.20698688827361	2.46969223005177	0.00838552638064444	0.00597082379492238	cellulose synthase-like protein e6-like
comp43264_c0_seq5	7.52131477588746	8.30685705002741	0.00854642800682141	0.00761537436513735	protein
comp40679_c0_seq1	2.03268656847857	3.02682025424482	0.00920343656252774	0.000205762015801212	nodulin 3 family protein
comp43623_c0_seq1	0.993756083221588	1.13349545408253	0.00940898620626297	0.00530312423772711	pinus taeda anonymous locus 0_8694_01 genomic sequence
comp43490_c0_seq1	1.43300684257596	1.8192879220274	0.00957256816561413	0.00157471949721141	protein
comp39887_c1_seq1	0.895157231674632	1.07514327420849	0.00988836085720436	0.0033733394506842	quinone oxidoreductase-like protein chloroplastic-like

## Sheet: down srcAsrcB Cont&Pi_Leaf
	logFC__Co_srcA_srcB	logFC__Pi_srcA_srcB	FDR__Co_srcA_srcB	FDR__Pi_srcA_srcB	description
comp37227_c0_seq1	-2.91175244719355	-1.92173336098117	2.98585502642478e-05	0.00355364616364961	protein wax2-like
comp23063_c0_seq1	-8.74050733374751	-5.70403058633004	9.44847423272625e-05	0.000304657418894462	protein
comp22675_c0_seq1	-2.09675743290457	-2.14123291451795	0.000319959117204503	1.59520374239449e-05	fiber protein fb34
comp44110_c0_seq1	-1.59355266433729	-1.72656032680557	0.000319959117204503	3.89743054831734e-06	bcl-2-associated athanogene 3
comp39617_c0_seq1	-2.84817708767463	-2.77247455521338	0.000464211944732411	8.89963040684586e-05	long chain acyl- synthetase 1
comp35903_c1_seq1	-1.78934218979618	-1.4815941566976	0.000512897972202327	0.0013800520314113	probable rhamnose biosynthetic enzyme 1-like
comp42038_c2_seq1	-2.99186618106771	-2.40874961786784	0.000540853109670265	0.00169912658930574	udp-glycosyltransferase 91a1-like
comp34555_c1_seq1	-2.42578955737166	-2.56386943802134	0.0006701969875741	2.75069456297493e-05	ring u-box domain-containing protein
comp34926_c0_seq1	-3.57248812985955	-2.89091001200799	0.0006701969875741	0.000960770324786371	nac domain ipr003441
comp41195_c0_seq1	-0.95426764254156	-0.741250713902023	0.00113887211745307	0.00566741679027086	auxin-induced protein 5ng4
comp41141_c0_seq1	-2.58223512233743	-2.50969764696475	0.00113887211745307	0.000177287391472932	3 -n-debenzoyl-2 -deoxytaxol n-benzoyltransferase-like
comp35637_c0_seq1	-5.06372824824796	-3.50576677087865	0.00248089440732229	0.00447185656547865	protein
comp42586_c0_seq2	-3.03982256368882	-3.06227514398922	0.00254964839464454	0.000261390230389048	cysteine proteinase
comp37075_c0_seq1	-2.86285998860965	-3.14144522101974	0.00461716020215591	0.000147885235307924	protein odorant1-like
comp28606_c0_seq1	-3.5364251045693	-3.49520776559131	0.00461716020215591	0.000784699707713747	cobra-like protein
comp36267_c0_seq1	-4.02011503175041	-3.45855402404918	0.00461716020215591	0.00414146476766046	glycerol-3-phosphate acyltransferase
comp23544_c1_seq1	-3.94923200298911	-3.68356567509579	0.00461716020215591	0.00168687024764412	alpha beta fold family protein
comp37244_c0_seq1	-2.07418314532661	-1.82770800543393	0.00461716020215591	0.00397097517091395	aquaporin
comp19558_c0_seq1	-2.08047287916298	-2.47787332147073	0.00500003041219437	3.88054293781629e-05	serine carboxypeptidase-like 48-like
comp35851_c0_seq2	-1.76321285724542	-1.54094731729593	0.00500003041219437	0.00351591351256353	predicted protein
comp26427_c0_seq1	-5.22526517994509	-4.85995287465735	0.00589037189968008	0.000694100290660241	cytochrome p450
comp23131_c0_seq1	-4.0887688532795	-4.29510507709558	0.0059931628825857	0.000394925682054227	plant glycogenin-like starch initiation protein 1
comp41291_c0_seq2	-2.50028315036763	-2.33730189837606	0.00666770451866369	0.00236805448956745	at3g21550 mil23_11
comp30351_c0_seq1	-1.79143799668483	-1.71138893662313	0.00708507209010158	0.00207129812707175	nac domain ipr003441
comp41245_c0_seq1	-0.940764354217666	-0.823010310383424	0.00738009899334798	0.00770573360347037	desacetoxyvindoline 4-
comp19922_c1_seq1	-1.66801449013223	-1.6298570840708	0.00738009899334798	0.00186726748655579	fasciclin-like arabinogalactan protein 17
comp38518_c0_seq1	-4.69814623641024	-5.32682273113999	0.00850260752743973	0.000384572289186849	cytochrome p450
comp32859_c0_seq1	-2.1766173720528	-1.91801616345523	0.0097350178937669	0.00635858645092096	gdsl esterase lipase cprd49

## Sheet: up srcAsrcB Cont&Pi_Leaf
logFC__Co_srcA_srcB	logFC__Pi_srcA_srcB	FDR__Co_srcA_srcB	FDR__Pi_srcA_srcB	description
comp43419_c0_seq4	8.07090636267774	8.576327999906	0.00226102334985989	0.000109956147451275	meiotically up-regulated gene 66 protein

## Sheet: down srcBsrcC Cont&Pi_Leaf
logFC__Co_srcB_srcC	logFC__Pi_srcB_srcC	FDR__Co_srcB_srcC	FDR__Pi_srcB_srcC	description

## Sheet: up srcBsrcCCont&Pi_Leaf
logFC__Co_srcB_srcC	logFC__Pi_srcB_srcC	FDR__Co_srcB_srcC	FDR__Pi_srcB_srcC	description

## Sheet: down srcCsrcD Cont&Pi_Leaf
logFC__Co_srcC_srcD	logFC__Pi_srcC_srcD	FDR__Co_srcC_srcD	FDR__Pi_srcC_srcD	description

## Sheet: up srcCsrcD Cont&Pi_Leaf
logFC__Co_srcC_srcD	logFC__Pi_srcC_srcD	FDR__Co_srcC_srcD	FDR__Pi_srcC_srcD	description

## Sheet: down D A Cont&Pi_LR
	logFC__CoD_A	logFC__PiD_A	FDR__CoD_A	FDR__PiD_A	description
comp37100_c0_seq1	-1.81597861778784	-1.95961751576599	1.58414700123071e-05	4.50519868627962e-07	arginine decarboxylase
comp34202_c0_seq1	-3.60214270628107	-3.34402503028235	0.00184974320227832	0.00335033028296336	protein clavata3 esr-related 6
comp43334_c1_seq2	-3.20506628126736	-3.43417410170966	0.00722822777335839	0.00244103462563279	peptide nitrate transporter at2g37900-like

[truncated: 17 more sheets: up D A Cont&Pi_LR, down A B Cont&Pi_LR, up A B Cont&Pi_LR, down B C Cont&Pi_LR, up B C Cont&Pi_LR, down C D Cont&Pi_LR, up C D Cont&Pi_LR, down Cont_Leaf&LR, up Cont_Leaf&LR, down Pi_Leaf&LR, up Pi_Leaf&LR, down Common pool, up Common pool, down Leaf specific pool, up Leaf specific pool, down Cont specific pool, up Cont specific pool]
